# Supplementary material for: Splenic microRNA Expression Profiles and Integration Analyses Involved in Host Responses to Salmonella enteritidis Infection in Chickens
Source: Front Cell Infect Microbiol. 2017 Aug 24;7:377. doi: 10.3389/fcimb.2017.00377 (PMC5573731; doi:10.3389/fcimb.2017.00377)
Supplement: Supplementary file 1 [file DataSheet1.XLSX]

## Sheet: Supplementary Table S1
Overview of reads from raw data to cleaned sequences.
3ADT&length filter: reads removed due to 3ADT not found and length with <18 nt and >25 nt were removed(for plants); length with<18 and >26 were remove(for animals)
Junk reads:Junk: >=2N, >=7A, >=8C, >=6G, >=7T, >=10Dimer, >=6Trimer, or >=5Tetramer
Rfam:Collection of many common non-coding RNA families except micro RNA; http://rfam.janelia.org
Repeats:Prototypic sequences representing repetitive DNA from different eukaryotic species; http://www.girinst.org/repbase.
Notes:There is overlap in mapping of reads with rRNA, tRNA, snRNA, snoRNA and repeats.
mRNA_Database:ftp://ftp.ncbi.nlm.nih.gov/genomes/Gallus_gallus/RNA/
		C1p				C2p				C3p				R1p				R2p				R3p				S1p				S2p				S3p
lib	type	Total	% of Total	uniq	% of uniq	Total	% of Total	uniq	% of uniq	Total	% of Total	uniq	% of uniq	Total	% of Total	uniq	% of uniq	Total	% of Total	uniq	% of uniq	Total	% of Total	uniq	% of uniq	Total	% of Total	uniq	% of uniq	Total	% of Total	uniq	% of uniq	Total	% of Total	uniq	% of uniq
Raw reads	NA	22958395	100	2592098	100	10593602	100	629554	100	13732122	100	1065381	100	11432027	100	928953	100	31570959	100	4019427	100	12258648	100	908150	100	17562245	100	1306540	100	14700890	100	977686	100	17964846	100	1568210	100
3ADT&length filter	Sequence type	7791681	33.94	1564160	60.34	924370	8.73	335876	53.35	1249877	9.1	539486	50.64	1022578	8.94	461238	49.65	7384177	23.39	2026045	50.41	1379510	11.25	492375	54.22	2280377	12.98	710366	54.37	1660950	11.3	534044	54.62	3030683	16.87	796226	50.77
Junk reads	Sequence type	25583	0.11	11499	0.44	6059	0.06	3733	0.59	12203	0.09	7397	0.69	10288	0.09	6191	0.67	55602	0.18	26304	0.65	9681	0.08	5920	0.65	15213	0.09	9033	0.69	11843	0.08	7130	0.73	17106	0.1	9710	0.62
Rfam	RNA class	1941981	8.46	72576	2.8	220212	2.08	24660	3.92	441288	3.21	39676	3.72	360494	3.15	34569	3.72	3429447	10.86	115148	2.86	315908	2.58	31361	3.45	683990	3.89	43192	3.31	438992	2.99	34540	3.53	1103195	6.14	49870	3.18
mRNA	RNA class	8047097	35.05	524198	20.22	5291936	49.95	105614	16.78	6406799	46.66	214319	20.12	5249189	45.92	169720	18.27	11728209	37.15	972172	24.19	5717678	46.64	167592	18.45	8077533	45.99	245542	18.79	6706869	45.62	177201	18.12	7959723	44.31	376224	23.99
Repeats	RNA class	23879	0.1	2717	0.1	3900	0.04	720	0.11	6799	0.05	1108	0.1	5487	0.05	1142	0.12	46210	0.15	4053	0.1	5255	0.04	1114	0.12	9933	0.06	1230	0.09	5460	0.04	931	0.1	23570	0.13	2506	0.16
rRNA	RNA class	817714	3.56	28338	0.12	137365	1.3	12529	0.12	321620	2.34	19598	0.14	242171	2.12	17501	0.15	2701019	8.56	59529	0.19	209299	1.71	14531	0.12	492002	2.8	20384	0.12	295203	2.01	16269	0.11	839620	4.67	22746	0.13
tRNA	RNA class	806939	3.51	15782	0.07	29932	0.28	4057	0.04	37711	0.27	6361	0.05	41435	0.36	5736	0.05	219904	0.7	19014	0.06	44520	0.36	5776	0.05	73771	0.42	7484	0.04	67654	0.46	6556	0.04	82878	0.46	8933	0.05
snoRNA	RNA class	64760	0.28	11827	0.05	31014	0.29	3425	0.03	25368	0.18	4942	0.04	36892	0.32	4495	0.04	89311	0.28	11657	0.04	23666	0.19	4201	0.03	36410	0.21	5757	0.03	26277	0.18	4496	0.03	58220	0.32	6664	0.04
snRNA	RNA class	122533	0.53	7167	0.03	5057	0.05	1742	0.02	12279	0.09	3460	0.03	8987	0.08	2663	0.02	80633	0.26	8819	0.03	9396	0.08	2706	0.02	17443	0.1	3637	0.02	10523	0.07	2968	0.02	23022	0.13	4214	0.02
other Rfam RNA	RNA class	130035	0.57	9462	0.04	16844	0.16	2907	0.03	44310	0.32	5315	0.04	31009	0.27	4174	0.04	338580	1.07	16129	0.05	29027	0.24	4147	0.03	64364	0.37	5930	0.03	39335	0.27	4251	0.03	99455	0.55	7313	0.04
Clean reads	Sequence type	6412193	27.93	448882	17.32	4248670	40.11	169025	26.85	5859725	42.67	281096	26.38	4977686	43.54	270259	29.09	11097954	35.15	926732	23.06	5001167	40.8	223783	24.64	6898179	39.28	316038	24.19	6131337	41.71	239616	24.51	6511814	36.25	357660	22.81
Note: C = Control, R= Resistant, S = Susceptible

## Sheet: Supplementary Table S2
Item	Description
Pre-miRNA Index	Pre-miRNA Cluster Index
miRNA_Index	mature miRNA
miR_name	The miR_name is composed of the 1st known miR name in a cluster, a underscore, and a matching annotation: such as
	L-n means the miRNA_seq (detected) is n base less than known rep_miRSeq in the left side;
	R-n means the miRNA_seq (detected) is n base less than known rep_miRSeq in the right side;
	L+n means the miRNA_seq (detected) is n base more than known rep_miRSeq in the left side;
	R+n means the miRNA_seq (detected) is n base more than known rep_miRSeq in the right side;
	2ss5TC13TA means 2 substitutin (ss), which are T->C at position 5 and T->A at position 13
	if there is no matching annotation, the miRNA_seq (detected) is exactly same as known rep_miRSeq.
	New discovered 5p/3p sequence has been annotated as p3/p5: which is directly differentiate with the reported sequences,
miR_seq	is a read at 5' or 3' of maximum mapped score in each cluster.
len	miR_seq length
genome ID	Reference Genome Information
strand	strand "+" or "-"
start	pre-miRNA start position
end	Pre-miRNA end position
genome_seq	pre-miRNA sequence
#mir	mapped mir numbers in miRbase, the number in this item eaquals to the sum of mirIDs
mirIDs	is all mirID in a cluster, seprated by ,
rep_mirID	is the representative known mirID
rep_mirSeq	is the representative known mir sequence
rep_miRID	is the representative known miRID
rep_miRSeq	is the representative known miR sequence
type	is 5' or 3', which means the cluster appears at 5' or 3' end
Sequence in miRbase	New, miRNA identi?ed in this study and not reported in miRBase,mainly for new reported 5p or 3p sequence; Diff, confirming miRNA sequences in miRBase, but different sequences are reported in our study; and Yes, confirming miRNA sequences in miRBase.
group	gp1a:Reads were mapped to miRNAs/pre-miRNAs of specific species in miRbase and the pre-miRNAs were further mapped to genome & EST.
	gp1b:Reads were mapped to (except for specific species) miRNAs/pre-miRNAs of selected species in miRbase and the pre-miRNAs were further mapped to genome & EST.
	gp2:Reads were mapped to miRNAs/pre-miRNAs of selected species in miRbase and the mapped pre-miRNAs were not further mapped to genome, but the reads (and of course the miRNAs of the pre-miRNAs) were mapped to genome. The extended genome sequences from the genome loci may form hairpins.
	gp3:Reads were mapped to miRNAs/pre-miRNAs of selected species in miRbase and the mapped pre-miRNAs were not further mapped to genome, and the reads were not mapped to genome, either. but the reads were mapped to the miRNAS(Matures)
	gp4:Reads were not mapped to pre-miRNAs of selected species in miRbase. But the reads were mapped to genome & the extended genome sequences from genome may form hairpins.
SS	Secondary Structure
	Criteria:
	1.number of nucleotides in one bulge in stem: <= 12
	2.number of base pairs in the stem region of the predicted hairpin: >= 16
	3.cutoff of free energy: kCal/mol <= -15
	4.length of hairpin: up and down stems + terminal loop >= 50
	5.length of hairpin loop: <= 20
	6.number of nucleotides in one bulge in mature region: <= 4
	8.number of biased bulges in mature region: <= 2
	9.number of errors in mature region: <= 7
	10.number of base pairs in the mature region of the predicted hairpin: >= 12
	11.percent of mature in stem: >= 80
hairpinLen	pre-miRNA length
CG%	GC Content
dG	Free energy
raw	Raw data; from #reads(all),is the number of reads for isoform at 5' or 3' end.
norm	Normalized data
Expression Level	High:The number of reads in the following reported miRNAs is higher than the average copy of the data set.Medium£ºThe number of reads in the following reported miRNAs is higher than 10 and less than average copy of the data set.Low£ºThe number of reads in the following reported miRNAs is less than 10
Summary of known and predicted miRNA in this study.
Pre-miRNA Index	miRNA_Index	miR_name	miR_seq	len	genomeID	strand	start	end	genome_seq	#mir	mirIDs,	rep_mirID	rep_mirSeq	rep_miRID	rep_miRSeq	type	Sequence in miRbase	group	SS	hairpinLen	CG%	dG	C1p(norm)	C2p(norm)	C3p(norm)	D1p(norm)	D2p(norm)	D3p(norm)	S1p(norm)	S2p(norm)	S3p(norm)	Expression level
1	2	gga-miR-1b-3p_R+1_1ss3GT	TGTAATGTTAAGAAGTATGTAT	22	358485489	+	4294312	4294375	ACATACTTCTTCATATGCCCATAtggagtcggccggcgttaTGGAATGTTAAGAAGTATGTATc	1	gga-mir-1b,	gga-mir-1b	ACATACTTCTTCATATGCCCATAtggagtcggccggcgttaTGGAATGTTAAGAAGTATGTAtc	gga-miR-1b-3p	TGGAATGTTAAGAAGTATGTA	3'	Diff	gp1a	(((((((((((.((((..(((((....(((....)))..))))).)))).)))))))))))...	61	42.2	-24.2	5.28831	4.03361	7.6509	9.96026	1.83005	9.29296	0.381871	9.43316	4.15115	low
2	4	gga-miR-1a-3p_R+1_1ss3GT	TGTAATGTAAAGAAGTATGTAT	22	358485492	+	8472257	8472341	tacctgcttgagagACATACTTCTTTATATGCCCATAtgaacctggcaatctaTGGAATGTAAAGAAGTATGTATttcaggtggg	8	gga-mir-1a-1,tgu-mir-1-1,mmu-mir-1a-1,bta-mir-1-1,eca-mir-1-2,aca-mir-1a-2,ipu-mir-1-1,pol-mir-1,	gga-mir-1a-1	tgagagACATACTTCTTTATATGCCCATAtgaacctggcaatctaTGGAATGTAAAGAAGTATGTAtttca	gga-miR-1a-3p	TGGAATGTAAAGAAGTATGTA	3'	Diff	gp1a	..((..(((((((.((((((((((((((((..(((((.((.........))))))).)))))))))))))))).)))))))..))	83	38.8	-39.6	86.1994	84.0336	105.2	1289.85	81.8947	51.6276	80.002	98.5765	161.376	middle
3	4	gga-miR-1a-3p_R+1_1ss3GT	TGTAATGTAAAGAAGTATGTAT	22	358485510	-	102179977	102180063	acctgctcagagcACATACTTCTTTATGTACCCATAtgaacatacaatgctaTGGAATGTAAAGAAGTATGTATttttggcaggcgc	12	gga-mir-1a-2,tgu-mir-1-2,hsa-mir-1-2,mmu-mir-1a-2,ptr-mir-1-2,mml-mir-1-2,mdo-mir-1-1,rno-mir-1,oan-mir-1a,eca-mir-1-1,cfa-mir-1-2,fru-mir-1,	gga-mir-1a-2	acctgctcagagcACATACTTCTTTATGTACCCATAtgaacatacaatgctaTGGAATGTAAAGAAGTATGTAtttttggcaggc	gga-miR-1a-3p	TGGAATGTAAAGAAGTATGTA	3'	Diff	gp1a	.(((((.(((((.(((((((((((((..(..(((((..............))))).)..)))))))))))))..))))))))))...	83	39.1	-32.2	86.1994	84.0336	105.2	1289.85	81.8947	51.6276	80.002	98.5765	161.376	middle
5	7	gga-miR-7b_R+3	TGGAAGACTAGTGATTTTTGTTGTT	25	358470887	+	32418	32527	tggacattggtctagttctgtgTGGAAGACTAGTGATTTTTGTTGTTtttagataactaaattgaCAACAAATCACAGTCTACCATAtggcacagactatgcctctacag	1	gga-mir-7b,	gga-mir-7b	tggacattggtctagttctgtgTGGAAGACTAGTGATTTTTGTTgtttttagataactaaattgacaacaaatcacagtctaccatatggcacagactatgcctctacag	gga-miR-7b	TGGAAGACTAGTGATTTTTGTT	5'	Diff	gp1a	.((.((.((((((.((.(..(((((.(((((.(((((..(((((((((((((....)))))..)))))))))))))))))).)))))..).)))))))))))).......	102	37.3	-42.2	4708.97	9.07563	3478.29	4741.29	5704.49	4027.73	36.6596	4363.07	4832.45	middle
5	8	gga-mir-7b-p3	CAACAAATCACAGTCTACCATA	22	358470887	+	32418	32527	tggacattggtctagttctgtgTGGAAGACTAGTGATTTTTGTTGTTtttagataactaaattgaCAACAAATCACAGTCTACCATAtggcacagactatgcctctacag	1	gga-mir-7b,	gga-mir-7b	tggacattggtctagttctgtgTGGAAGACTAGTGATTTTTGTTgtttttagataactaaattgacaacaaatcacagtctaccatatggcacagactatgcctctacag	gga-mir-7b-p3	caacaaatcacagtctaccata	3'	New	gp1a	.((.((.((((((.((.(..(((((.(((((.(((((..(((((((((((((....)))))..)))))))))))))))))).)))))..).)))))))))))).......	102	37.3	-42.2	248.551	0	336.64	194.225	288.233	194.12	4.58245	186.777	291.618	middle
6	9	gga-miR-7_R+2	TGGAAGACTAGTGATTTTGTTGTT	24	358485482	-	39936984	39937127	atagagcctgtagaaaatgtagaagatttcagtggatgttggtctagttctgtgTGGAAGACTAGTGATTTTGTTGTTtttagataattaaattgaCAACAAATCACAGTCTGCCATAtggcacagatcatgcctctacaggac	17	gga-mir-7-1,tgu-mir-7-1,hsa-mir-7-1,mmu-mir-7a-1,bta-mir-7-2,ptr-mir-7-1,mml-mir-7-1,mdo-mir-7,rno-mir-7a-1,oan-mir-7-1,eca-mir-7-3,cfa-mir-7-1,aca-mir-7-2,ssc-mir-7-2,xtr-mir-7-1,sha-mir-7,sla-mir-7,	gga-mir-7-1	tggatgttggtctagttctgtgTGGAAGACTAGTGATTTTGTTGtttttagataattaaattgacaacaaatcacagtctgccatatggcacagatcatgcctctacag	gga-miR-7	TGGAAGACTAGTGATTTTGTTG	5'	Diff	gp1a	......((((((((.......(((...)))...((....((((((.((.(..(((((.(((((.((((.((((((((((((((....)))))..)))))))))))))))))).)))))..).))))))))..))))))))))..	101	37.5	-49.2	3453.35	3450.64	1162.62	1567.98	2002.3	1740.62	3075.21	1686.26	1629.5	middle
6	10	tgu-miR-7-1-3p_R+1	CAACAAATCACAGTCTGCCATA	22	358485482	-	39936984	39937127	atagagcctgtagaaaatgtagaagatttcagtggatgttggtctagttctgtgTGGAAGACTAGTGATTTTGTTGTTtttagataattaaattgaCAACAAATCACAGTCTGCCATAtggcacagatcatgcctctacaggac	17	gga-mir-7-1,tgu-mir-7-1,hsa-mir-7-1,mmu-mir-7a-1,bta-mir-7-2,ptr-mir-7-1,mml-mir-7-1,mdo-mir-7,rno-mir-7a-1,oan-mir-7-1,eca-mir-7-3,cfa-mir-7-1,aca-mir-7-2,ssc-mir-7-2,xtr-mir-7-1,sha-mir-7,sla-mir-7,	tgu-mir-7-1	tagttctgtgTGGAAGACTAGTGATTTTGTTGTtttttgataactaaattgaCAACAAATCACAGTCTGCCAT	tgu-miR-7-1-3p	CAACAAATCACAGTCTGCCAT	3'	Diff	gp1a	......((((((((.......(((...)))...((....((((((.((.(..(((((.(((((.((((.((((((((((((((....)))))..)))))))))))))))))).)))))..).))))))))..))))))))))..	101	37.5	-49.2	155.476	227.227	200.836	197.13	236.076	123.906	258.909	102.35	195.104	middle
7	9	gga-miR-7_R+2	TGGAAGACTAGTGATTTTGTTGTT	24	358485484	-	4641011	4641105	ctgtggtctggctctgtgTGGAAGACTAGTGATTTTGTTGTTatgatttataaaggtgaCAACAAATCATAGCCTGCCATAcagcacagatcttc	1	gga-mir-7-3,	gga-mir-7-3	ctgtggtctggctctgtgTGGAAGACTAGTGATTTTGTTGttatgatttataaaggtgacaacaaatcatagcctgccatacagcacagatcttc	gga-miR-7	TGGAAGACTAGTGATTTTGTTG	5'	Diff	gp1a	....((((((...((((((((.((.((.((((.(((((((((((...........))))))))))))))))).)).))))))))..))))))...	88	41.1	-35.5	3453.35	3450.64	1162.62	1567.98	2002.3	1740.62	3075.21	1686.26	1629.5	middle
8	9	gga-miR-7_R+2	TGGAAGACTAGTGATTTTGTTGTT	24	358485502	-	12627267	12627365	ggacggccgcggtgccctcTGGAAGACTAGTGATTTTGTTGTTgtatggctcatcccaccaCAACAAGTCACAGTCTGCCTTAgggcgcacggccccgc	4	gga-mir-7-2,tgu-mir-7-3,eca-mir-7-1,cfa-mir-7-2,	gga-mir-7-2	ggacggccgcggtgccctcTGGAAGACTAGTGATTTTGTTGttgtatggctcatcccaccacaacaagtcacagtctgccttagggcgcacggccccgc	gga-miR-7	TGGAAGACTAGTGATTTTGTTG	5'	Diff	gp1a	((..(((((..(((((((..((.(((((.((((.((((((((.((..((......)))).))))))))))))))))).))..))))))).)))))))..	97	59.6	-49.1	3453.35	3450.64	1162.62	1567.98	2002.3	1740.62	3075.21	1686.26	1629.5	middle
9	13	gga-miR-9-5p	TCTTTGGTTATCTAGCTGTATGA	23	358485482	+	60293370	60293456	ggaagcgagttgttaTCTTTGGTTATCTAGCTGTATGAgtgttttggtcttcATAAAGCTAGATAACCGAAAGTaaaaactccttca	18	gga-mir-9-2,tgu-mir-9-2,hsa-mir-9-2,mmu-mir-9-2,ppy-mir-9-2,oan-mir-9-2,dre-mir-9-5,eca-mir-9a-2,cfa-mir-9-2,aca-mir-9-1,ipu-mir-9-5,ipu-mir-9-2,ipu-mir-9-6,ipu-mir-9-3,cgr-mir-9,xtr-mir-9a-2,tni-mir-9-2,pol-mir-9b,	gga-mir-9-2	ggaagcgagttgttaTCTTTGGTTATCTAGCTGTATGAgtgttttggtcttcataaagctagataaccgaaagtaaaaactccttca	gga-miR-9-5p	TCTTTGGTTATCTAGCTGTATGA	5'	Yes	gp1a	.((((.(((((.(((..(((((((((((((((.((((((..(....)..)))))).)))))))))))))))..))).))))))))).	85	36.8	-40.1	378.114	387.227	303.167	463.982	276.795	392.886	328.218	325.916	323.271	middle
9	14	tgu-miR-9-3p	ATAAAGCTAGATAACCGAAAGT	22	358485482	+	60293370	60293456	ggaagcgagttgttaTCTTTGGTTATCTAGCTGTATGAgtgttttggtcttcATAAAGCTAGATAACCGAAAGTaaaaactccttca	18	gga-mir-9-2,tgu-mir-9-2,hsa-mir-9-2,mmu-mir-9-2,ppy-mir-9-2,oan-mir-9-2,dre-mir-9-5,eca-mir-9a-2,cfa-mir-9-2,aca-mir-9-1,ipu-mir-9-5,ipu-mir-9-2,ipu-mir-9-6,ipu-mir-9-3,cgr-mir-9,xtr-mir-9a-2,tni-mir-9-2,pol-mir-9b,	tgu-mir-9-2	cgagttgttaTCTTTGGTTATCTAGCTGTATGAgtgttttggtcttcATAAAGCTAGATAACCGAAAGTaaaa	tgu-miR-9-3p	ATAAAGCTAGATAACCGAAAGT	3'	Yes	gp1a	.((((.(((((.(((..(((((((((((((((.((((((..(....)..)))))).)))))))))))))))..))).))))))))).	85	36.8	-40.1	31.7299	22.1849	39.2109	32.3708	25.1632	19.6185	16.0386	25.4695	26.9825	middle
10	13	gga-miR-9-5p	TCTTTGGTTATCTAGCTGTATGA	23	358485484	+	3378847	3378934	ttgggttggtttttcTCTTTGGTTATCTAGCTGTATGAgtgtatgtgatatcaTAAAGCTAGAGAACCGAATGTAaaaacccgctcgc	6	gga-mir-9-1,dre-mir-9-4,dre-mir-9-7,ipu-mir-9-4,tni-mir-9-4,fru-mir-9-4,	gga-mir-9-1	ttgggttggtttttcTCTTTGGTTATCTAGCTGTATGAgtgtatgtgatatcaTAAAGCTAGAGAACCGAATGTaaaaacccgctcgc	gga-miR-9-5p	TCTTTGGTTATCTAGCTGTATGA	5'	Yes	gp1a	..(((..(((((((...(((((((.(((((((.(((((.(((.....)))))))).))))))).)))))))...)))))))..)))..	84	39.8	-33.3	378.114	387.227	303.167	463.982	276.795	392.886	328.218	325.916	323.271	middle
10	15	gga-miR-9-3p_R+1	TAAAGCTAGAGAACCGAATGTA	22	358485484	+	3378847	3378934	ttgggttggtttttcTCTTTGGTTATCTAGCTGTATGAgtgtatgtgatatcaTAAAGCTAGAGAACCGAATGTAaaaacccgctcgc	6	gga-mir-9-1,dre-mir-9-4,dre-mir-9-7,ipu-mir-9-4,tni-mir-9-4,fru-mir-9-4,	gga-mir-9-1	ttgggttggtttttcTCTTTGGTTATCTAGCTGTATGAgtgtatgtgatatcaTAAAGCTAGAGAACCGAATGTaaaaacccgctcgc	gga-miR-9-3p	TAAAGCTAGAGAACCGAATGT	3'	Diff	gp1a	..(((..(((((((...(((((((.(((((((.(((((.(((.....)))))))).))))))).)))))))...)))))))..)))..	84	39.8	-33.3	77.2093	109.58	86.0726	60.5916	25.1632	45.4323	151.221	28.2995	39.4359	middle
11	16	gga-miR-10a-5p	TACCCTGTAGATCCGAATTTGT	22	358485485	+	3620202	3620297	tctgtcttctatatgTACCCTGTAGATCCGAATTTGTgtaaaggaagttgggtcaCAAATTCGTATCTAGGGGAATatgtagttgacacaaacact	14	gga-mir-10a,hsa-mir-10a,mmu-mir-10a,bta-mir-10a,ppy-mir-10a,ptr-mir-10a,mml-mir-10a,mdo-mir-10a,eca-mir-10a,cfa-mir-10a,aca-mir-10a,ssc-mir-10a,cgr-mir-10a,age-mir-10a,	gga-mir-10a	ctatatgTACCCTGTAGATCCGAATTTGTgtaaaggaagttgggtcacAAATTCGTATCTAGGGGAATAtgtag	gga-miR-10a-5p	TACCCTGTAGATCCGAATTTGT	5'	Yes	gp1a	..((((..((((((((.((((.(((((.((((((((((...............)))))))))).))))))))).))))))))..))))........	86	38.5	-35.4	580891	797232	613423	653666	745239	525363	610561	595637	618907	high
11	17	gga-miR-10a-3p_L+1R-1	CAAATTCGTATCTAGGGGAAT	21	358485485	+	3620202	3620297	tctgtcttctatatgTACCCTGTAGATCCGAATTTGTgtaaaggaagttgggtcaCAAATTCGTATCTAGGGGAATatgtagttgacacaaacact	14	gga-mir-10a,hsa-mir-10a,mmu-mir-10a,bta-mir-10a,ppy-mir-10a,ptr-mir-10a,mml-mir-10a,mdo-mir-10a,eca-mir-10a,cfa-mir-10a,aca-mir-10a,ssc-mir-10a,cgr-mir-10a,age-mir-10a,	gga-mir-10a	ctatatgTACCCTGTAGATCCGAATTTGTgtaaaggaagttgggtcacAAATTCGTATCTAGGGGAATAtgtag	gga-miR-10a-3p	AAATTCGTATCTAGGGGAATA	3'	Diff	gp1a	..((((..((((((((.((((.(((((.((((((((((...............)))))))))).))))))))).))))))))..))))........	86	38.5	-35.4	2975.2	3109.91	3807.28	2723.3	3253.83	3390.9	3018.69	2655.43	3457.91	middle
12	18	gga-miR-10b-5p	TACCCTGTAGAACCGAATTTGT	22	358485505	-	15780525	15780636	acagaacgttattacgttgtctatataTACCCTGTAGAACCGAATTTGTgtgatattcatatagtcACAGATTCGATTCTAGGGGAATatatggtcgatgcaaaaacttcac	23	gga-mir-10b,tgu-mir-10a,hsa-mir-10b,mmu-mir-10b,bta-mir-10b,ppy-mir-10b,ptr-mir-10b,mdo-mir-10b,rno-mir-10b,oan-mir-10b,dre-mir-10b-1,eca-mir-10b,cfa-mir-10b,ggo-mir-10b,aca-mir-10b,ipu-mir-10b-1,ssc-mir-10b,cgr-mir-10b,xtr-mir-10b,tni-mir-10b-2,fru-mir-10b-1,oar-mir-10b,mne-mir-10b,	gga-mir-10b	cagaacgttattacgttgtctatataTACCCTGTAGAACCGAATTTGTgtgatattcatatagtcacAGATTCGATTCTAGGGGAATAtatggtcgatgcaaaaacttca	gga-miR-10b-5p	TACCCTGTAGAACCGAATTTGT	5'	Yes	gp1a	...(((.(((.((.(((((.((((((((.((((.(((((.((((((((((...(((....)))..)))))))))).))))))))).)))))))).))))).)).))))))..	107	35.7	-41.2	15038.9	17177.1	7252.57	13262.1	3252	4956.25	7213.36	31952	7018.55	high
12	19	gga-miR-10b-3p_L+2R-1	ACAGATTCGATTCTAGGGGAAT	22	358485505	-	15780525	15780636	acagaacgttattacgttgtctatataTACCCTGTAGAACCGAATTTGTgtgatattcatatagtcACAGATTCGATTCTAGGGGAATatatggtcgatgcaaaaacttcac	23	gga-mir-10b,tgu-mir-10a,hsa-mir-10b,mmu-mir-10b,bta-mir-10b,ppy-mir-10b,ptr-mir-10b,mdo-mir-10b,rno-mir-10b,oan-mir-10b,dre-mir-10b-1,eca-mir-10b,cfa-mir-10b,ggo-mir-10b,aca-mir-10b,ipu-mir-10b-1,ssc-mir-10b,cgr-mir-10b,xtr-mir-10b,tni-mir-10b-2,fru-mir-10b-1,oar-mir-10b,mne-mir-10b,	gga-mir-10b	cagaacgttattacgttgtctatataTACCCTGTAGAACCGAATTTGTgtgatattcatatagtcacAGATTCGATTCTAGGGGAATAtatggtcgatgcaaaaacttca	gga-miR-10b-3p	AGATTCGATTCTAGGGGAATA	3'	Diff	gp1a	...(((.(((.((.(((((.((((((((.((((.(((((.((((((((((...(((....)))..)))))))))).))))))))).)))))))).))))).)).))))))..	107	35.7	-41.2	6.34597	10.7563	4.78181	10.7903	3.6601	6.19531	8.0193	12.2631	5.18893	middle
13	20	gga-miR-15b-5p_R-1	TAGCAGCACATCATGGTTTGC	21	358485503	-	21653585	21653675	tgaggccttaaagtactcTAGCAGCACATCATGGTTTGCatgctgtagtgaagatgCGAATCATTATTTGCTGCTTTAgaaatttaaggaa	10	gga-mir-15b,hsa-mir-15b,mmu-mir-15b,bta-mir-15b,mml-mir-15b,rno-mir-15b,cfa-mir-15b,aca-mir-15a,ssc-mir-15b,cgr-mir-15b,	gga-mir-15b	tgaggccttaaagtactcTAGCAGCACATCATGGTTTGCAtgctgtagtgaagatgcGAATCATTATTTGCTGCTTTAgaaatttaaggaa	gga-miR-15b-5p	TAGCAGCACATCATGGTTTGCA	5'	Diff	gp1a	.....(((((((...((..(((((((.((.(((((((((((.((.......))))))))))))).)).)))))))..))...)))))))..	84	38.5	-35	13163	12036.3	13771.8	9515.37	15277.7	8066.64	12515.1	6708.86	12673.8	high
13	21	gga-miR-15b-3p_L+1	CGAATCATTATTTGCTGCTTTA	22	358485503	-	21653585	21653675	tgaggccttaaagtactcTAGCAGCACATCATGGTTTGCatgctgtagtgaagatgCGAATCATTATTTGCTGCTTTAgaaatttaaggaa	10	gga-mir-15b,hsa-mir-15b,mmu-mir-15b,bta-mir-15b,mml-mir-15b,rno-mir-15b,cfa-mir-15b,aca-mir-15a,ssc-mir-15b,cgr-mir-15b,	gga-mir-15b	tgaggccttaaagtactcTAGCAGCACATCATGGTTTGCAtgctgtagtgaagatgcGAATCATTATTTGCTGCTTTAgaaatttaaggaa	gga-miR-15b-3p	GAATCATTATTTGCTGCTTTA	3'	Diff	gp1a	.....(((((((...((..(((((((.((.(((((((((((.((.......))))))))))))).)).)))))))..))...)))))))..	84	38.5	-35	213.648	130.42	153.018	277.227	521.564	298.407	162.677	315.067	256.333	middle
14	22	gga-miR-15c-5p	TAGCAGCACATCATGGTTTGTA	22	358485508	-	4023821	4023902	ctttgaggagatgTAGCAGCACATCATGGTTTGTAgggacaaggagataCAGACCATTCTGGGCTGCCTCattacctcaagg	2	gga-mir-15c,tgu-mir-15c,	gga-mir-15c	tgaggagatgTAGCAGCACATCATGGTTTGTAgggacaaggagataCAGACCATTCTGGGCTGCCTCAttacctca	gga-miR-15c-5p	TAGCAGCACATCATGGTTTGTA	5'	Yes	gp1a	((((((((..(((..(((((.((..((((((((((............))))))))))..)).)))))..)))..))))))))	82	48.8	-37.4	11087.8	8873.27	16264.5	8091.46	7627.65	13350.2	10072	12663.5	11282.1	high
14	23	gga-miR-15c-3p_R-1	CAGACCATTCTGGGCTGCCTC	21	358485508	-	4023821	4023902	ctttgaggagatgTAGCAGCACATCATGGTTTGTAgggacaaggagataCAGACCATTCTGGGCTGCCTCattacctcaagg	2	gga-mir-15c,tgu-mir-15c,	gga-mir-15c	tgaggagatgTAGCAGCACATCATGGTTTGTAgggacaaggagataCAGACCATTCTGGGCTGCCTCAttacctca	gga-miR-15c-3p	CAGACCATTCTGGGCTGCCTCA	3'	Diff	gp1a	((((((((..(((..(((((.((..((((((((((............))))))))))..)).)))))..)))..))))))))	82	48.8	-37.4	37.0182	33.6134	44.949	23.2406	54.9015	39.237	36.6596	49.9957	32.1714	middle
15	24	gga-miR-15a	TAGCAGCACATAATGGTTTGT	21	358485511	-	168694688	168694777	agacaccttggcataacgTAGCAGCACATAATGGTTTGTgggttttgaaaaggtgCAGGCCATATTGTGCTGCCTCAaaaatacaaggat	9	gga-mir-15a,tgu-mir-15a,hsa-mir-15a,mdo-mir-15a,oan-mir-15a,eca-mir-15a,cfa-mir-15a,ssc-mir-15a,cgr-mir-15a,	gga-mir-15a	ccttggcataacgTAGCAGCACATAATGGTTTGTgggttttgaaaaggtgcaggccatattgtgctgcctcaaaaatacaagg	gga-miR-15a	TAGCAGCACATAATGGTTTGT	5'	Yes	gp1a	.....(((((..........((((((((..((((..(((...............)))..))))..))))))))..........)))))..	53	43.3	-29.4	22080.1	19741.2	32795.7	15149.1	21887.8	20206.3	21002.3	17915	23141.9	high
15	25	tgu-miR-15a-3p	CAGGCCATATTGTGCTGCCTCA	22	358485511	-	168694688	168694777	agacaccttggcataacgTAGCAGCACATAATGGTTTGTgggttttgaaaaggtgCAGGCCATATTGTGCTGCCTCAaaaatacaaggat	9	gga-mir-15a,tgu-mir-15a,hsa-mir-15a,mdo-mir-15a,oan-mir-15a,eca-mir-15a,cfa-mir-15a,ssc-mir-15a,cgr-mir-15a,	tgu-mir-15a	tggcataacgTAGCAGCACATAATGGTTTGTgggttttgaaaaggtgCAGGCCATATTGTGCTGCCTCAaa	tgu-miR-15a-3p	CAGGCCATATTGTGCTGCCTCA	3'	Yes	gp1a	.....(((((..........((((((((..((((..(((...............)))..))))..))))))))..........)))))..	53	43.3	-29.4	31.7299	20.1681	32.5163	18.2605	35.686	26.8463	19.4754	25.4695	32.1714	middle
16	26	gga-miR-16-5p	TAGCAGCACGTAAATATTGGTG	22	358485503	-	21653409	21653503	cctacttgttccgcccTAGCAGCACGTAAATATTGGTGtagtaaaataaaccttaaacCCCAATATTATTGTGCTGCTTaagcgtggcagagatt	3	gga-mir-16-2,tgu-mir-16b,aca-mir-16a,	gga-mir-16-2	cctacttgttccgcccTAGCAGCACGTAAATATTGGTGtagtaaaataaaccttaaaccCCAATATTATTGTGCTGCTTAAgcgtggcagagat	gga-miR-16-5p	TAGCAGCACGTAAATATTGGTG	5'	Yes	gp1a	.....((((..(((...(((((((((..((((((((.((..(((........))).)).))))))))..)))))))))...)))..)))).....	85	41.1	-32.9	26617.1	26922.3	40148.1	20887.9	30071.5	24832	25560.4	25425.5	28770.6	high
16	27	gga-miR-16-2-3p_L+1R-2	CCCAATATTATTGTGCTGCTT	21	358485503	-	21653409	21653503	cctacttgttccgcccTAGCAGCACGTAAATATTGGTGtagtaaaataaaccttaaacCCCAATATTATTGTGCTGCTTaagcgtggcagagatt	3	gga-mir-16-2,tgu-mir-16b,aca-mir-16a,	gga-mir-16-2	cctacttgttccgcccTAGCAGCACGTAAATATTGGTGtagtaaaataaaccttaaaccCCAATATTATTGTGCTGCTTAAgcgtggcagagat	gga-miR-16-2-3p	CCAATATTATTGTGCTGCTTAA	3'	Diff	gp1a	.....((((..(((...(((((((((..((((((((.((..(((........))).)).))))))))..)))))))))...)))..)))).....	85	41.1	-32.9	1511.4	1336.47	1500.53	1183.61	1515.28	1449.7	1394.21	1265.93	1619.98	middle
17	26	gga-miR-16-5p	TAGCAGCACGTAAATATTGGTG	22	358485511	-	168694537	168694631	gtctgtcatactcTAGCAGCACGTAAATATTGGTGttaaaactgtaaatatctCCAGTATTAACTGTGCTGCTGAAgtaaggctagccacttctg	4	gga-mir-16-1,tgu-mir-16a,cfa-mir-16-1,ssc-mir-16-2,	gga-mir-16-1	gtctgtcatactcTAGCAGCACGTAAATATTGGTGttaaaactgtaaatatctCCAGTATTAACTGTGCTGCTGAAgtaaggct	gga-miR-16-5p	TAGCAGCACGTAAATATTGGTG	5'	Yes	gp1a	((..(((.((((..((((((((((.((((((((....................)))))))).)).))))))))..)))).)))..))........	87	40	-31.8	26617.1	26922.3	40148.1	20887.9	30071.5	24832	25560.4	25425.5	28770.6	high
17	28	gga-miR-16-1-3p	CCAGTATTAACTGTGCTGCTGAA	23	358485511	-	168694537	168694631	gtctgtcatactcTAGCAGCACGTAAATATTGGTGttaaaactgtaaatatctCCAGTATTAACTGTGCTGCTGAAgtaaggctagccacttctg	4	gga-mir-16-1,tgu-mir-16a,cfa-mir-16-1,ssc-mir-16-2,	gga-mir-16-1	gtctgtcatactcTAGCAGCACGTAAATATTGGTGttaaaactgtaaatatctCCAGTATTAACTGTGCTGCTGAAgtaaggct	gga-miR-16-1-3p	CCAGTATTAACTGTGCTGCTGAA	3'	Yes	gp1a	((..(((.((((..((((((((((.((((((((....................)))))))).)).))))))))..)))).)))..))........	87	40	-31.8	131.15	108.908	152.062	107.073	190.325	150.753	112.27	147.157	143.215	middle
18	29	gga-miR-16c-5p	TAGCAGCACGTAAATACTGGAG	22	358485508	-	4023458	4023534	agcagtgctcTAGCAGCACGTAAATACTGGAGTGGGGGATCGCCTGTTGCTCTccagtattgcattgctgctttagt	2	gga-mir-16c,tgu-mir-16c,	gga-mir-16c	gctcTAGCAGCACGTAAATACTGGAGtgggggatcgcctgttgctctCCAGTATTGCATTGCTGCTTTAgt	gga-miR-16c-5p	TAGCAGCACGTAAATACTGGAG	5'	Yes	gp1a	......(((..(((((((....((((((((((...(((....)))......))))))))))....)))))))..)))	71	50.6	-30	12831.6	12231.9	16712	10284.4	12381.4	12417.1	12936.8	11700.7	12499.6	high
18	30	gga-mir-16c-p3	TGGGGGATCGCCTGTTGCTCT	21	358485508	-	4023458	4023534	agcagtgctcTAGCAGCACGTAAATACTGGAGTGGGGGATCGCCTGTTGCTCTccagtattgcattgctgctttagt	2	gga-mir-16c,tgu-mir-16c,	gga-mir-16c	gctcTAGCAGCACGTAAATACTGGAGtgggggatcgcctgttgctctCCAGTATTGCATTGCTGCTTTAgt	gga-mir-16c-p3	tgggggatcgcctgttgctct	3'	New	gp1a	......(((..(((((((....((((((((((...(((....)))......))))))))))....)))))))..)))	71	50.6	-30	24.3262	26.8907	36.3418	20.7505	28.3658	40.2695	24.0579	20.7529	22.8313	middle
19	31	gga-miR-17-5p_R-1	CAAAGTGCTTACAGTGCAGGTAG	23	358485511	-	147253839	147253923	gtcagagtaatgtCAAAGTGCTTACAGTGCAGGTAGtgatatatagaacctaCTGCAGTGAAGGCACTTGTAGCattatgttgac	14	gga-mir-17,tgu-mir-17a,hsa-mir-17,mmu-mir-17,ppy-mir-17,mdo-mir-17,oan-mir-17,eca-mir-17,cfa-mir-17,aca-mir-17,ssc-mir-17,cgr-mir-17,xtr-mir-17,oar-mir-17,	gga-mir-17	gtcagagtaatgtCAAAGTGCTTACAGTGCAGGTAGTgatatatagaacctACTGCAGTGAAGGCACTTGTagcattatgttgac	gga-miR-17-5p	CAAAGTGCTTACAGTGCAGGTAGT	5'	Diff	gp1a	(((((..((((((..((((((((.((.(((((...((..........))...))))).)).))))))))...))))))..)))))	85	41.2	-32.4	24781.5	24150.6	34045.5	22596.5	28275.6	22165.8	27553.2	21581.2	27973	high
19	32	gga-miR-17-3p_L-1R+3	CTGCAGTGAAGGCACTTGTAGC	22	358485511	-	147253839	147253923	gtcagagtaatgtCAAAGTGCTTACAGTGCAGGTAGtgatatatagaacctaCTGCAGTGAAGGCACTTGTAGCattatgttgac	14	gga-mir-17,tgu-mir-17a,hsa-mir-17,mmu-mir-17,ppy-mir-17,mdo-mir-17,oan-mir-17,eca-mir-17,cfa-mir-17,aca-mir-17,ssc-mir-17,cgr-mir-17,xtr-mir-17,oar-mir-17,	gga-mir-17	gtcagagtaatgtCAAAGTGCTTACAGTGCAGGTAGTgatatatagaacctACTGCAGTGAAGGCACTTGTagcattatgttgac	gga-miR-17-3p	ACTGCAGTGAAGGCACTTGT	3'	Diff	gp1a	(((((..((((((..((((((((.((.(((((...((..........))...))))).)).))))))))...))))))..)))))	85	41.2	-32.4	2578.58	2245.38	3339.62	2080.03	3204.42	2317.05	2838.83	2011.15	2806.18	middle
20	33	gga-miR-18b-5p_R-2	TAAGGTGCATCTAGTGCAGT	20	358485508	-	3946496	3946582	cgtggtccttgtgtTAAGGTGCATCTAGTGCAGTtagtgacgtagcgtagaatctacTGCCCTAAATGCTCCTTCTGGCacaagctg	10	gga-mir-18b,hsa-mir-18b,bta-mir-18b,ptr-mir-18b,mdo-mir-18b,eca-mir-18b,cfa-mir-18b,ssc-mir-18b,xtr-mir-18b,xla-mir-18,	gga-mir-18b	cgtggtccttgtgtTAAGGTGCATCTAGTGCAGTTAgtgacgtagcgtagaatcTACTGCCCTAAATGCTCCTTCTGGCacaag	gga-miR-18b-5p	TAAGGTGCATCTAGTGCAGTTA	5'	Diff	gp1a	.......(((((((.((((.((((.(((.(((((.((..(((...))).....))))))).))).)))).))))...)))))))...	77	49.4	-28.6	5260.81	4000	6578.34	3557.47	6239.55	5095.64	5605.49	3985.98	5617.02	middle
20	34	gga-miR-18b-3p_L-3	TGCCCTAAATGCTCCTTCTGGC	22	358485508	-	3946496	3946582	cgtggtccttgtgtTAAGGTGCATCTAGTGCAGTtagtgacgtagcgtagaatctacTGCCCTAAATGCTCCTTCTGGCacaagctg	10	gga-mir-18b,hsa-mir-18b,bta-mir-18b,ptr-mir-18b,mdo-mir-18b,eca-mir-18b,cfa-mir-18b,ssc-mir-18b,xtr-mir-18b,xla-mir-18,	gga-mir-18b	cgtggtccttgtgtTAAGGTGCATCTAGTGCAGTTAgtgacgtagcgtagaatcTACTGCCCTAAATGCTCCTTCTGGCacaag	gga-miR-18b-3p	TACTGCCCTAAATGCTCCTTCTGGC	3'	Diff	gp1a	.......(((((((.((((.((((.(((.(((((.((..(((...))).....))))))).))).)))).))))...)))))))...	77	49.4	-28.6	72.9787	67.2269	87.029	68.0618	89.6724	90.3483	61.8631	61.7872	75.2395	middle
21	35	gga-miR-18a-5p_R+1	TAAGGTGCATCTAGTGCAGATAG	23	358485511	-	147253684	147253777	agtgctttttgtacTAAGGTGCATCTAGTGCAGATAGtgaagtagattagcatctACTGCCCTAAGTGCTCCTTCTGGcataagaagttatgtc	14	gga-mir-18a,tgu-mir-18a,hsa-mir-18a,mmu-mir-18a,mdo-mir-18a,dre-mir-18a,eca-mir-18a,cfa-mir-18a,aca-mir-18a,ipu-mir-18a,cgr-mir-18a,xtr-mir-18a,ccr-mir-18a,tni-mir-18,	gga-mir-18a	gtgctttttgtacTAAGGTGCATCTAGTGCAGATAgtgaagtagattagcatctACTGCCCTAAGTGCTCCTTCTGgcataagaagttatgtc	gga-miR-18a-5p	TAAGGTGCATCTAGTGCAGATA	5'	Diff	gp1a	...(((((((((.((((((.(((..(((.((((.(((....((......))..))))))).)))..))).)))..))).)))))))))......	85	41.5	-27.5	5928.19	5398.32	7709.71	5659.09	7321.11	5268.08	6543.75	5718.85	6427.53	middle
21	36	gga-miR-18a-3p_R+1	ACTGCCCTAAGTGCTCCTTCTGG	23	358485511	-	147253684	147253777	agtgctttttgtacTAAGGTGCATCTAGTGCAGATAGtgaagtagattagcatctACTGCCCTAAGTGCTCCTTCTGGcataagaagttatgtc	14	gga-mir-18a,tgu-mir-18a,hsa-mir-18a,mmu-mir-18a,mdo-mir-18a,dre-mir-18a,eca-mir-18a,cfa-mir-18a,aca-mir-18a,ipu-mir-18a,cgr-mir-18a,xtr-mir-18a,ccr-mir-18a,tni-mir-18,	gga-mir-18a	gtgctttttgtacTAAGGTGCATCTAGTGCAGATAgtgaagtagattagcatctACTGCCCTAAGTGCTCCTTCTGgcataagaagttatgtc	gga-miR-18a-3p	ACTGCCCTAAGTGCTCCTTCTG	3'	Diff	gp1a	...(((((((((.((((((.(((..(((.((((.(((....((......))..))))))).)))..))).)))..))).)))))))))......	85	41.5	-27.5	82.4976	118.319	128.153	88.8123	107.058	110.999	124.872	111.783	99.1086	middle
22	37	gga-miR-19b-5p	AGTTTTGCAGGTTTGCATCCAGC	23	358485511	-	147253241	147253327	cactgttctctggttAGTTTTGCAGGTTTGCATCCAGCtgtatgatactctgcTGTGCAAATCCATGCAAAACTGActgtggcagtg	12	gga-mir-19b,tgu-mir-19b-1,hsa-mir-19b-1,mmu-mir-19b-1,mdo-mir-19b-1,oan-mir-19b-2,eca-mir-19b,cfa-mir-19b-1,aca-mir-19b,ssc-mir-19b-1,cgr-mir-19b,lca-mir-19b-1,	gga-mir-19b	cactgttctctggttAGTTTTGCAGGTTTGCATCCAGCtgtatgatactctgcTGTGCAAATCCATGCAAAACTGActgtggcagtg	gga-miR-19b-5p	AGTTTTGCAGGTTTGCATCCAGC	5'	Yes	gp1a	(((((.((...(((((((((((((((((((((..((((.............)))))))))).)).)))))))))))))..)))))))	87	46	-36.5	43.3641	28.2353	45.9054	43.9911	79.6071	62.9856	63.0088	49.0524	66.4183	middle
22	38	gga-miR-19b-3p	TGTGCAAATCCATGCAAAACTGA	23	358485511	-	147253241	147253327	cactgttctctggttAGTTTTGCAGGTTTGCATCCAGCtgtatgatactctgcTGTGCAAATCCATGCAAAACTGActgtggcagtg	12	gga-mir-19b,tgu-mir-19b-1,hsa-mir-19b-1,mmu-mir-19b-1,mdo-mir-19b-1,oan-mir-19b-2,eca-mir-19b,cfa-mir-19b-1,aca-mir-19b,ssc-mir-19b-1,cgr-mir-19b,lca-mir-19b-1,	gga-mir-19b	cactgttctctggttAGTTTTGCAGGTTTGCATCCAGCtgtatgatactctgcTGTGCAAATCCATGCAAAACTGActgtggcagtg	gga-miR-19b-3p	TGTGCAAATCCATGCAAAACTGA	3'	Yes	gp1a	(((((.((...(((((((((((((((((((((..((((.............)))))))))).)).)))))))))))))..)))))))	87	46	-36.5	64500.4	71997.9	102178	75381.3	106805	32236.3	73795.3	85195.1	80247.4	high
23	39	tgu-miR-19a-5p_L+2	GTTAGTTTTGCATAGTTGCACT	22	358485511	-	147253547	147253630	gcagtcttctGTTAGTTTTGCATAGTTGCACTacaggaagaatgtagtTGTGCAAATCTATGCAAAACTGAtggtggcctgtta	16	gga-mir-19a,tgu-mir-19a,hsa-mir-19a,mmu-mir-19a,mdo-mir-19a,rno-mir-19a,eca-mir-19a,cfa-mir-19a,aca-mir-19a,ipu-mir-19a-1,ipu-mir-19a-2,cgr-mir-19a,xtr-mir-19a,tni-mir-19a,mne-mir-19a,age-mir-19a,	tgu-mir-19a	ctgtTAGTTTTGCATAGTTGCACTacaagaagagagtggtTGTGCAAATCTATGCAAAGCtgatggtggc	tgu-miR-19a-5p	TAGTTTTGCATAGTTGCACT	5'	Diff	gp1a	((((.(..(..((((((((((((((((((((((((.......))))...))))))..))))))))))))))..)..).))))..	82	40.5	-35.9	289.799	301.176	323.25	270.587	441.957	259.17	396.382	250.922	303.034	middle
23	40	gga-miR-19a-3p	TGTGCAAATCTATGCAAAACTGA	23	358485511	-	147253547	147253630	gcagtcttctGTTAGTTTTGCATAGTTGCACTacaggaagaatgtagtTGTGCAAATCTATGCAAAACTGAtggtggcctgtta	16	gga-mir-19a,tgu-mir-19a,hsa-mir-19a,mmu-mir-19a,mdo-mir-19a,rno-mir-19a,eca-mir-19a,cfa-mir-19a,aca-mir-19a,ipu-mir-19a-1,ipu-mir-19a-2,cgr-mir-19a,xtr-mir-19a,tni-mir-19a,mne-mir-19a,age-mir-19a,	gga-mir-19a	gcagtcttctgttAGTTTTGCATAGTTGCACTACaggaagaatgtagtTGTGCAAATCTATGCAAAACTGAtggtggcctg	gga-miR-19a-3p	TGTGCAAATCTATGCAAAACTGA	3'	Yes	gp1a	((((.(..(..((((((((((((((((((((((((.......))))...))))))..))))))))))))))..)..).))))..	82	40.5	-35.9	32686	36791.2	52936.6	39722.7	56469.8	14076.8	40622.9	44817.4	43093.6	high
24	41	gga-miR-20b-5p	CAAAGTGCTCATAGTGCAGGTAG	23	358485508	-	3946318	3946402	ctagcagtatCAAAGTGCTCATAGTGCAGGTAGcttggcattggaccTACTGTAATGTGGGCACTTACAgtactgttagataaag	2	gga-mir-20b,tgu-mir-20b,	gga-mir-20b	ctagcagtatCAAAGTGCTCATAGTGCAGGTAGcttggcattggacctACTGTAATGTGGGCACTTACAGtactgttagataaag	gga-miR-20b-5p	CAAAGTGCTCATAGTGCAGGTAG	5'	Yes	gp1a	((((((((((..(((((((((((.(((((.(((.((.......)).)))))))).)))))))))))...))))))))))......	79	43.5	-34.2	15602.6	12948.6	20115.6	12224.1	16159.8	13193.4	15180	12864	16316.6	high
24	42	gga-miR-20b-3p_L+1R-1	TACTGTAATGTGGGCACTTACA	22	358485508	-	3946318	3946402	ctagcagtatCAAAGTGCTCATAGTGCAGGTAGcttggcattggaccTACTGTAATGTGGGCACTTACAgtactgttagataaag	2	gga-mir-20b,tgu-mir-20b,	gga-mir-20b	ctagcagtatCAAAGTGCTCATAGTGCAGGTAGcttggcattggacctACTGTAATGTGGGCACTTACAGtactgttagataaag	gga-miR-20b-3p	ACTGTAATGTGGGCACTTACAG	3'	Diff	gp1a	((((((((((..(((((((((((.(((((.(((.((.......)).)))))))).)))))))))))...))))))))))......	79	43.5	-34.2	54.9984	47.0588	45.9054	29.8808	56.7315	49.5625	48.1158	39.6193	62.2672	middle
25	43	gga-miR-20a-5p	TAAAGTGCTTATAGTGCAGGTAG	23	358485511	-	147253364	147253461	tgacagctcttgtagcacTAAAGTGCTTATAGTGCAGGTAGtgttcactaatctACTGCATTATAAGCACTTAAAGTactgctagctgtagaactaca	9	gga-mir-20a,tgu-mir-20a,hsa-mir-20a,mdo-mir-20a,rno-mir-20a,cfa-mir-20a,aca-mir-20a,ccr-mir-20a,lca-mir-20,	gga-mir-20a	tgacagctcttgtagcacTAAAGTGCTTATAGTGCAGGTAGtgttcactAATCTACTGCATTATAAGCACTTAAAGTactgctagctgtagaactaca	gga-miR-20a-5p	TAAAGTGCTTATAGTGCAGGTAG	5'	Yes	gp1a	..((((((...((((.(((.(((((((((((((((((.(((...........))))))))))))))))))))..))).)))).)))))).........	87	38.8	-39.8	35053	34032.2	46457.7	35322.8	39713.4	29088.5	38250.9	32283.1	38336.4	high
25	44	gga-miR-20a-3p_L-5	ACTGCATTATAAGCACTTAAAGT	23	358485511	-	147253364	147253461	tgacagctcttgtagcacTAAAGTGCTTATAGTGCAGGTAGtgttcactaatctACTGCATTATAAGCACTTAAAGTactgctagctgtagaactaca	9	gga-mir-20a,tgu-mir-20a,hsa-mir-20a,mdo-mir-20a,rno-mir-20a,cfa-mir-20a,aca-mir-20a,ccr-mir-20a,lca-mir-20,	gga-mir-20a	tgacagctcttgtagcacTAAAGTGCTTATAGTGCAGGTAGtgttcactAATCTACTGCATTATAAGCACTTAAAGTactgctagctgtagaactaca	gga-miR-20a-3p	AATCTACTGCATTATAAGCACTTAAAGT	3'	Diff	gp1a	..((((((...((((.(((.(((((((((((((((((.(((...........))))))))))))))))))))..))).)))).)))))).........	87	38.8	-39.8	310.953	237.983	501.134	213.315	359.605	168.306	321.917	288.655	318.6	middle
26	45	gga-miR-21-5p_R+1	TAGCTTATCAGACTGATGTTGAC	23	358485493	+	7367265	7367361	tgtaccatcctgtcggaTAGCTTATCAGACTGATGTTGACtgttggatctcatggcAACAACAGTCGGTAGGCTGTCTgacattttggtatctctca	10	gga-mir-21,tgu-mir-21,hsa-mir-21,mmu-mir-21a,bta-mir-21,mdo-mir-21,rno-mir-21,cfa-mir-21,aca-mir-21,aja-mir-21,	gga-mir-21	tgtaccatcctgtcggaTAGCTTATCAGACTGATGTTGActgttggatctcatggCAACAACAGTCGGTAGGCTGTCtgacattttggtatctctca	gga-miR-21-5p	TAGCTTATCAGACTGATGTTGA	5'	Diff	gp1a	.((((((...((((((((((((((((.(((((.(((((.(..(........)..)))))).)))))))))))))))))))))...))))))......	90	45.4	-45.8	406249	604020	433486	455868	819296	836268	572895	426281	553989	high
26	46	gga-miR-21-3p_L-1R+1	AACAACAGTCGGTAGGCTGTCT	22	358485493	+	7367265	7367361	tgtaccatcctgtcggaTAGCTTATCAGACTGATGTTGACtgttggatctcatggcAACAACAGTCGGTAGGCTGTCTgacattttggtatctctca	10	gga-mir-21,tgu-mir-21,hsa-mir-21,mmu-mir-21a,bta-mir-21,mdo-mir-21,rno-mir-21,cfa-mir-21,aca-mir-21,aja-mir-21,	gga-mir-21	tgtaccatcctgtcggaTAGCTTATCAGACTGATGTTGActgttggatctcatggCAACAACAGTCGGTAGGCTGTCtgacattttggtatctctca	gga-miR-21-3p	CAACAACAGTCGGTAGGCTGTC	3'	Diff	gp1a	.((((((...((((((((((((((((.(((((.(((((.(..(........)..)))))).)))))))))))))))))))))...))))))......	90	45.4	-45.8	19372.1	22639.3	21173.9	17448.7	45924.2	36308.6	28846.6	14778.9	26614	high
27	47	gga-miR-22-5p	AGTTCTTCAGTGGCAAGCTTTA	22	358485493	-	5377511	5377610	gctcctggctgcccggcagcAGTTCTTCAGTGGCAAGCTTTAtgtccttctctagtagctaAAGCTGCCAGTTGAAGAACTGTtgaatgtagccacgttc	2	gga-mir-22,cfa-mir-22,	gga-mir-22	gctcctggctgcccggcagcAGTTCTTCAGTGGCAAGCTTTAtgtccttctctagtagctaAAGCTGCCAGTTGAAGAACTGTtgaatgtagccacgttc	gga-miR-22-5p	AGTTCTTCAGTGGCAAGCTTTA	5'	Yes	gp1a	.....(((((((....(((((((((((((((((((.((((((.((.((.....))..))))))))))))).))))))))))))))...))))))).....	90	51	-46.2	283.453	244.706	259.174	452.362	321.174	273.626	211.939	315.067	272.938	middle
27	48	gga-miR-22-3p	AAGCTGCCAGTTGAAGAACTGT	22	358485493	-	5377511	5377610	gctcctggctgcccggcagcAGTTCTTCAGTGGCAAGCTTTAtgtccttctctagtagctaAAGCTGCCAGTTGAAGAACTGTtgaatgtagccacgttc	2	gga-mir-22,cfa-mir-22,	gga-mir-22	gctcctggctgcccggcagcAGTTCTTCAGTGGCAAGCTTTAtgtccttctctagtagctaAAGCTGCCAGTTGAAGAACTGTtgaatgtagccacgttc	gga-miR-22-3p	AAGCTGCCAGTTGAAGAACTGT	3'	Yes	gp1a	.....(((((((....(((((((((((((((((((.((((((.((.((.....))..))))))))))))).))))))))))))))...))))))).....	90	51	-46.2	309481	374002	301984	308669	382532	370054	330098	290862	304751	high
28	50	gga-miR-23b-3p	ATCACATTGCCAGGGATTACC	21	358485482	+	41508036	41508121	tgttgtggctgtttGGGTTCCTGGCATGATGATTtgtgagttaagattaaaATCACATTGCCAGGGATTACCacatagccatgacc	13	gga-mir-23b,tgu-mir-23,mmu-mir-23b,bta-mir-23b,mdo-mir-23b,eca-mir-23b,cfa-mir-23b,aca-mir-23b,ssc-mir-23b,cgr-mir-23b,xtr-mir-23b,ccr-mir-23b,fru-mir-23b,	gga-mir-23b	tgttgtggctgtttGGGTTCCTGGCATGATGATTTgtgagttaagattaaaATCACATTGCCAGGGATTACCacatagccatgacc	gga-miR-23b-3p	ATCACATTGCCAGGGATTACC	3'	Yes	gp1a	.((..(((((((.(((((((((((((((.((((((.(((.......))))))))))).))))))))))..))).)))))))..)).	84	43	-39.5	1714.47	2436.3	1974.89	4346.82	1742.21	1269.01	2869.76	1707.4	1845.18	middle
29	51	gga-miR-24-5p_R-3	GTGCCTACTGAGCTGATATC	20	358485482	+	41508762	41508882	acttacggctgctgctgttgtcccgagcatggatggacccgtcctccgGTGCCTACTGAGCTGATATCagttctgattttacatacTGGCTCAGTTCAGCAGGAACAGGagtcgagcccta	10	gga-mir-24,tgu-mir-24,hsa-mir-24-1,mmu-mir-24-1,ptr-mir-24-1,eca-mir-24-1,cfa-mir-24-1,aca-mir-24-2,ssc-mir-24-2,xtr-mir-24a,	gga-mir-24	ctccgGTGCCTACTGAGCTGATATCAGTtctgattttacatacTGGCTCAGTTCAGCAGGAACAGgag	gga-miR-24-5p	GTGCCTACTGAGCTGATATCAGT	5'	Diff	gp1a	......(((((((.(((((...(((.....(((((....)))))..)))..(((.(((((((((..(((((..((......)).))))).))))))))).)))))))).)))..))))...	52	53.7	-43.4	9.51896	13.4454	9.56362	55.6114	14.6404	8.26041	21.7667	8.48984	14.529	middle
29	52	gga-miR-24-3p_R+1	TGGCTCAGTTCAGCAGGAACAGT	23	358485482	+	41508762	41508882	acttacggctgctgctgttgtcccgagcatggatggacccgtcctccgGTGCCTACTGAGCTGATATCagttctgattttacatacTGGCTCAGTTCAGCAGGAACAGGagtcgagcccta	10	gga-mir-24,tgu-mir-24,hsa-mir-24-1,mmu-mir-24-1,ptr-mir-24-1,eca-mir-24-1,cfa-mir-24-1,aca-mir-24-2,ssc-mir-24-2,xtr-mir-24a,	gga-mir-24	ctccgGTGCCTACTGAGCTGATATCAGTtctgattttacatacTGGCTCAGTTCAGCAGGAACAGgag	gga-miR-24-3p	TGGCTCAGTTCAGCAGGAACAG	3'	Diff	gp1a	......(((((((.(((((...(((.....(((((....)))))..)))..(((.(((((((((..(((((..((......)).))))).))))))))).)))))))).)))..))))...	52	53.7	-43.4	18138.9	18471.3	24182.6	23876.4	21906.6	16340.1	19048.1	23059.4	19374.4	high
30	53	gga-miR-26a-5p_R+1	TTCAAGTAATCCAGGATAGGCT	22	358485510	+	4537766	4537842	gtcacctggTTCAAGTAATCCAGGATAGGCTgtatccattcctgctggCCTATTCTTGGTTACTTGCACTgggaggc	3	gga-mir-26a,tgu-mir-26-2,mdo-mir-26-3,	gga-mir-26a	gtcacctggTTCAAGTAATCCAGGATAGGCtgtatccattcctgctggCCTATTCTTGGTTACTTGCACTgggaggc	gga-miR-26a-5p	TTCAAGTAATCCAGGATAGGC	5'	Diff	gp1a	(((.((..((.(((((((((.(((((((((((((........))).)))))))))).))))))))).))..)).)))	77	50.6	-37.5	636369	685085	799862	621386	693835	631600	635467	635301	718375	high
30	54	gga-miR-26a-3p	CCTATTCTTGGTTACTTGCACT	22	358485510	+	4537766	4537842	gtcacctggTTCAAGTAATCCAGGATAGGCTgtatccattcctgctggCCTATTCTTGGTTACTTGCACTgggaggc	3	gga-mir-26a,tgu-mir-26-2,mdo-mir-26-3,	gga-mir-26a	gtcacctggTTCAAGTAATCCAGGATAGGCtgtatccattcctgctggCCTATTCTTGGTTACTTGCACTgggaggc	gga-miR-26a-3p	CCTATTCTTGGTTACTTGCACT	3'	Yes	gp1a	(((.((..((.(((((((((.(((((((((((((........))).)))))))))).))))))))).))..)).)))	77	50.6	-37.5	160.765	177.479	239.091	251.496	613.982	256.073	164.968	425.435	195.104	middle
31	55	gga-miR-27b-5p_R-1	AGAGCTTAGCTGATTGGTGAAC	22	358485482	+	41508272	41508368	acctctctggtgaggtgcAGAGCTTAGCTGATTGGTGAACagtgattgtttccctctttgTTCACAGTGGCTAAGTTCTGCacctgaagagaaggtg	15	gga-mir-27b,tgu-mir-27,hsa-mir-27b,mmu-mir-27b,bta-mir-27b,ptr-mir-27b,mdo-mir-27b,eca-mir-27b,cfa-mir-27b,aca-mir-27b,ipu-mir-27b,ssc-mir-27b,cgr-mir-27b,xtr-mir-27b,tni-mir-27b,	gga-mir-27b	acctctctggtgaggtgcAGAGCTTAGCTGATTGGTGAACAgtgattgtttccctctttgTTCACAGTGGCTAAGTTCTGCacctgaagagaaggtg	gga-miR-27b-5p	AGAGCTTAGCTGATTGGTGAACA	5'	Diff	gp1a	((((((((....(((((((((((((((((.((((.(((((((...............))))))))))))))))))))))))))))..))))).))).	96	48.5	-48.6	60.2867	125.042	54.5127	139.444	71.3719	70.2135	88.2123	109.425	58.1161	middle
31	56	gga-miR-27b-3p	TTCACAGTGGCTAAGTTCTGC	21	358485482	+	41508272	41508368	acctctctggtgaggtgcAGAGCTTAGCTGATTGGTGAACagtgattgtttccctctttgTTCACAGTGGCTAAGTTCTGCacctgaagagaaggtg	15	gga-mir-27b,tgu-mir-27,hsa-mir-27b,mmu-mir-27b,bta-mir-27b,ptr-mir-27b,mdo-mir-27b,eca-mir-27b,cfa-mir-27b,aca-mir-27b,ipu-mir-27b,ssc-mir-27b,cgr-mir-27b,xtr-mir-27b,tni-mir-27b,	gga-mir-27b	acctctctggtgaggtgcAGAGCTTAGCTGATTGGTGAACAgtgattgtttccctctttgTTCACAGTGGCTAAGTTCTGCacctgaagagaaggtg	gga-miR-27b-3p	TTCACAGTGGCTAAGTTCTGC	3'	Yes	gp1a	((((((((....(((((((((((((((((.((((.(((((((...............))))))))))))))))))))))))))))..))))).))).	96	48.5	-48.6	20219.3	32166.7	20600	68986.4	19318	22129.6	33513.8	21323.7	23212.2	high
32	57	gga-miR-29c-5p_L+3R-3_1ss14TC	TGACCGATTTCTCCTGGTGTT	21	358485486	-	2640699	2640794	gtctcttacacaggcTGACCGATTTCTCTTGGTGTTcagagtctcagtttctgtcTAGCACCATTTGAAATCGGTTAtgatgtagggggaaaagca	11	gga-mir-29c,tgu-mir-29a-2,hsa-mir-29c,bta-mir-29d,ptr-mir-29c,mdo-mir-29a-2,oan-mir-29a-2,eca-mir-29c-2,aca-mir-29a-2,cgr-mir-29c,xtr-mir-29c,	gga-mir-29c	tctcttacacaggctgaCCGATTTCTCTTGGTGTTCAGagtctcagtttctgtcTAGCACCATTTGAAATCGGTtatgatgtaggggga	gga-miR-29c-5p	CCGATTTCTCTTGGTGTTCAG	5'	Diff	gp1a	.(((((((((((...(((((((((((...((((((((((((.......)))))...)))))))...))))))))))))).))))))))).......	88	44.8	-38.1	8.46129	12.1008	12.4327	108.733	12.8103	7.22786	20.621	19.8096	16.6046	middle
32	58	gga-miR-29c-3p_R+2	TAGCACCATTTGAAATCGGTTA	22	358485486	-	2640699	2640794	gtctcttacacaggcTGACCGATTTCTCTTGGTGTTcagagtctcagtttctgtcTAGCACCATTTGAAATCGGTTAtgatgtagggggaaaagca	11	gga-mir-29c,tgu-mir-29a-2,hsa-mir-29c,bta-mir-29d,ptr-mir-29c,mdo-mir-29a-2,oan-mir-29a-2,eca-mir-29c-2,aca-mir-29a-2,cgr-mir-29c,xtr-mir-29c,	gga-mir-29c	tctcttacacaggctgaCCGATTTCTCTTGGTGTTCAGagtctcagtttctgtcTAGCACCATTTGAAATCGGTtatgatgtaggggga	gga-miR-29c-3p	TAGCACCATTTGAAATCGGT	3'	Diff	gp1a	.(((((((((((...(((((((((((...((((((((((((.......)))))...)))))))...))))))))))))).))))))))).......	88	44.8	-38.1	3578.07	2542.18	4834.41	4769.3	3045.43	2693.41	2942.22	2991.73	3624.99	middle
33	59	gga-miR-29a-5p_L+1	ACTGATTTCTTTTGGTGTTCAGA	23	358485511	+	3329690	3329780	acccctttagaggatgACTGATTTCTTTTGGTGTTCAGAgtcaataatattttcTAGCACCATTTGAAATCGGTTAtagtgattggggaat	13	gga-mir-29a,tgu-mir-29a-1,hsa-mir-29a,mmu-mir-29a,mdo-mir-29a-1,eca-mir-29a,cfa-mir-29a,aca-mir-29a-1,ssc-mir-29a,cgr-mir-29a,xtr-mir-29a,tni-mir-29a-1,fru-mir-29a-1,	gga-mir-29a	acccctttagaggatgaCTGATTTCTTTTGGTGTTCAGAgtcaataatattttcTAGCACCATTTGAAATCGGTtatagtgattgggga	gga-miR-29a-5p	CTGATTTCTTTTGGTGTTCAGA	5'	Diff	gp1a	.((((........((((((((((((...(((((((.((((...........)))))))))))...)))))))))))).......))))...	64	36.3	-34	38.0758	30.9244	41.1236	36.5209	41.1761	29.944	53.8438	35.846	44.6248	middle
33	58	gga-miR-29c-3p_R+2	TAGCACCATTTGAAATCGGTTA	22	358485511	+	3329690	3329780	acccctttagaggatgACTGATTTCTTTTGGTGTTCAGAgtcaataatattttcTAGCACCATTTGAAATCGGTTAtagtgattggggaat	13	gga-mir-29a,tgu-mir-29a-1,hsa-mir-29a,mmu-mir-29a,mdo-mir-29a-1,eca-mir-29a,cfa-mir-29a,aca-mir-29a-1,ssc-mir-29a,cgr-mir-29a,xtr-mir-29a,tni-mir-29a-1,fru-mir-29a-1,	gga-mir-29a	acccctttagaggatgaCTGATTTCTTTTGGTGTTCAGAgtcaataatattttcTAGCACCATTTGAAATCGGTtatagtgattgggga	gga-miR-29c-3p	TAGCACCATTTGAAATCGGT	3'	Diff	gp1a	.((((........((((((((((((...(((((((.((((...........)))))))))))...)))))))))))).......))))...	64	36.3	-34	3578.07	2542.18	4834.41	4769.3	3045.43	2693.41	2942.22	2991.73	3624.99	middle
34	61	gga-miR-29b-3p	TAGCACCATTTGAAATCAGTGTT	23	358485486	-	2641605	2641701	tgtcttcctctggaagCTGGTTTCACATGGTGGCTTAGATtttcccactttgtatcTAGCACCATTTGAAATCAGTGTTctaggagcaagaattaca	10	gga-mir-29b-2,tgu-mir-29b-2,hsa-mir-29b-2,bta-mir-29e,mdo-mir-29b-2,oan-mir-29b-2,cfa-mir-29b-2,aca-mir-29b-1,ssc-mir-29b-2,xtr-mir-29b,	gga-mir-29b-2	cctctggaAGCTGGTTTCACATGGTGGCTTAGAttttcccactttgtatcTAGCACCATTTGAAATCAGTGTTctaggag	gga-miR-29b-3p	TAGCACCATTTGAAATCAGTGTT	3'	Yes	gp1a	..((((.((((((((((((((((((.((((((.((.((((.............)))))))))))).)))))))))).)))))).)).))))......	89	41.2	-34.4	533.59	336.47	580.99	492.203	463.231	373.784	371.465	493.826	433.276	middle
35	62	gga-miR-29b-1-5p_L-2	CTGGTTTCATATGGTGGTTTAGA	23	358485511	+	3328668	3328760	agctccctcaggaagCTGGTTTCATATGGTGGTTTAGAtttaactattcattgtcTAGCACCATTTGAAATCAGTGTTcttggaggaagaatg	11	gga-mir-29b-1,tgu-mir-29b-1,hsa-mir-29b-1,mmu-mir-29b-1,mdo-mir-29b-1,rno-mir-29b-1,cfa-mir-29b-1,aca-mir-29b-2,ssc-mir-29b-1,cgr-mir-29b,tni-mir-29b-1,	gga-mir-29b-1	cctcaggaAGCTGGTTTCATATGGTGGTTTAGAtttaactattcattgtcTAGCACCATTTGAAATCAGTGTTcttggagg	gga-miR-29b-1-5p	AGCTGGTTTCATATGGTGGTTTAGA	5'	Diff	gp1a	...(((..((((((((((((((((.((((((..((((((.............)))))))))))).)))))))))).))))))..)))......	84	39.8	-36.3	5.28831	8.06722	11.4763	10.7903	18.3005	12.3906	11.4561	16.9797	6.22672	middle
35	61	gga-miR-29b-3p	TAGCACCATTTGAAATCAGTGTT	23	358485511	+	3328668	3328760	agctccctcaggaagCTGGTTTCATATGGTGGTTTAGAtttaactattcattgtcTAGCACCATTTGAAATCAGTGTTcttggaggaagaatg	11	gga-mir-29b-1,tgu-mir-29b-1,hsa-mir-29b-1,mmu-mir-29b-1,mdo-mir-29b-1,rno-mir-29b-1,cfa-mir-29b-1,aca-mir-29b-2,ssc-mir-29b-1,cgr-mir-29b,tni-mir-29b-1,	gga-mir-29b-1	cctcaggaAGCTGGTTTCATATGGTGGTTTAGAtttaactattcattgtcTAGCACCATTTGAAATCAGTGTTcttggagg	gga-miR-29b-3p	TAGCACCATTTGAAATCAGTGTT	3'	Yes	gp1a	...(((..((((((((((((((((.((((((..((((((.............)))))))))))).)))))))))).))))))..)))......	84	39.8	-36.3	533.59	336.47	580.99	492.203	463.231	373.784	371.465	493.826	433.276	middle
36	63	gga-miR-30e-5p_R+5	TGTAAACATCCTTGACTGGAAGCT	24	358485489	+	4883379	4883474	cggggcagtcatcgctgcTGTAAACATCCTTGACTGGAAGCTgtgaggtgtcagcgggggCTTTCAGTCGGATGTTTACAGCtgcaggctgctgca	10	gga-mir-30e,hsa-mir-30e,mmu-mir-30e,bta-mir-30e,ptr-mir-30e,mml-mir-30e,mdo-mir-30d,cfa-mir-30e,ssc-mir-30e,cgr-mir-30e,	gga-mir-30e	cggggcagtcatcgctgcTGTAAACATCCTTGACTGGaagctgtgaggtgtcagcgggggcTTTCAGTCGGATGTTTACAGCtgcaggctgctgca	gga-miR-30e-5p	TGTAAACATCCTTGACTGG	5'	Diff	gp1a	...(((((((...((.(((((((((((((..(((((((((((((((....))).)...)))))))))))))))))))))))).)).)))))))...	90	57.3	-49.4	315667	407334	317276	371803	372406	266875	339774	326276	314720	high
36	64	gga-miR-30e-3p_L+1	CTTTCAGTCGGATGTTTACAGC	22	358485489	+	4883379	4883474	cggggcagtcatcgctgcTGTAAACATCCTTGACTGGAAGCTgtgaggtgtcagcgggggCTTTCAGTCGGATGTTTACAGCtgcaggctgctgca	10	gga-mir-30e,hsa-mir-30e,mmu-mir-30e,bta-mir-30e,ptr-mir-30e,mml-mir-30e,mdo-mir-30d,cfa-mir-30e,ssc-mir-30e,cgr-mir-30e,	gga-mir-30e	cggggcagtcatcgctgcTGTAAACATCCTTGACTGGaagctgtgaggtgtcagcgggggcTTTCAGTCGGATGTTTACAGCtgcaggctgctgca	gga-miR-30e-3p	TTTCAGTCGGATGTTTACAGC	3'	Diff	gp1a	...(((((((...((.(((((((((((((..(((((((((((((((....))).)...)))))))))))))))))))))))).)).)))))))...	90	57.3	-49.4	6944.08	8369.07	5716.66	8070.3	7495.73	6870.08	6634.82	7285.23	6618.83	middle
37	65	gga-miR-30c-5p	TGTAAACATCCTACACTCTCAGCT	24	358485489	+	4884602	4884690	accatgctgtagcacgTGTAAACATCCTACACTCTCAGCTgtgaactcgaggtggcTGGGAGAGGATTGTTTACGCCTtctgccatgga	6	gga-mir-30c-1,hsa-mir-30c-1,ptr-mir-30c-1,mdo-mir-30c-2,cfa-mir-30c-1,ssc-mir-30c-1,	gga-mir-30c-1	accatgctgtagcacgTGTAAACATCCTACACTCTCAGCTgtgaactcgaggtggcTGGGAGAGGATTGTTTACGCCttctgccatgga	gga-miR-30c-5p	TGTAAACATCCTACACTCTCAGCT	5'	Yes	gp1a	.(((((..((((...(((((((((((((...((((((((..(.........)..)))))))))))).)))))))))...))))))))).	87	51.7	-38.1	53677.2	59440.4	70979	51768.4	66203.7	43312.8	57671	56723.8	59256.8	high
37	66	gga-miR-30c-1-3p_R+1	TGGGAGAGGATTGTTTACGCCT	22	358485489	+	4884602	4884690	accatgctgtagcacgTGTAAACATCCTACACTCTCAGCTgtgaactcgaggtggcTGGGAGAGGATTGTTTACGCCTtctgccatgga	6	gga-mir-30c-1,hsa-mir-30c-1,ptr-mir-30c-1,mdo-mir-30c-2,cfa-mir-30c-1,ssc-mir-30c-1,	gga-mir-30c-1	accatgctgtagcacgTGTAAACATCCTACACTCTCAGCTgtgaactcgaggtggcTGGGAGAGGATTGTTTACGCCttctgccatgga	gga-miR-30c-1-3p	TGGGAGAGGATTGTTTACGCC	3'	Diff	gp1a	.(((((..((((...(((((((((((((...((((((((..(.........)..)))))))))))).)))))))))...))))))))).	87	51.7	-38.1	4583.91	5496.47	3492.64	4328.56	4451.6	5058.47	4585.89	4470.37	4383.61	middle
38	65	gga-miR-30c-5p	TGTAAACATCCTACACTCTCAGCT	24	358485509	+	81779092	81779180	gagtgacaggtacTGTAAACATCCTACACTCTCAGCTgtggaaactaagaaagCTGGGAGAAGGCTGTTTACTCTccctgccttggaaa	14	gga-mir-30c-2,tgu-mir-30c,hsa-mir-30c-2,mmu-mir-30c-2,bta-mir-30f,mml-mir-30c-2,mdo-mir-30c-1,rno-mir-30c-2,eca-mir-30c-2,cfa-mir-30c-2,aca-mir-30c,ssc-mir-30c-2,cgr-mir-30c,xtr-mir-30c-2,	gga-mir-30c-2	aggtacTGTAAACATCCTACACTCTCAGCTgtggaaactaagaaagcTGGGAGAAGGCTGTTTACTCTccct	gga-miR-30c-5p	TGTAAACATCCTACACTCTCAGCT	5'	Yes	gp1a	......((((....(((((((.(((...(((((((((((....))......))))))))).))).)))))))....)))).........	74	47.2	-29.9	53677.2	59440.4	70979	51768.4	66203.7	43312.8	57671	56723.8	59256.8	high
38	67	gga-miR-30c-2-3p_L+1	CTGGGAGAAGGCTGTTTACTCT	22	358485509	+	81779092	81779180	gagtgacaggtacTGTAAACATCCTACACTCTCAGCTgtggaaactaagaaagCTGGGAGAAGGCTGTTTACTCTccctgccttggaaa	14	gga-mir-30c-2,tgu-mir-30c,hsa-mir-30c-2,mmu-mir-30c-2,bta-mir-30f,mml-mir-30c-2,mdo-mir-30c-1,rno-mir-30c-2,eca-mir-30c-2,cfa-mir-30c-2,aca-mir-30c,ssc-mir-30c-2,cgr-mir-30c,xtr-mir-30c-2,	gga-mir-30c-2	aggtacTGTAAACATCCTACACTCTCAGCTgtggaaactaagaaagcTGGGAGAAGGCTGTTTACTCTccct	gga-miR-30c-2-3p	TGGGAGAAGGCTGTTTACTCT	3'	Diff	gp1a	......((((....(((((((.(((...(((((((((((....))......))))))))).))).)))))))....)))).........	74	47.2	-29.9	956.126	1411.76	879.853	1209.34	1012.02	1285.53	1013.87	1117.83	1057.5	middle
39	68	gga-miR-30a-5p_R+2	TGTAAACATCCTCGACTGGAAGCT	24	358485509	+	81754473	81754566	tgttgacagtgagcgacTGTAAACATCCTCGACTGGAAGCTgtgaagcagcagatggggCTTTCAGTCGGATGTTTGCAGCtgccaactgccac	12	gga-mir-30a,tgu-mir-30b,hsa-mir-30a,mmu-mir-30a,bta-mir-30a,mml-mir-30a,mdo-mir-30a,rno-mir-30a,cfa-mir-30a,aca-mir-30a,cgr-mir-30a,xtr-mir-30a,	gga-mir-30a	gcgacTGTAAACATCCTCGACTGGAAGctgtgaagcagcagatggggCTTTCAGTCGGATGTTTGCAGCtgc	gga-miR-30a-5p	TGTAAACATCCTCGACTGGAAG	5'	Diff	gp1a	...((.((((..((..((((((((((((..(((((((((((................)))))))))))))))))))))))..))..)))).)).	90	53.2	-42	184237	262643	178402	216287	196312	172907	183894	185709	186710	high
39	69	gga-miR-30a-3p	CTTTCAGTCGGATGTTTGCAGC	22	358485509	+	81754473	81754566	tgttgacagtgagcgacTGTAAACATCCTCGACTGGAAGCTgtgaagcagcagatggggCTTTCAGTCGGATGTTTGCAGCtgccaactgccac	12	gga-mir-30a,tgu-mir-30b,hsa-mir-30a,mmu-mir-30a,bta-mir-30a,mml-mir-30a,mdo-mir-30a,rno-mir-30a,cfa-mir-30a,aca-mir-30a,cgr-mir-30a,xtr-mir-30a,	gga-mir-30a	gcgacTGTAAACATCCTCGACTGGAAGctgtgaagcagcagatggggCTTTCAGTCGGATGTTTGCAGCtgc	gga-miR-30a-3p	CTTTCAGTCGGATGTTTGCAGC	3'	Yes	gp1a	...((.((((..((..((((((((((((..(((((((((((................)))))))))))))))))))))))..))..)))).)).	90	53.2	-42	2885.83	3135.46	2611.35	2761.07	2389.43	2481.74	2266.02	2750.24	2771.76	middle
40	70	gga-miR-30b-5p	TGTAAACATCCTACACTCAGCT	22	358485510	-	142225959	142226045	ctaacttttagttccTGTAAACATCCTACACTCAGCTATAACAAGTGGTAGGGCtggggggtggatgtttacttcaactgacttgga	2	gga-mir-30b,tgu-mir-30e,	gga-mir-30b	ctaacttttagttccTGTAAACATCCTACACTCAGCTataacaagtggtagggCTGGGGGGTGGATGTTTACTTCaactgacttgga	gga-miR-30b-5p	TGTAAACATCCTACACTCAGCT	5'	Yes	gp1a	((((...((((((...((((((((((.((.(((((((...((.....))..)))))))..))))))))))))...)))))).)))).	86	43.7	-31.7	15770.1	15386	22583.2	19121.2	18708	14053.4	16495.3	14540.6	16829.4	high
41	72	gga-miR-30d_R+2	TGTAAACATCCCCGACTGGAAGCT	24	358485510	-	142229491	142229572	agtagtctgttgcTGTAAACATCCCCGACTGGAAGCTgtagcagcttgagCTTTCAGTCAGATGTTTGCTGCacctggctat	7	gga-mir-30d,tgu-mir-30d,hsa-mir-30d,bta-mir-30d,mml-mir-30d,cfa-mir-30d,aca-mir-30d,	gga-mir-30d	gttgcTGTAAACATCCCCGACTGGAAGctgtagcagcttgagctttcagtcagatgtttgctgc	gga-miR-30d	TGTAAACATCCCCGACTGGAAG	5'	Diff	gp1a	.((((((...(((.(((((((((...(((((((((((...........))))))))))).))))))))).)))...))))))	81	48.8	-36.3	179038	261752	189247	219678	229144	199988	187155	180891	177550	high
41	73	tgu-miR-30d-3p_L+1R-1	CTTTCAGTCAGATGTTTGCTGC	22	358485510	-	142229491	142229572	agtagtctgttgcTGTAAACATCCCCGACTGGAAGCTgtagcagcttgagCTTTCAGTCAGATGTTTGCTGCacctggctat	7	gga-mir-30d,tgu-mir-30d,hsa-mir-30d,bta-mir-30d,mml-mir-30d,cfa-mir-30d,aca-mir-30d,	tgu-mir-30d	gcTGTAAACATCCCCGACTGGAAGCTgtacctgctccagcTTTCAGTCAGATGTTTGCTGCAcctggctatg	tgu-miR-30d-3p	TTTCAGTCAGATGTTTGCTGCA	3'	Diff	gp1a	.((((((...(((.(((((((((...(((((((((((...........))))))))))).))))))))).)))...))))))	81	48.8	-36.3	1378.13	1760.67	1315	2143.53	2379.83	3432.2	1306.57	1875.78	1331.83	middle
42	74	gga-miR-31-5p_R+1	AGGCAAGATGTTGGCATAGCTGT	23	358485482	-	78336368	78336473	ttctttcatgcagagctggaggggAGGCAAGATGTTGGCATAGCTGTtaacctaaaaaccTGCTATGCCAACATATTGTCATCtttcctgtctgtttgcgtcagag	2	gga-mir-31,tgu-mir-31,	gga-mir-31	ttctttcatgcagagctggaggggAGGCAAGATGTTGGCATAGCTGttaacctaaaaaccTGCTATGCCAACATATTGTCATCtttcctgtctg	gga-miR-31-5p	AGGCAAGATGTTGGCATAGCTG	5'	Diff	gp1a	..((((.(((((((((.(((..(..(((((.(((((((((((((.(((........)))..))))))))))))).)))))..)..))).))...))))))).))))	104	45.3	-45.9	123.746	17.479	4.78181	15.7704	10.9803	15.4883	18.3298	20.7529	8.30229	middle
43	76	gga-miR-32-5p	TATTGCACATTACTAAGTTGC	21	358485510	-	84239857	84239963	tcccattctgcttgctctggtggagaTATTGCACATTACTAAGTTGCatgttgtcacggcctcagtgCAATTTAGTGTGTGCGATACTttcacatgagtgcatgcac	12	gga-mir-32,tgu-mir-32,hsa-mir-32,bta-mir-32,mdo-mir-32,rno-mir-32,oan-mir-32,eca-mir-32,cfa-mir-32,aca-mir-32,ssc-mir-32,cgr-mir-32,	gga-mir-32	ggagaTATTGCACATTACTAAGTTGCatgttgtcacggcctcagtgcAATTTAGTGTGTGCGATACTttc	gga-miR-32-5p	TATTGCACATTACTAAGTTGC	5'	Yes	gp1a	........(((.(((.((.(((((..(((((((((.((((((((((((((..((....))..)).)))))))))))))))))))))..)))))...)).))).))).	98	45.8	-43.4	4580.73	4371.09	6400.93	3580.71	4642.84	4031.08	3801.15	3226.14	5018.74	middle
43	77	hsa-miR-32-3p_R-1_2ss15TC20TC	CAATTTAGTGTGTGCGATACT	21	358485510	-	84239857	84239963	tcccattctgcttgctctggtggagaTATTGCACATTACTAAGTTGCatgttgtcacggcctcagtgCAATTTAGTGTGTGCGATACTttcacatgagtgcatgcac	12	gga-mir-32,tgu-mir-32,hsa-mir-32,bta-mir-32,mdo-mir-32,rno-mir-32,oan-mir-32,eca-mir-32,cfa-mir-32,aca-mir-32,ssc-mir-32,cgr-mir-32,	hsa-mir-32	ggagaTATTGCACATTACTAAGTTGCAtgttgtcacggcctcaatgCAATTTAGTGTGTGTGATATTTtc	hsa-miR-32-3p	CAATTTAGTGTGTGTGATATTT	3'	Diff	gp1a	........(((.(((.((.(((((..(((((((((.((((((((((((((..((....))..)).)))))))))))))))))))))..)))))...)).))).))).	98	45.8	-43.4	413.546	404.706	536.519	316.238	455.682	440.9	398.674	362.233	464.928	middle
44	78	gga-miR-33-5p	GTGCATTGTAGTTGCATTGC	20	358485511	-	49353559	49353632	ggcagctgtaGTGCATTGTAGTTGCATTGCatgtgctggcagtaactgtgCAATGTTCCTGCAGTGCAGTACag	2	gga-mir-33,tgu-mir-33,	gga-mir-33	ctgtaGTGCATTGTAGTTGCATTGCatgtgctggcagtaactgtgcAATGTTCCTGCAGTGCAGTAcag	gga-miR-33-5p	GTGCATTGTAGTTGCATTGC	5'	Yes	gp1a	.....(((((.((((((((((..(((((((((((((.....)).)).)))))))))..)))))))))).)))))	69	50	-36.8	1644.66	1121.34	2182.42	1025.91	1149.27	1489.97	1505.34	1306.49	1665.65	middle
44	79	gga-miR-33-3p_L+1R+1	CAATGTTCCTGCAGTGCAGTAT	22	358485511	-	49353559	49353632	ggcagctgtaGTGCATTGTAGTTGCATTGCatgtgctggcagtaactgtgCAATGTTCCTGCAGTGCAGTACag	2	gga-mir-33,tgu-mir-33,	gga-mir-33	ctgtaGTGCATTGTAGTTGCATTGCatgtgctggcagtaactgtgcAATGTTCCTGCAGTGCAGTAcag	gga-miR-33-3p	AATGTTCCTGCAGTGCAGTA	3'	Diff	gp1a	.....(((((.((((((((((..(((((((((((((.....)).)).)))))))))..)))))))))).)))))	69	50	-36.8	465.371	411.428	427.494	356.079	447.447	600.945	468.556	441.472	467.004	middle
45	80	gga-miR-34b-5p_L-1R+1	AGGCAGTGTAGTTAGCTGATTGT	23	358485488	+	5562070	5562153	gtgcttggtttgcAGGCAGTGTAGTTAGCTGATTGTacccagcgccccacAATCACTAAATTCACTGCCATCaaaacaaggcac	2	gga-mir-34b,tgu-mir-34c-2,	gga-mir-34b	gtgcttggtttgCAGGCAGTGTAGTTAGCTGATTGtacccagcgccccacAATCACTAAATTCACTGCCATCaaaacaaggcac	gga-miR-34b-5p	CAGGCAGTGTAGTTAGCTGATTG	5'	Diff	gp1a	((((((..((((..(((((((...((((.(((((((............)))))))))))...)))))))..))))...))))))	84	48.8	-32.4	25.9127	60.5042	1115.12	563.585	37.0585	65.0507	146.639	9365.24	117.789	middle
45	81	gga-miR-34b-3p	AATCACTAAATTCACTGCCATC	22	358485488	+	5562070	5562153	gtgcttggtttgcAGGCAGTGTAGTTAGCTGATTGTacccagcgccccacAATCACTAAATTCACTGCCATCaaaacaaggcac	2	gga-mir-34b,tgu-mir-34c-2,	gga-mir-34b	gtgcttggtttgCAGGCAGTGTAGTTAGCTGATTGtacccagcgccccacAATCACTAAATTCACTGCCATCaaaacaaggcac	gga-miR-34b-3p	AATCACTAAATTCACTGCCATC	3'	Yes	gp1a	((((((..((((..(((((((...((((.(((((((............)))))))))))...)))))))..))))...))))))	84	48.8	-32.4	1.05766	4.03361	197.011	55.6114	2.74507	15.4883	4.58245	1387.62	18.6802	middle
46	82	gga-miR-34c-5p	AGGCAGTGTAGTTAGCTGATTGC	23	358485488	+	5562807	5562880	agcctggttaccAGGCAGTGTAGTTAGCTGATTGCcaccaggaccaATCACTAACCACACAGCCAGGTaaaaag	3	gga-mir-34c,mmu-mir-34c,mml-mir-34c,	gga-mir-34c	agcctggttaccAGGCAGTGTAGTTAGCTGATTGCcaccaggaccAATCACTAACCACACAGCCAGGtaaaaag	gga-miR-34c-5p	AGGCAGTGTAGTTAGCTGATTGC	5'	Yes	gp1a	...((..(((((.(((.((((.(((((.((((((((....))..))))))))))).)))).))).)))))..))	71	50	-29.4	720.796	469.243	1599.99	1062.43	842.28	114.613	3340.61	9230.34	605.548	middle
46	83	gga-miR-34c-3p_L-1R+1	ATCACTAACCACACAGCCAGGT	22	358485488	+	5562807	5562880	agcctggttaccAGGCAGTGTAGTTAGCTGATTGCcaccaggaccaATCACTAACCACACAGCCAGGTaaaaag	3	gga-mir-34c,mmu-mir-34c,mml-mir-34c,	gga-mir-34c	agcctggttaccAGGCAGTGTAGTTAGCTGATTGCcaccaggaccAATCACTAACCACACAGCCAGGtaaaaag	gga-miR-34c-3p	AATCACTAACCACACAGCCAGG	3'	Diff	gp1a	...((..(((((.(((.((((.(((((.((((((((....))..))))))))))).)))).))).)))))..))	71	50	-29.4	8.46129	18.8235	88.9417	27.3907	19.2155	5.16276	51.5526	545.236	18.6802	middle
47	84	gga-miR-34a-5p_R-1	TGGCAGTGTCTTAGCTGGTTGT	22	358485491	-	3266631	3266740	gccagctgtgagtgtttcttTGGCAGTGTCTTAGCTGGTTGTtgtgagcaatagttaaggaagCAATCAGCAAGTATACTGCCCTagaagtgctacacattgttgggcct	20	gga-mir-34a,tgu-mir-34a,hsa-mir-34a,mmu-mir-34a,bta-mir-34a,mml-mir-34a,mdo-mir-34a,rno-mir-34a,eca-mir-34a,cfa-mir-34a,aca-mir-34b,ipu-mir-34a,ssc-mir-34a,cgr-mir-34a,xtr-mir-34a,ccr-mir-34,ppa-mir-34a,age-mir-34a,lla-mir-34a,sla-mir-34a,	gga-mir-34a	gccagctgtgagtgtttcttTGGCAGTGTCTTAGCTGGTTGTTgtgagcaatagttaaggaagCAATCAGCAAGTATACTGCCCTAgaagtgctacacattgttgggcc	gga-miR-34a-5p	TGGCAGTGTCTTAGCTGGTTGTT	5'	Diff	gp1a	.(((((((((((..(((((..(((((((((((.((((((((((...(((....))).....))))))))))))).))))))))..)))))..)).))))..)))))....	105	46.4	-50.5	2133.3	2018.15	1374.29	1677.47	1643.38	1739.85	1952.13	3247.84	1339.78	middle
47	85	gga-miR-34a-3p_R-1	CAATCAGCAAGTATACTGCCCT	22	358485491	-	3266631	3266740	gccagctgtgagtgtttcttTGGCAGTGTCTTAGCTGGTTGTtgtgagcaatagttaaggaagCAATCAGCAAGTATACTGCCCTagaagtgctacacattgttgggcct	20	gga-mir-34a,tgu-mir-34a,hsa-mir-34a,mmu-mir-34a,bta-mir-34a,mml-mir-34a,mdo-mir-34a,rno-mir-34a,eca-mir-34a,cfa-mir-34a,aca-mir-34b,ipu-mir-34a,ssc-mir-34a,cgr-mir-34a,xtr-mir-34a,ccr-mir-34,ppa-mir-34a,age-mir-34a,lla-mir-34a,sla-mir-34a,	gga-mir-34a	gccagctgtgagtgtttcttTGGCAGTGTCTTAGCTGGTTGTTgtgagcaatagttaaggaagCAATCAGCAAGTATACTGCCCTAgaagtgctacacattgttgggcc	gga-miR-34a-3p	CAATCAGCAAGTATACTGCCCTA	3'	Diff	gp1a	.(((((((((((..(((((..(((((((((((.((((((((((...(((....))).....))))))))))))).))))))))..)))))..)).))))..)))))....	105	46.4	-50.5	9.51896	30.9244	22.9527	11.6203	19.2155	12.3906	17.1842	28.2995	16.6046	middle
48	86	gga-miR-92-5p	AGGTTGGGATCAGTTGCAATGCT	23	358485511	-	147253126	147253205	ctttctacacAGGTTGGGATCAGTTGCAATGCTgtgcgtttctgtggTATTGCACTTGTCCCGGCCTGTtgaggttggtg	13	gga-mir-92,tgu-mir-92-1,hsa-mir-92a-1,mmu-mir-92a-1,mdo-mir-92a-1,rno-mir-92a-1,oan-mir-92d,eca-mir-92a,cfa-mir-92a-1,aca-mir-92a-1,ipu-mir-92a-1,ssc-mir-92a-1,cgr-mir-92a,	gga-mir-92	ctttctacacAGGTTGGGATCAGTTGCAATGCTgtgcgtttctgtggTATTGCACTTGTCCCGGCCTGttgaggttgg	gga-miR-92-5p	AGGTTGGGATCAGTTGCAATGCT	5'	Yes	gp1a	...(((..(((((..((((..((.((((((((..(........)..))))))))))..))))..)))))..)))......	71	51.2	-33.4	137.496	192.269	119.545	271.417	252.547	262.268	158.095	218.849	178.499	middle
48	87	gga-miR-92-3p_R+1	TATTGCACTTGTCCCGGCCTGT	22	358485511	-	147253126	147253205	ctttctacacAGGTTGGGATCAGTTGCAATGCTgtgcgtttctgtggTATTGCACTTGTCCCGGCCTGTtgaggttggtg	13	gga-mir-92,tgu-mir-92-1,hsa-mir-92a-1,mmu-mir-92a-1,mdo-mir-92a-1,rno-mir-92a-1,oan-mir-92d,eca-mir-92a,cfa-mir-92a-1,aca-mir-92a-1,ipu-mir-92a-1,ssc-mir-92a-1,cgr-mir-92a,	gga-mir-92	ctttctacacAGGTTGGGATCAGTTGCAATGCTgtgcgtttctgtggTATTGCACTTGTCCCGGCCTGttgaggttgg	gga-miR-92-3p	TATTGCACTTGTCCCGGCCTG	3'	Diff	gp1a	...(((..(((((..((((..((.((((((((..(........)..))))))))))..))))..)))))..)))......	71	51.2	-33.4	312821	361421	299165	302417	280234	383888	335653	279617	340386	high
49	88	gga-miR-99a-5p	AACCCGTAGATCCGATCTTGTG	22	358485511	+	98347473	98347553	ccaattggcataAACCCGTAGATCCGATCTTGTGttgaaatgcactgcaCAAGCTCGCTTCTATGGGTCTGTgtcagtatg	11	gga-mir-99a,tgu-mir-99-2,hsa-mir-99a,mmu-mir-99a,ppy-mir-99a,rno-mir-99a,eca-mir-99a-2,aca-mir-99a,ssc-mir-99a,cgr-mir-99a,xtr-mir-99,	gga-mir-99a	ccaattggcataAACCCGTAGATCCGATCTTGTGttgaaatgcactgcaCAAGCTCGCTTCTATGGGTCTgtgtcagtatg	gga-miR-99a-5p	AACCCGTAGATCCGATCTTGTG	5'	Yes	gp1a	...(((((((((.(((((((((..(((.(((((((...........))))))).)))..))))))))).)))))))))...	75	46.9	-37.8	1981	1657.14	1686.54	1686.19	1582.08	1392.4	1746.49	1738.53	1835.33	middle
49	89	gga-miR-99a-3p_R+2	CAAGCTCGCTTCTATGGGTCTGT	23	358485511	+	98347473	98347553	ccaattggcataAACCCGTAGATCCGATCTTGTGttgaaatgcactgcaCAAGCTCGCTTCTATGGGTCTGTgtcagtatg	11	gga-mir-99a,tgu-mir-99-2,hsa-mir-99a,mmu-mir-99a,ppy-mir-99a,rno-mir-99a,eca-mir-99a-2,aca-mir-99a,ssc-mir-99a,cgr-mir-99a,xtr-mir-99,	gga-mir-99a	ccaattggcataAACCCGTAGATCCGATCTTGTGttgaaatgcactgcaCAAGCTCGCTTCTATGGGTCTgtgtcagtatg	gga-miR-99a-3p	CAAGCTCGCTTCTATGGGTCT	3'	Diff	gp1a	...(((((((((.(((((((((..(((.(((((((...........))))))).)))..))))))))).)))))))))...	75	46.9	-37.8	1163.43	1214.12	916.195	1231.75	866.528	889.027	1021.89	1363.09	1033.64	middle
50	90	gga-miR-100-5p	AACCCGTAGATCCGAACTTGTG	22	358485488	+	3330824	3330918	gaagagacccatgcctgttgccacaAACCCGTAGATCCGAACTTGTGgtcatattccacaCAAGCTTGTATCTATAGGTATGtgtctgtctggca	18	gga-mir-100,hsa-mir-100,mmu-mir-100,bta-mir-100,mml-mir-100,mdo-mir-100,rno-mir-100,oan-mir-100,dre-mir-100-1,dre-mir-100-2,eca-mir-100,ipu-mir-100-1,ssc-mir-100,cgr-mir-100,ccr-mir-100,tni-mir-100,age-mir-100,sla-mir-100,	gga-mir-100	cctgttgccacaAACCCGTAGATCCGAACTTGTGgtcatattccacacAAGCTTGTATCTATAGGTATGtgtctgtctgg	gga-miR-100-5p	AACCCGTAGATCCGAACTTGTG	5'	Yes	gp1a	...........((((......((((.(((..(((((.(((.((((((...........)))))).))).)))))..))).)))).......))))	63	47.4	-29.3	10267.8	6986.21	10148.4	8662.93	7862.35	5948.53	6959.6	11556.1	8386.35	middle
50	91	gga-miR-100-3p_L+1	CAAGCTTGTATCTATAGGTATG	22	358485488	+	3330824	3330918	gaagagacccatgcctgttgccacaAACCCGTAGATCCGAACTTGTGgtcatattccacaCAAGCTTGTATCTATAGGTATGtgtctgtctggca	18	gga-mir-100,hsa-mir-100,mmu-mir-100,bta-mir-100,mml-mir-100,mdo-mir-100,rno-mir-100,oan-mir-100,dre-mir-100-1,dre-mir-100-2,eca-mir-100,ipu-mir-100-1,ssc-mir-100,cgr-mir-100,ccr-mir-100,tni-mir-100,age-mir-100,sla-mir-100,	gga-mir-100	cctgttgccacaAACCCGTAGATCCGAACTTGTGgtcatattccacacAAGCTTGTATCTATAGGTATGtgtctgtctgg	gga-miR-100-3p	AAGCTTGTATCTATAGGTATG	3'	Diff	gp1a	...........((((......((((.(((..(((((.(((.((((((...........)))))).))).)))))..))).)))).......))))	63	47.4	-29.3	109.997	142.521	99.4617	205.845	151.894	184.827	107.688	178.287	144.252	middle
51	92	gga-miR-101-1-5p_R-1	TCGGTTATCATGGTACCGGTGC	22	358485482	+	27369521	27369615	tgaactatccttttTCGGTTATCATGGTACCGGTGCtgtatacgtgaaagGTACAGTACTGTGATAACTGAagaatggtggtgccatcacatgag	13	gga-mir-101-1,tgu-mir-101-1,hsa-mir-101-2,ptr-mir-101-2,mdo-mir-101-2,rno-mir-101b,oan-mir-101-2,eca-mir-101-2,cfa-mir-101-2,aca-mir-101-2,ssc-mir-101-1,cgr-mir-101b,xtr-mir-101a-1,	gga-mir-101-1	actatccttttTCGGTTATCATGGTACCGGTGCTgtatacgtgaaagGTACAGTACTGTGATAACTGAAgaatggtggt	gga-miR-101-1-5p	TCGGTTATCATGGTACCGGTGCT	5'	Diff	gp1a	((.((((((.((((((((((((((..((((..(((((............))))).))))..)))))))))))))).))))))..)).........	86	43.2	-36.6	21.1532	40.3361	34.429	37.351	47.5813	43.3672	32.0772	41.5059	36.3225	middle
51	93	gga-miR-101-3p_R-1	GTACAGTACTGTGATAACTGA	21	358485482	+	27369521	27369615	tgaactatccttttTCGGTTATCATGGTACCGGTGCtgtatacgtgaaagGTACAGTACTGTGATAACTGAagaatggtggtgccatcacatgag	13	gga-mir-101-1,tgu-mir-101-1,hsa-mir-101-2,ptr-mir-101-2,mdo-mir-101-2,rno-mir-101b,oan-mir-101-2,eca-mir-101-2,cfa-mir-101-2,aca-mir-101-2,ssc-mir-101-1,cgr-mir-101b,xtr-mir-101a-1,	gga-mir-101-1	actatccttttTCGGTTATCATGGTACCGGTGCTgtatacgtgaaagGTACAGTACTGTGATAACTGAAgaatggtggt	gga-miR-101-3p	GTACAGTACTGTGATAACTGAA	3'	Diff	gp1a	((.((((((.((((((((((((((..((((..(((((............))))).))))..)))))))))))))).))))))..)).........	86	43.2	-36.6	45446.1	47286.7	43332.3	38096.3	33688	43994.4	41801.7	39141	41482.9	high
52	94	gga-miR-101-2-5p_R-1	TCAGTTATCACAGTGCTGATGC	22	358485504	-	27164023	27164105	aggctgccctggcTCAGTTATCACAGTGCTGATGCtgtctcttgtaaagGTACAGTACTGTGATAACTGAaggatggcagcca	14	gga-mir-101-2,tgu-mir-101-2,hsa-mir-101-1,mmu-mir-101a,ppy-mir-101-1,mdo-mir-101-1,oan-mir-101-1,dre-mir-101a,eca-mir-101-1,cfa-mir-101-1,aca-mir-101-1,ipu-mir-101a,xtr-mir-101a-2,tni-mir-101a,	gga-mir-101-2	gctgccctggcTCAGTTATCACAGTGCTGATGCTgtctcttgtaaagGTACAGTACTGTGATAACTGAAggatggc	gga-miR-101-2-5p	TCAGTTATCACAGTGCTGATGCT	5'	Diff	gp1a	.(((((((.....((((((((((((((((((.((((............)))))))))))))))))))))).....))))))).	81	49.4	-47.1	548.926	567.395	788.999	561.094	781.431	560.676	568.224	606.552	624.748	middle
52	93	gga-miR-101-3p_R-1	GTACAGTACTGTGATAACTGA	21	358485504	-	27164023	27164105	aggctgccctggcTCAGTTATCACAGTGCTGATGCtgtctcttgtaaagGTACAGTACTGTGATAACTGAaggatggcagcca	14	gga-mir-101-2,tgu-mir-101-2,hsa-mir-101-1,mmu-mir-101a,ppy-mir-101-1,mdo-mir-101-1,oan-mir-101-1,dre-mir-101a,eca-mir-101-1,cfa-mir-101-1,aca-mir-101-1,ipu-mir-101a,xtr-mir-101a-2,tni-mir-101a,	gga-mir-101-2	gctgccctggcTCAGTTATCACAGTGCTGATGCTgtctcttgtaaagGTACAGTACTGTGATAACTGAAggatggc	gga-miR-101-3p	GTACAGTACTGTGATAACTGAA	3'	Diff	gp1a	.(((((((.....((((((((((((((((((.((((............)))))))))))))))))))))).....))))))).	81	49.4	-47.1	45446.1	47286.7	43332.3	38096.3	33688	43994.4	41801.7	39141	41482.9	high
53	96	gga-miR-103-3p	AGCAGCATTGTACAGGGCTATGA	23	358485499	+	4060401	4060483	tcttgctgccttcGGCTTCTTTACAGTGCTGCCTTGttgcatatggatcaAGCAGCATTGTACAGGGCTATGAaggcactgag	10	gga-mir-103-1,hsa-mir-103a-1,mmu-mir-103-1,bta-mir-103-1,mdo-mir-103-1,eca-mir-107a,cfa-mir-103-1,ipu-mir-103-1,ssc-mir-103-1,oar-mir-103,	gga-mir-103-1	tgctgcctTCGGCTTCTTTACAGTGCTGCCTTGttgcatatggatcaAGCAGCATTGTACAGGGCTATGAaggcactg	gga-miR-103-3p	AGCAGCATTGTACAGGGCTATGA	3'	Yes	gp1a	.(((..((((((((((.(((.(((((((((((.(((............)))))))))))))).))))))..)))))))..)))	82	49.4	-35	35588.2	48249.2	36547.4	43817.1	35569.1	41524.6	42849.4	33509.1	39982.3	high
54	96	gga-miR-103-3p	AGCAGCATTGTACAGGGCTATGA	23	358485508	-	88047783	88047865	tctctgtgctttcAGCTTCTTTACAGTGCTGCCTTGTtgcgttcatgtcaAGCAGCATTGTACAGGGCTATGAaagaacagag	12	gga-mir-103-2,tgu-mir-103-2,hsa-mir-103a-2,mmu-mir-103-2,bta-mir-103-2,ptr-mir-103-2,mdo-mir-103-2,eca-mir-103,cfa-mir-103-2,ssc-mir-103-2,cgr-mir-103,xtr-mir-103-2,	gga-mir-103-2	tctctgtgctttcAGCTTCTTTACAGTGCTGCCTTGttgcgttcatgtcaAGCAGCATTGTACAGGGCTATGAaagaacagag	gga-miR-103-3p	AGCAGCATTGTACAGGGCTATGA	3'	Yes	gp1a	.((((((.((((((((.(((.(((((((((((.(((..(((....))))))))))))))))).))))))..))))).))))))	82	45.8	-35.9	35588.2	48249.2	36547.4	43817.1	35569.1	41524.6	42849.4	33509.1	39982.3	high
55	98	gga-miR-106-5p_R+1	AAAAGTGCTTACAGTGCAGGTAG	23	358485508	-	3946630	3946710	ccttgagttgtgcAAAAGTGCTTACAGTGCAGGTAGagctcagcacctACTGCAGTATAAGCACTTCTGGCatgaccgtgg	2	gga-mir-106,tgu-mir-106,	gga-mir-106	ccttgagttgtgcAAAAGTGCTTACAGTGCAGGTAgagctcagcacctACTGCAGTATAAGCACTTCTGGcatgaccgtgg	gga-miR-106-5p	AAAAGTGCTTACAGTGCAGGTA	5'	Diff	gp1a	((..(.((..(((..(((((((((...(((((.(((.((...))..))))))))...)))))))))...)))..)))..))	81	50.6	-28.6	11449.7	9832.6	15040.7	9541.93	12882.2	9609.96	11811.9	10161.4	12821.3	high
55	99	gga-miR-106-3p_R+1	ACTGCAGTATAAGCACTTCTGGC	23	358485508	-	3946630	3946710	ccttgagttgtgcAAAAGTGCTTACAGTGCAGGTAGagctcagcacctACTGCAGTATAAGCACTTCTGGCatgaccgtgg	2	gga-mir-106,tgu-mir-106,	gga-mir-106	ccttgagttgtgcAAAAGTGCTTACAGTGCAGGTAgagctcagcacctACTGCAGTATAAGCACTTCTGGcatgaccgtgg	gga-miR-106-3p	ACTGCAGTATAAGCACTTCTGG	3'	Diff	gp1a	((..(.((..(((..(((((((((...(((((.(((.((...))..))))))))...)))))))))...)))..)))..))	81	50.6	-28.6	1295.64	1413.11	1220.32	1362.9	1677.24	1382.59	1314.02	1292.34	1520.36	middle
56	100	gga-miR-107-5p	AGCTTCTTTACAGTGTTGCCTTG	23	358485506	-	18945412	18945496	cttctctttgctttcAGCTTCTTTACAGTGTTGCCTTGtggcatggagttcaAGCAGCATTGTACAGGGCTATCaaagcatggag	12	gga-mir-107,tgu-mir-107,hsa-mir-107,mmu-mir-107,mdo-mir-107,rno-mir-107,oan-mir-107,cfa-mir-107,aca-mir-107,ssc-mir-107,cgr-mir-107,xtr-mir-107,	gga-mir-107	ctctttgctttcAGCTTCTTTACAGTGTTGCCTTGtggcatggagttcaAGCAGCATTGTACAGGGCTATCAaagcatgga	gga-miR-107-5p	AGCTTCTTTACAGTGTTGCCTTG	5'	Yes	gp1a	...(((..((((((.(((.(((.(((((((((((.(((............)))))))))))))).))))))...))))))..)))	82	45.9	-30	44.4218	45.7143	53.5563	45.2362	74.117	42.3346	40.0965	49.9957	42.5493	middle
56	101	gga-miR-107-3p_R-1	AGCAGCATTGTACAGGGCTATC	22	358485506	-	18945412	18945496	cttctctttgctttcAGCTTCTTTACAGTGTTGCCTTGtggcatggagttcaAGCAGCATTGTACAGGGCTATCaaagcatggag	12	gga-mir-107,tgu-mir-107,hsa-mir-107,mmu-mir-107,mdo-mir-107,rno-mir-107,oan-mir-107,cfa-mir-107,aca-mir-107,ssc-mir-107,cgr-mir-107,xtr-mir-107,	gga-mir-107	ctctttgctttcAGCTTCTTTACAGTGTTGCCTTGtggcatggagttcaAGCAGCATTGTACAGGGCTATCAaagcatgga	gga-miR-107-3p	AGCAGCATTGTACAGGGCTATCA	3'	Diff	gp1a	...(((..((((((.(((.(((.(((((((((((.(((............)))))))))))))).))))))...))))))..)))	82	45.9	-30	22021.6	26904.6	18530	22858.2	22726.8	25520.5	21273.5	18823.1	24356.9	high
57	102	gga-miR-122-5p	TGGAGTGTGACAATGGTGTTTGT	23	358477892	+	39002	39078	cagagctaTGGAGTGTGACAATGGTGTTTGTgtccaatctatcaAACGCCATTATCACACTAAATagctactggtag	4	gga-mir-122-2,mdo-mir-122,xtr-mir-122,fru-mir-122,	gga-mir-122-2	cagagctaTGGAGTGTGACAATGGTGTTTGTgtccaatctatcaAACGCCATTATCACACTAAATAgctactggtag	gga-miR-122-5p	TGGAGTGTGACAATGGTGTTTGT	5'	Yes	gp1a	(((((((((..(((((((.(((((((((((............))))))))))).)))))))..)))))).)))....	73	41.6	-37	5125.96	1544.2	165.451	1867.96	3681.14	738.274	710.281	8564.83	1967.64	middle
57	103	gga-miR-122-3p_R-1	AACGCCATTATCACACTAAAT	21	358477892	+	39002	39078	cagagctaTGGAGTGTGACAATGGTGTTTGTgtccaatctatcaAACGCCATTATCACACTAAATagctactggtag	4	gga-mir-122-2,mdo-mir-122,xtr-mir-122,fru-mir-122,	gga-mir-122-2	cagagctaTGGAGTGTGACAATGGTGTTTGTgtccaatctatcaAACGCCATTATCACACTAAATAgctactggtag	gga-miR-122-3p	AACGCCATTATCACACTAAATA	3'	Diff	gp1a	(((((((((..(((((((.(((((((((((............))))))))))).)))))))..)))))).)))....	73	41.6	-37	31.7299	4.03361	2.39091	9.54525	20.1305	6.19531	1.71842	55.184	16.6046	middle
58	102	gga-miR-122-5p	TGGAGTGTGACAATGGTGTTTGT	23	358485482	+	761053	761131	ccagagctgTGGAGTGTGACAATGGTGTTTGTgtccaatctatcaAACGCCATTATCACACTAAATagctactggtaga	14	gga-mir-122-1,tgu-mir-122,hsa-mir-122,mmu-mir-122,bta-mir-122,ptr-mir-122,mml-mir-122a,dre-mir-122,eca-mir-122,cfa-mir-122,aca-mir-122,cgr-mir-122,tni-mir-122,pol-mir-122,	gga-mir-122-1	cagagctgTGGAGTGTGACAATGGTGTTTGTgtccaatctatcaAACGCCATTATCACACTAAATAgctactggtag	gga-miR-122-5p	TGGAGTGTGACAATGGTGTTTGT	5'	Yes	gp1a	((((((((((..(((((((.(((((((((((............))))))))))).)))))))..)))))).))))....	75	43	-39.6	5125.96	1544.2	165.451	1867.96	3681.14	738.274	710.281	8564.83	1967.64	middle
58	103	gga-miR-122-3p_R-1	AACGCCATTATCACACTAAAT	21	358485482	+	761053	761131	ccagagctgTGGAGTGTGACAATGGTGTTTGTgtccaatctatcaAACGCCATTATCACACTAAATagctactggtaga	14	gga-mir-122-1,tgu-mir-122,hsa-mir-122,mmu-mir-122,bta-mir-122,ptr-mir-122,mml-mir-122a,dre-mir-122,eca-mir-122,cfa-mir-122,aca-mir-122,cgr-mir-122,tni-mir-122,pol-mir-122,	gga-mir-122-1	cagagctgTGGAGTGTGACAATGGTGTTTGTgtccaatctatcaAACGCCATTATCACACTAAATAgctactggtag	gga-miR-122-3p	AACGCCATTATCACACTAAATA	3'	Diff	gp1a	((((((((((..(((((((.(((((((((((............))))))))))).)))))))..)))))).))))....	75	43	-39.6	31.7299	4.03361	2.39091	9.54525	20.1305	6.19531	1.71842	55.184	16.6046	middle
60	106	gga-miR-124a-3p_L-1	TAAGGCACGCGGTGAATGCCA	21	358485492	+	9040213	9040348	cccctctctccgccttccctgctccgagccgggccagcccgagcctctctctgCGTGTTCACAGCGGACCTTGATttaatgtccatacaatTAAGGCACGCGGTGAATGCCAagagaggagcctcacagcttcatt	13	gga-mir-124a-2,tgu-mir-124-3,hsa-mir-124-3,hsa-mir-124-1,mmu-mir-124-3,cfa-mir-124-3,cfa-mir-124-1,ipu-mir-124a-2,ipu-mir-124a-1,ipu-mir-124a-5,tni-mir-124-2,fru-mir-124-2,pol-mir-124,	gga-mir-124a-2	ccgagcctctctctgcgtGTTCACAGCGGACCTTGATttaatgtccatacaaTTAAGGCACGCGGTGAATGCCAagagaggagcctcacagcttcatt	gga-miR-124a-3p	TTAAGGCACGCGGTGAATGCCA	3'	Diff	gp1a	...........((.......(((((..((((((....)))).)).(((((.((.(..(((((.(((..((((((((............))))))))..))).)))))..)))))))))))))......))......	72	58.1	-48	4.75948	4.70588	3.34727	4.98013	1.83005	1.37674	5.15526	1.88663	3.11336	low
61	106	gga-miR-124a-3p_L-1	TAAGGCACGCGGTGAATGCCA	21	358485510	+	114001462	114001557	aggctctgcctctcCGTGTTCACAGCGGACCTTGATttaatgtcatacaatTAAGGCACGCGGTGAATGCCAagagcggatcctccaggcggcatt	15	gga-mir-124a,tgu-mir-124-2,mdo-mir-124a-2,oan-mir-124a-2,eca-mir-124-1,eca-mir-124-2,cfa-mir-124-2,ipu-mir-124a-3,ipu-mir-124a-4,pma-mir-124,cgr-mir-124,xtr-mir-124,ola-mir-124-3,tni-mir-124-1,fru-mir-124-1,	gga-mir-124a	aggctctgcctctccgtGTTCACAGCGGACCTTGATttaatgtcatacaaTTAAGGCACGCGGTGAATGCCAagagcggatcctccaggcggcatt	gga-miR-124a-3p	TTAAGGCACGCGGTGAATGCCA	3'	Diff	gp1a	(((.((((.((((..(..(((((.(((..((((((((...........))))))))..))).)))))..)..)))))))).)))............	84	53.1	-35.6	4.75948	4.70588	3.34727	4.98013	1.83005	1.37674	5.15526	1.88663	3.11336	low
64	109	gga-miR-125b-5p	TCCCTGAGACCCTAACTTGTGA	22	358485511	+	98380668	98380760	atcagacttttcctagTCCCTGAGACCCTAACTTGTGAggttttgtagcaacaatcACAAGTCAGGCTCTTGGGACCtaggcggaggggaacc	12	gga-mir-125b,tgu-mir-125-1,hsa-mir-125b-2,mmu-mir-125b-2,bta-mir-125b-2,mdo-mir-125b-1,rno-mir-125b-2,eca-mir-125b-2,cfa-mir-125b-2,aca-mir-125b-2,cgr-mir-125b,xtr-mir-125b-2,	gga-mir-125b	atcagacttttcctagTCCCTGAGACCCTAACTTGTGAggttttgtagcaacaatcACAAGTCAGGCTCTTGGGACCTaggcggagggga	gga-miR-125b-5p	TCCCTGAGACCCTAACTTGTGA	5'	Yes	gp1a	.((...(((..(((((..((..(((.(((.((((((((....((((....)))))))))))).))).)))..))..)))))..)))..))...	89	50.5	-38.1	23803.7	22729.4	34432.9	26360.6	23081.5	19664.9	23955.9	31902	31766.6	high
64	110	gga-miR-125b-3p_R-1_1ss21CT	ACAAGTCAGGCTCTTGGGACT	21	358485511	+	98380668	98380760	atcagacttttcctagTCCCTGAGACCCTAACTTGTGAggttttgtagcaacaatcACAAGTCAGGCTCTTGGGACCtaggcggaggggaacc	12	gga-mir-125b,tgu-mir-125-1,hsa-mir-125b-2,mmu-mir-125b-2,bta-mir-125b-2,mdo-mir-125b-1,rno-mir-125b-2,eca-mir-125b-2,cfa-mir-125b-2,aca-mir-125b-2,cgr-mir-125b,xtr-mir-125b-2,	gga-mir-125b	atcagacttttcctagTCCCTGAGACCCTAACTTGTGAggttttgtagcaacaatcACAAGTCAGGCTCTTGGGACCTaggcggagggga	gga-miR-125b-3p	ACAAGTCAGGCTCTTGGGACCT	3'	Diff	gp1a	.((...(((..(((((..((..(((.(((.((((((((....((((....)))))))))))).))).)))..))..)))))..)))..))...	89	50.5	-38.1	4342.76	4953.27	2937.95	3968.33	3452.39	3713.06	3945.49	4106.25	4152.18	middle
65	111	gga-miR-126-5p	CATTATTACTTTTGGTACGCG	21	358485495	-	7748465	7748548	gctggtgacggccCATTATTACTTTTGGTACGCGctgtgacacttcaaacTCGTACCGTGAGTAATAATGCGctgtggtcagca	16	gga-mir-126,hsa-mir-126,mmu-mir-126a,bta-mir-126,ppy-mir-126,ptr-mir-126,mml-mir-126,mdo-mir-126,rno-mir-126a,eca-mir-126,cfa-mir-126,ipu-mir-126a,ssc-mir-126,cgr-mir-126,xtr-mir-126,tni-mir-126,	gga-mir-126	gctggtgacggccCATTATTACTTTTGGTACGCGctgtgacacttcaaacTCGTACCGTGAGTAATAATGCGCtgtggtcagca	gga-miR-126-5p	CATTATTACTTTTGGTACGCG	5'	Yes	gp1a	(((((..(((((.((((((((((..(((((((.....(((....)))....)))))))..)))))))))).)))))..))))).	83	50	-40.4	147586	144992	136554	119260	119359	145816	129848	107077	130469	high
65	112	gga-miR-126-3p_R-1	TCGTACCGTGAGTAATAATGCG	22	358485495	-	7748465	7748548	gctggtgacggccCATTATTACTTTTGGTACGCGctgtgacacttcaaacTCGTACCGTGAGTAATAATGCGctgtggtcagca	16	gga-mir-126,hsa-mir-126,mmu-mir-126a,bta-mir-126,ppy-mir-126,ptr-mir-126,mml-mir-126,mdo-mir-126,rno-mir-126a,eca-mir-126,cfa-mir-126,ipu-mir-126a,ssc-mir-126,cgr-mir-126,xtr-mir-126,tni-mir-126,	gga-mir-126	gctggtgacggccCATTATTACTTTTGGTACGCGctgtgacacttcaaacTCGTACCGTGAGTAATAATGCGCtgtggtcagca	gga-miR-126-3p	TCGTACCGTGAGTAATAATGCGC	3'	Diff	gp1a	(((((..(((((.((((((((((..(((((((.....(((....)))....)))))))..)))))))))).)))))..))))).	83	50	-40.4	108338	110264	129549	90066.5	85230.9	90663.2	94410	98789.7	107131	high
66	113	gga-miR-128-1-5p	CGGGGCCGTAACACTGTCTGAGA	23	358485505	+	30116396	30116484	tgagctgttgaattCGGGGCCGTAACACTGTCTGAGAggtttatatttcTCACAGTGAACCGGTCTCTTTttcagctgcttcctggctt	7	gga-mir-128-1,tgu-mir-128-1,hsa-mir-128-1,mmu-mir-128-1,mdo-mir-128b,aca-mir-128-2,cgr-mir-128,	gga-mir-128-1	tgagctgttgaattCGGGGCCGTAACACTGTCTGAGAggtttatatttcTCACAGTGAACCGGTCTCTTTttcagctgcttc	gga-miR-128-1-5p	CGGGGCCGTAACACTGTCTGAGA	5'	Yes	gp1a	.((((.((((((...(((((((...((((((..((((..(....)..))))))))))...)))))))...)))))).))))........	80	47.2	-34.8	152.303	247.395	129.109	229.086	257.122	457.42	219.958	163.194	202.368	middle
66	114	gga-miR-128-3p	TCACAGTGAACCGGTCTCTTT	21	358485505	+	30116396	30116484	tgagctgttgaattCGGGGCCGTAACACTGTCTGAGAggtttatatttcTCACAGTGAACCGGTCTCTTTttcagctgcttcctggctt	7	gga-mir-128-1,tgu-mir-128-1,hsa-mir-128-1,mmu-mir-128-1,mdo-mir-128b,aca-mir-128-2,cgr-mir-128,	gga-mir-128-1	tgagctgttgaattCGGGGCCGTAACACTGTCTGAGAggtttatatttcTCACAGTGAACCGGTCTCTTTttcagctgcttc	gga-miR-128-3p	TCACAGTGAACCGGTCTCTTT	3'	Yes	gp1a	.((((.((((((...(((((((...((((((..((((..(....)..))))))))))...)))))))...)))))).))))........	80	47.2	-34.8	18984.5	17729.7	19629.3	14803	15858.8	19050.6	16979.1	17369.7	19987.3	high
67	115	gga-miR-128-2-5p	GGGGGCCGTTACACTGTAAGAGA	23	358485510	+	46095824	46095910	aatgtccagctggaagGGGGGCCGTTACACTGTAAGAGAgtgagtagcaggtcTCACAGTGAACCGGTCTCTTTtcctgctgtgtca	14	gga-mir-128-2,hsa-mir-128-2,mmu-mir-128-2,bta-mir-128-2,ptr-mir-128-2,mdo-mir-128a,rno-mir-128-2,eca-mir-128-1,cfa-mir-128-2,aca-mir-128-1,ssc-mir-128-2,xtr-mir-128-2,tni-mir-128-2,fru-mir-128-2,	gga-mir-128-2	tgtccagctggaagGGGGGCCGTTACACTGTAAGAGAgtgagtagcaggtcTCACAGTGAACCGGTCTCTTTtcctgctgtgtc	gga-miR-128-2-5p	GGGGGCCGTTACACTGTAAGAGA	5'	Yes	gp1a	......((((.((((..(((((((...((((((..((((.((.....))..))))))))))...)))))))..)))).)))).....	76	52.9	-36.6	8.46129	9.41176	7.6509	6.64017	0	8.26041	8.0193	12.2631	17.6424	middle
67	114	gga-miR-128-3p	TCACAGTGAACCGGTCTCTTT	21	358485510	+	46095824	46095910	aatgtccagctggaagGGGGGCCGTTACACTGTAAGAGAgtgagtagcaggtcTCACAGTGAACCGGTCTCTTTtcctgctgtgtca	14	gga-mir-128-2,hsa-mir-128-2,mmu-mir-128-2,bta-mir-128-2,ptr-mir-128-2,mdo-mir-128a,rno-mir-128-2,eca-mir-128-1,cfa-mir-128-2,aca-mir-128-1,ssc-mir-128-2,xtr-mir-128-2,tni-mir-128-2,fru-mir-128-2,	gga-mir-128-2	tgtccagctggaagGGGGGCCGTTACACTGTAAGAGAgtgagtagcaggtcTCACAGTGAACCGGTCTCTTTtcctgctgtgtc	gga-miR-128-3p	TCACAGTGAACCGGTCTCTTT	3'	Yes	gp1a	......((((.((((..(((((((...((((((..((((.((.....))..))))))))))...)))))))..)))).)))).....	76	52.9	-36.6	18984.5	17729.7	19629.3	14803	15858.8	19050.6	16979.1	17369.7	19987.3	high
68	116	gga-miR-130c-5p	GCCCTTTTTATGTTGTACTACT	22	358485493	-	7193511	7193605	ttgagcggtgtctgtccagcGCCCTTTTTATGTTGTACTACTagtgatcatacacaaagCAGTGCAATGTTAAAAGGGCATtggccagcagtgct	4	gga-mir-130c,mdo-mir-130c-1,aca-mir-130a-2,xtr-mir-130a,	gga-mir-130c	ttgagcggtgtctgtccagcGCCCTTTTTATGTTGTACTACTagtgatcatacacaaagCAGTGCAATGTTAAAAGGGCATtggccagcagtgc	gga-miR-130c-5p	GCCCTTTTTATGTTGTACTACT	5'	Yes	gp1a	...(((..((.(((.(((..((((((((.(..(((((((.((.(((......)))..)).)))))))..).))))))))..))).)))))..)))	92	46.3	-38	265.473	283.697	268.738	247.346	380.65	382.044	270.365	300.918	290.58	middle
68	117	gga-miR-130c-3p	CAGTGCAATGTTAAAAGGGCAT	22	358485493	-	7193511	7193605	ttgagcggtgtctgtccagcGCCCTTTTTATGTTGTACTACTagtgatcatacacaaagCAGTGCAATGTTAAAAGGGCATtggccagcagtgct	4	gga-mir-130c,mdo-mir-130c-1,aca-mir-130a-2,xtr-mir-130a,	gga-mir-130c	ttgagcggtgtctgtccagcGCCCTTTTTATGTTGTACTACTagtgatcatacacaaagCAGTGCAATGTTAAAAGGGCATtggccagcagtgc	gga-miR-130c-3p	CAGTGCAATGTTAAAAGGGCAT	3'	Yes	gp1a	...(((..((.(((.(((..((((((((.(..(((((((.((.(((......)))..)).)))))))..).))))))))..))).)))))..)))	92	46.3	-38	15522.8	15097.8	22558.7	12880.7	18207.6	14447.5	15849.6	13290.8	17350.2	high
69	118	gga-miR-130b-5p	CCTCTTTCCCTGTTGCACTACT	22	358485497	-	390543	390619	gggcgggctgccCCTCTTTCCCTGTTGCACTACTgtcacggtcgcagcgagCAGTGCAATAATGAAAGGGCGTcagt	1	gga-mir-130b,	gga-mir-130b	gggcgggctgccCCTCTTTCCCTGTTGCACTACTgtcacggtcgcagcgagCAGTGCAATAATGAAAGGGCGTcagt	gga-miR-130b-5p	CCTCTTTCCCTGTTGCACTACT	5'	Yes	gp1a	((((.....))))(((((((..(((((((((.((((.......)))).....)))))))))..))))))).......	57	59.7	-25.3	1952.44	1649.75	1761.62	1511.47	1815.41	1692.35	1497.32	2069.63	1761.12	middle
69	119	gga-miR-130b-3p	CAGTGCAATAATGAAAGGGCGT	22	358485497	-	390543	390619	gggcgggctgccCCTCTTTCCCTGTTGCACTACTgtcacggtcgcagcgagCAGTGCAATAATGAAAGGGCGTcagt	1	gga-mir-130b,	gga-mir-130b	gggcgggctgccCCTCTTTCCCTGTTGCACTACTgtcacggtcgcagcgagCAGTGCAATAATGAAAGGGCGTcagt	gga-miR-130b-3p	CAGTGCAATAATGAAAGGGCGT	3'	Yes	gp1a	((((.....))))(((((((..(((((((((.((((.......)))).....)))))))))..))))))).......	57	59.7	-25.3	20879.3	21192.6	20467.1	19025.3	18282.2	19223.5	16413.8	18857.4	19162.7	high
70	120	gga-miR-130a-5p	GCCCTTTTTCTGTTGTACTACT	22	358485497	-	399359	399441	tgctgttgtccagaGCCCTTTTTCTGTTGTACTACTggcaattatgatgagCAGTGCAATATTAAAAGGGCattggctggcag	8	gga-mir-130a,tgu-mir-130a,dre-mir-130c-2,aca-mir-130c,ipu-mir-130c-1,ipu-mir-130c-2,xtr-mir-130c,ccr-mir-130c,	gga-mir-130a	tgctgttgtccagaGCCCTTTTTCTGTTGTACTACTggcaattatgatgagCAGTGCAATATTAAAAGGGCATtggctggcag	gga-miR-130a-5p	GCCCTTTTTCTGTTGTACTACT	5'	Yes	gp1a	..((((...(((..((((((((..(((((((((.((..((....))...)).)))))))))..))))))))..)))...))))	81	44.6	-30.3	298.261	360.336	323.25	314.578	424.571	402.695	292.131	459.395	347.659	middle
70	121	gga-miR-130a-3p_R-2	CAGTGCAATATTAAAAGGGC	20	358485497	-	399359	399441	tgctgttgtccagaGCCCTTTTTCTGTTGTACTACTggcaattatgatgagCAGTGCAATATTAAAAGGGCattggctggcag	8	gga-mir-130a,tgu-mir-130a,dre-mir-130c-2,aca-mir-130c,ipu-mir-130c-1,ipu-mir-130c-2,xtr-mir-130c,ccr-mir-130c,	gga-mir-130a	tgctgttgtccagaGCCCTTTTTCTGTTGTACTACTggcaattatgatgagCAGTGCAATATTAAAAGGGCATtggctggcag	gga-miR-130a-3p	CAGTGCAATATTAAAAGGGCAT	3'	Diff	gp1a	..((((...(((..((((((((..(((((((((.((..((....))...)).)))))))))..))))))))..)))...))))	81	44.6	-30.3	7572.33	7591.26	8967.81	5356.96	7353.6	7164.36	6500.79	5967.42	7678.06	middle
71	122	gga-miR-133a-5p_R-1	AGCTGGTAAAATGGAACCAAAT	22	358485492	+	8483487	8483583	gtgaggccaaatgctttgctaaAGCTGGTAAAATGGAACCAAATcaactgttcaatggatTTGGTCCCCTTCAACCAGCTGTagctgtgcattgatc	16	gga-mir-133a-2,tgu-mir-133-3,hsa-mir-133a-2,mmu-mir-133a-2,bta-mir-133a-1,ptr-mir-133a-2,oan-mir-133a-2,dre-mir-133a-2,eca-mir-133a-2,cfa-mir-133c,aca-mir-133a-1,ipu-mir-133a,ssc-mir-133a-1,xtr-mir-133c,ola-mir-133-2,oar-mir-133,	gga-mir-133a-2	gtgaggccaaatgctttgctaaAGCTGGTAAAATGGAACCAAATCaactgttcaatggatTTGGTCCCCTTCAACCAGCTGTagctgtgcattgat	gga-miR-133a-5p	AGCTGGTAAAATGGAACCAAATC	5'	Diff	gp1a	.........(((((...((((.(((((((..((.((.((((((((............)))))))).)).))..))))))).))))...)))))....	84	44.3	-35.1	28.028	30.2521	24.8654	518.348	58.5616	45.9485	36.0868	74.9936	56.5594	middle
71	123	gga-miR-133a-3p	TTGGTCCCCTTCAACCAGCTGT	22	358485492	+	8483487	8483583	gtgaggccaaatgctttgctaaAGCTGGTAAAATGGAACCAAATcaactgttcaatggatTTGGTCCCCTTCAACCAGCTGTagctgtgcattgatc	16	gga-mir-133a-2,tgu-mir-133-3,hsa-mir-133a-2,mmu-mir-133a-2,bta-mir-133a-1,ptr-mir-133a-2,oan-mir-133a-2,dre-mir-133a-2,eca-mir-133a-2,cfa-mir-133c,aca-mir-133a-1,ipu-mir-133a,ssc-mir-133a-1,xtr-mir-133c,ola-mir-133-2,oar-mir-133,	gga-mir-133a-2	gtgaggccaaatgctttgctaaAGCTGGTAAAATGGAACCAAATCaactgttcaatggatTTGGTCCCCTTCAACCAGCTGTagctgtgcattgat	gga-miR-133a-3p	TTGGTCCCCTTCAACCAGCTGT	3'	Yes	gp1a	.........(((((...((((.(((((((..((.((.((((((((............)))))))).)).))..))))))).))))...)))))....	84	44.3	-35.1	4571.57	5440.67	3967.47	141285	6617.15	5621.9	6207.13	7297.33	16779.5	high
72	122	gga-miR-133a-5p_R-1	AGCTGGTAAAATGGAACCAAAT	22	358485510	-	102176851	102176939	caatgctttgctaaAGCTGGTAAAATGGAACCAAATcacctcttcaatggatTTGGTCCCCTTCAACCAGCTGTagctatgcattgatc	20	gga-mir-133a-1,tgu-mir-133-1,hsa-mir-133a-1,mmu-mir-133a-1,bta-mir-133a-2,ppy-mir-133a,mml-mir-133d,mdo-mir-133a-1,mdo-mir-133a-2,rno-mir-133a,oan-mir-133a-1,dre-mir-133a-1,eca-mir-133a,aca-mir-133a-2,ssc-mir-133a-2,xtr-mir-133a,ccr-mir-133a,tni-mir-133,fru-mir-133,xla-mir-133a,	gga-mir-133a-1	caatgctttgctaaAGCTGGTAAAATGGAACCAAATCacctcttcaatggatTTGGTCCCCTTCAACCAGCTGTagctatgcattga	gga-miR-133a-5p	AGCTGGTAAAATGGAACCAAATC	5'	Diff	gp1a	((((((...((((.(((((((..((.((.((((((((............)))))))).)).))..))))))).))))...))))))...	86	42.7	-37.7	28.028	30.2521	24.8654	518.348	58.5616	45.9485	36.0868	74.9936	56.5594	middle
72	123	gga-miR-133a-3p	TTGGTCCCCTTCAACCAGCTGT	22	358485510	-	102176851	102176939	caatgctttgctaaAGCTGGTAAAATGGAACCAAATcacctcttcaatggatTTGGTCCCCTTCAACCAGCTGTagctatgcattgatc	20	gga-mir-133a-1,tgu-mir-133-1,hsa-mir-133a-1,mmu-mir-133a-1,bta-mir-133a-2,ppy-mir-133a,mml-mir-133d,mdo-mir-133a-1,mdo-mir-133a-2,rno-mir-133a,oan-mir-133a-1,dre-mir-133a-1,eca-mir-133a,aca-mir-133a-2,ssc-mir-133a-2,xtr-mir-133a,ccr-mir-133a,tni-mir-133,fru-mir-133,xla-mir-133a,	gga-mir-133a-1	caatgctttgctaaAGCTGGTAAAATGGAACCAAATCacctcttcaatggatTTGGTCCCCTTCAACCAGCTGTagctatgcattga	gga-miR-133a-3p	TTGGTCCCCTTCAACCAGCTGT	3'	Yes	gp1a	((((((...((((.(((((((..((.((.((((((((............)))))))).)).))..))))))).))))...))))))...	86	42.7	-37.7	4571.57	5440.67	3967.47	141285	6617.15	5621.9	6207.13	7297.33	16779.5	high
73	124	gga-miR-133c-3p_L+1R-1	TTTGGTCCCCTTCAACCAGCTG	22	358485489	+	4294451	4294529	tgccttcctggggctggtaaaaaggaaccagatcaactacaactggaTTTGGTCCCCTTCAACCAGCTGcagtggggca	1	gga-mir-133c,	gga-mir-133c	tgccttcctgggGCTGGTAAAAAGGAACCAGATCaactacaactggatTTGGTCCCCTTCAACCAGCTGCagtggggca	gga-miR-133c-3p	TTGGTCCCCTTCAACCAGCTGC	3'	Diff	gp1a	.((((..(((..((((((...((((.((((((((...........))))))))..))))..))))))..)))..)))).	77	53.2	-37.3	118.282	148.571	111.416	2973.97	131.459	150.408	141.101	205.957	382.943	middle
74	125	gga-miR-135a-5p	TATGGCTTTTTATTCCTATGTGA	23	358485486	-	2065494	2065592	aagccctctgctgtggtcTATGGCTTTTTATTCCTATGTGAttgcttttcctaactcATGTAGGGCGAAAAGCCATGGGCtactcaggggagggactcc	4	gga-mir-135a-3,tgu-mir-135a-2,aca-mir-135-3,xtr-mir-135-2,	gga-mir-135a-3	ccctctgctgtggtcTATGGCTTTTTATTCCTATGTGAttgcttttcctaactcATGTAGGGCGAAAAGCCATGGGctactcaggggagggactcc	gga-miR-135a-5p	TATGGCTTTTTATTCCTATGTGA	5'	Yes	gp1a	.(((((((..(((((((((((((((((((..(((((..((((((.......))).)))..))))).)))))))))))))))))..))..))))).))..	96	49.5	-45.5	65.575	21.5126	46.543	32.9242	20.7406	11.5302	24.8216	195.895	19.7179	middle
74	126	gga-miR-135a-3-3p_R+1	ATGTAGGGCGAAAAGCCATGGGT	23	358485486	-	2065494	2065592	aagccctctgctgtggtcTATGGCTTTTTATTCCTATGTGAttgcttttcctaactcATGTAGGGCGAAAAGCCATGGGCtactcaggggagggactcc	4	gga-mir-135a-3,tgu-mir-135a-2,aca-mir-135-3,xtr-mir-135-2,	gga-mir-135a-3	ccctctgctgtggtcTATGGCTTTTTATTCCTATGTGAttgcttttcctaactcATGTAGGGCGAAAAGCCATGGGctactcaggggagggactcc	gga-miR-135a-3-3p	ATGTAGGGCGAAAAGCCATGGG	3'	Diff	gp1a	.(((((((..(((((((((((((((((((..(((((..((((((.......))).)))..))))).)))))))))))))))))..))..))))).))..	96	49.5	-45.5	5.28831	4.03361	2.86909	4.98013	0.915025	0	1.14561	16.0364	1.03779	middle
75	125	gga-miR-135a-5p	TATGGCTTTTTATTCCTATGTGA	23	358485500	-	3003740	3003827	gcctcactgtcctgTATGGCTTTTTATTCCTATGTGAttatacatcccgcttcATATAGGGATTGAAGCCGTGCaaggcgctggggtc	3	gga-mir-135a-1,tgu-mir-135b,eca-mir-135a,	gga-mir-135a-1	gcctcactgtcctgTATGGCTTTTTATTCCTATGTGAttatacatcccgcttcATATAGGGATTGAAGCCGTGCAaggcgctggggtc	gga-miR-135a-5p	TATGGCTTTTTATTCCTATGTGA	5'	Yes	gp1a	((((((..(((.(((((((((((..((((((((((((..............)))))))))))).))))))))))).)))..)))))).	87	48.9	-42	65.575	21.5126	46.543	32.9242	20.7406	11.5302	24.8216	195.895	19.7179	middle
75	127	gga-miR-135a-1-3p_R-1	ATATAGGGATTGAAGCCGTGC	21	358485500	-	3003740	3003827	gcctcactgtcctgTATGGCTTTTTATTCCTATGTGAttatacatcccgcttcATATAGGGATTGAAGCCGTGCaaggcgctggggtc	3	gga-mir-135a-1,tgu-mir-135b,eca-mir-135a,	gga-mir-135a-1	gcctcactgtcctgTATGGCTTTTTATTCCTATGTGAttatacatcccgcttcATATAGGGATTGAAGCCGTGCAaggcgctggggtc	gga-miR-135a-1-3p	ATATAGGGATTGAAGCCGTGCA	3'	Diff	gp1a	((((((..(((.(((((((((((..((((((((((((..............)))))))))))).))))))))))).)))..)))))).	87	48.9	-42	0	0	0	0	0	0	0	0	1.03779	low
76	125	gga-miR-135a-5p	TATGGCTTTTTATTCCTATGTGA	23	358485511	+	46153502	46153634	tgatcaagataaattcactctagtgtttTATGGCTTTTTATTCCTATGTGAtagtaataaagtctcATGTAGGGATGGAAGCCATGAAatacattgtgaaaaatcatcaactcagatggggccatcagaatag	10	gga-mir-135a-2,tgu-mir-135a-1,hsa-mir-135a-2,mmu-mir-135a-2,mdo-mir-135a,oan-mir-135a,cfa-mir-135a-2,aca-mir-135-2,xtr-mir-135-1,sha-mir-135a,	gga-mir-135a-2	agataaattcactctagtgtttTATGGCTTTTTATTCCTATGTGAtagtaataaagtctcATGTAGGGATGGAAGCCATGAAatacattgtgaaaaatca	gga-miR-135a-5p	TATGGCTTTTTATTCCTATGTGA	5'	Yes	gp1a	((((...(((...(((((....(((((((((((((.(..(((((((..(((.............)))..)))))))..))))))))))))))...)))))..)))))))..((.((((....)))).))....	109	34.6	-42.4	65.575	21.5126	46.543	32.9242	20.7406	11.5302	24.8216	195.895	19.7179	middle
77	130	gga-miR-137-3p_L+1	TTATTGCTTAAGAATACGCGTAG	23	358485504	+	11470718	11470818	agctTTCTGACTCTCTTCGGTGacgggtattcttgggtggataatacggattacgttgTTATTGCTTAAGAATACGCGTAGtcgaggagagtaccggcggc	16	gga-mir-137,tgu-mir-137,hsa-mir-137,mmu-mir-137,ptr-mir-137,mdo-mir-137a,rno-mir-137,oan-mir-137a,dre-mir-137-1,cfa-mir-137,aca-mir-137a,ipu-mir-137,ssc-mir-137,cgr-mir-137,xtr-mir-137-3,ccr-mir-137,	gga-mir-137	tctgactctcttcggtgACGGGTATTCTTGGGTGGATAATAcggattacgttgtTATTGCTTAAGAATACGCGTAGtcgaggagagtaccggcggc	gga-miR-137-3p	TATTGCTTAAGAATACGCGTAG	3'	Diff	gp1a	.(((.....(((((((((((..(((.((((((((..(..(.(((((((.....)).))))))..)..)))))))).)))..)))))))))))...)))...	97	48.5	-45.8	138.554	160	153.974	94.6224	96.0776	65.0507	79.0473	132.064	99.6275	middle
78	131	gga-miR-138-5p_R+6	AGCTGGTGTTGTGAATCAGGCCG	23	358485501	-	2036235	2036331	ggtattgttgctgcAGCTGGTGTTGTGAATCAGGCCGacggcaagcgcttcctactatccgGCTATTTCACTACACCAGGGTtgcatcataccactc	10	gga-mir-138-2,tgu-mir-138-2,hsa-mir-138-2,mmu-mir-138-2,bta-mir-138-2,mdo-mir-138,rno-mir-138-2,eca-mir-138-1,aca-mir-138-1,cgr-mir-138,	gga-mir-138-2	gttgctgcAGCTGGTGTTGTGAATCaggccgacggcaagcgcttcctactatccggcTATTTCACTACACCAGGGTTgcatca	gga-miR-138-5p	AGCTGGTGTTGTGAATC	5'	Diff	gp1a	((((.((.(((..(..(((((((.(((((...(((((..(((....)))..........)))))..))))).))))))).)..))).))))))....	93	52.6	-36.3	410.902	397.311	502.09	348.609	566.858	317.51	480.585	342.895	416.152	middle
78	132	gga-miR-138-2-3p_L+2R-1	GCTATTTCACTACACCAGGGT	21	358485501	-	2036235	2036331	ggtattgttgctgcAGCTGGTGTTGTGAATCAGGCCGacggcaagcgcttcctactatccgGCTATTTCACTACACCAGGGTtgcatcataccactc	10	gga-mir-138-2,tgu-mir-138-2,hsa-mir-138-2,mmu-mir-138-2,bta-mir-138-2,mdo-mir-138,rno-mir-138-2,eca-mir-138-1,aca-mir-138-1,cgr-mir-138,	gga-mir-138-2	gttgctgcAGCTGGTGTTGTGAATCaggccgacggcaagcgcttcctactatccggcTATTTCACTACACCAGGGTTgcatca	gga-miR-138-2-3p	TATTTCACTACACCAGGGTT	3'	Diff	gp1a	((((.((.(((..(..(((((((.(((((...(((((..(((....)))..........)))))..))))).))))))).)..))).))))))....	93	52.6	-36.3	50.7678	52.4369	59.2945	48.9713	54.9015	69.181	50.407	58.4856	49.8138	middle
79	131	gga-miR-138-5p_R+6	AGCTGGTGTTGTGAATCAGGCCG	23	358485510	-	41316138	41316233	ccctgccgggtgccgtgcagcAGCTGGTGTTGTGAATCAGGCCGtcaccagtcggagaacgGCTACTTCACAACACCAGGGTggcactgcaccaca	4	gga-mir-138-1,tgu-mir-138-1,eca-mir-138-2,cfa-mir-138a,	gga-mir-138-1	ccctgccgggtgccgtgcagcAGCTGGTGTTGTGAATCaggccgtcaccagtcggagaacggcTACTTCACAACACCAGGGTGgcactgcaccaca	gga-miR-138-5p	AGCTGGTGTTGTGAATC	5'	Diff	gp1a	........(((((.((((..(..(((((((((((((...(((((((.((....)).).))))))..))))))))))))).)..)))).)))))...	85	62.5	-51.7	410.902	397.311	502.09	348.609	566.858	317.51	480.585	342.895	416.152	middle
80	134	gga-miR-140-5p_L+1	CAGTGGTTTTACCCTATGGTAG	22	358485501	+	18514128	18514223	tgcgtctctccgtgtcctgcCAGTGGTTTTACCCTATGGTAGgttacgtcatgctgttctACCACAGGGTAGAACCACGGACgggatgccggggct	17	gga-mir-140,tgu-mir-140,hsa-mir-140,mmu-mir-140,bta-mir-140,rno-mir-140,eca-mir-140,cfa-mir-140,ggo-mir-140,aca-mir-140,ipu-mir-140,cgr-mir-140,xtr-mir-140,ccr-mir-140,tni-mir-140,mne-mir-140,pol-mir-140,	gga-mir-140	tgcgtctctccgtgtcctgccAGTGGTTTTACCCTATGGTAGgttacgtcatgctgttctaCCACAGGGTAGAACCACGGACgggatgccggggc	gga-miR-140-5p	AGTGGTTTTACCCTATGGTAG	5'	Diff	gp1a	...(((((...(..(((((((.(((((((((((((.(((((((..(((......)))))))))).))))))))))))))).)))))..).))))).	92	57.3	-50.8	3053.47	3135.46	4057.85	2908.39	2963.77	2591.7	3344.05	3601.58	3629.14	middle
80	135	gga-miR-140-3p_L+1	ACCACAGGGTAGAACCACGGAC	22	358485501	+	18514128	18514223	tgcgtctctccgtgtcctgcCAGTGGTTTTACCCTATGGTAGgttacgtcatgctgttctACCACAGGGTAGAACCACGGACgggatgccggggct	17	gga-mir-140,tgu-mir-140,hsa-mir-140,mmu-mir-140,bta-mir-140,rno-mir-140,eca-mir-140,cfa-mir-140,ggo-mir-140,aca-mir-140,ipu-mir-140,cgr-mir-140,xtr-mir-140,ccr-mir-140,tni-mir-140,mne-mir-140,pol-mir-140,	gga-mir-140	tgcgtctctccgtgtcctgccAGTGGTTTTACCCTATGGTAGgttacgtcatgctgttctaCCACAGGGTAGAACCACGGACgggatgccggggc	gga-miR-140-3p	CCACAGGGTAGAACCACGGAC	3'	Diff	gp1a	...(((((...(..(((((((.(((((((((((((.(((((((..(((......)))))))))).))))))))))))))).)))))..).))))).	92	57.3	-50.8	50378.5	58912.2	38041.2	48078.2	42112.2	55259.1	49886.9	54294.4	43917.1	high
81	136	gga-miR-142-5p_L-2R+1	CATAAAGTAGAAAGCACTACT	21	358485493	-	491895	491994	agacagtgcagtcaccCATAAAGTAGAAAGCACTACTaaacagcactgcagggTGTAGTGTTTCCTACTTTATGGAtgagtgtactgtgggctacggaga	16	gga-mir-142,tgu-mir-142,hsa-mir-142,mmu-mir-142,ptr-mir-142,mdo-mir-142,oan-mir-142,dre-mir-142a,dre-mir-142b,cfa-mir-142,ggo-mir-142,ssc-mir-142,cgr-mir-142,xtr-mir-142-1,tni-mir-142b,fru-mir-142,	gga-mir-142	gacagtgcagtcaCCCATAAAGTAGAAAGCACTACtaaacagcactgcagggTGTAGTGTTTCCTACTTTATGGatgagtgtactgtg	gga-miR-142-5p	CCCATAAAGTAGAAAGCACTAC	5'	Diff	gp1a	..((((((((.(((.(((((((((((.(((((((((......((...)).....))))))))).))))))))))).))).))))))))............	86	46	-44.1	171303	146482	166438	126460	182331	176666	166199	114722	166174	high
81	137	gga-miR-142-3p_R+1	TGTAGTGTTTCCTACTTTATGGA	23	358485493	-	491895	491994	agacagtgcagtcaccCATAAAGTAGAAAGCACTACTaaacagcactgcagggTGTAGTGTTTCCTACTTTATGGAtgagtgtactgtgggctacggaga	16	gga-mir-142,tgu-mir-142,hsa-mir-142,mmu-mir-142,ptr-mir-142,mdo-mir-142,oan-mir-142,dre-mir-142a,dre-mir-142b,cfa-mir-142,ggo-mir-142,ssc-mir-142,cgr-mir-142,xtr-mir-142-1,tni-mir-142b,fru-mir-142,	gga-mir-142	gacagtgcagtcaCCCATAAAGTAGAAAGCACTACtaaacagcactgcagggTGTAGTGTTTCCTACTTTATGGatgagtgtactgtg	gga-miR-142-3p	TGTAGTGTTTCCTACTTTATGG	3'	Diff	gp1a	..((((((((.(((.(((((((((((.(((((((((......((...)).....))))))))).))))))))))).))).))))))))............	86	46	-44.1	57736.7	56180.1	72921.7	47483	62195.1	54533.2	64801.6	34869.7	65608.9	high
82	138	gga-miR-144-5p_R+1	GGATATCATCATATACTGTAAGT	23	358485493	-	5863034	5863118	cccgccgccctgggctGGATATCATCATATACTGTAAGTtcactatgagacacTACAGTATAGATGATGTACTCCcctgggctgc	6	gga-mir-144,tgu-mir-144,mmu-mir-144,eca-mir-144,ipu-mir-144,ssc-mir-144,	gga-mir-144	cccgccgccctgggctGGATATCATCATATACTGTAAGttcactatgagacaCTACAGTATAGATGATGTACTCccctgggctgc	gga-miR-144-5p	GGATATCATCATATACTGTAAG	5'	Diff	gp1a	...((.((((.(((....((((((((.(((((((((..(((.....)))....)))))))))))))))))....))).)))).))	82	50.6	-36.9	2657.9	3103.19	1723.36	1520.6	2244.56	2390.36	1937.23	3987.4	1622.06	middle
82	139	gga-miR-144-3p_L-1R+1	TACAGTATAGATGATGTACTCT	22	358485493	-	5863034	5863118	cccgccgccctgggctGGATATCATCATATACTGTAAGTtcactatgagacacTACAGTATAGATGATGTACTCCcctgggctgc	6	gga-mir-144,tgu-mir-144,mmu-mir-144,eca-mir-144,ipu-mir-144,ssc-mir-144,	gga-mir-144	cccgccgccctgggctGGATATCATCATATACTGTAAGttcactatgagacaCTACAGTATAGATGATGTACTCccctgggctgc	gga-miR-144-3p	CTACAGTATAGATGATGTACTC	3'	Diff	gp1a	...((.((((.(((....((((((((.(((((((((..(((.....)))....)))))))))))))))))....))).)))).))	82	50.6	-36.9	18473.1	12833.6	16912.3	6972.18	14923.1	11723.6	11581	20657.7	11751.9	high
83	140	gga-miR-146a-5p_R+1	TGAGAACTGAATTCCATGGGTTG	23	358485499	-	7137989	7138087	gtgtatcctcagcttTGAGAACTGAATTCCATGGGTTGtaattgaatcctttgtcagACCCATGGGGCTCAGTTCTTCagcttggatatttctgtcttc	2	gga-mir-146a,tgu-mir-146c,	gga-mir-146a	gtgtatcctcagcttTGAGAACTGAATTCCATGGGTTgtaattgaatcctttgtcagACCCATGGGGCTCAGTTCTTCAGcttggatatttctgtcttc	gga-miR-146a-5p	TGAGAACTGAATTCCATGGGTT	5'	Diff	gp1a	..((((((..((((..(((((((((..((((((((((.....(((........)))))))))))))..))))))))).)))).))))))..........	87	43.4	-39.6	27742.8	39605.1	29605	34431.5	45094.6	35950.7	35767.8	26392.1	35147.6	high
83	141	gga-miR-146a-3p_R-2	ACCCATGGGGCTCAGTTCTTC	21	358485499	-	7137989	7138087	gtgtatcctcagcttTGAGAACTGAATTCCATGGGTTGtaattgaatcctttgtcagACCCATGGGGCTCAGTTCTTCagcttggatatttctgtcttc	2	gga-mir-146a,tgu-mir-146c,	gga-mir-146a	gtgtatcctcagcttTGAGAACTGAATTCCATGGGTTgtaattgaatcctttgtcagACCCATGGGGCTCAGTTCTTCAGcttggatatttctgtcttc	gga-miR-146a-3p	ACCCATGGGGCTCAGTTCTTCAG	3'	Diff	gp1a	..((((((..((((..(((((((((..((((((((((.....(((........)))))))))))))..))))))))).)))).))))))..........	87	43.4	-39.6	1012.18	1250.42	1074.95	1146.26	1601.29	1325.8	1247.57	767.859	1336.67	middle
84	142	gga-miR-146b-5p_R+2	TGAGAACTGAATTCCATAGGCGTT	24	358485506	+	22680083	22680187	ggactggctgcttggcttTGAGAACTGAATTCCATAGGCGTTaaagcatccaaaaaTGCCCTATGGATTCAGTTCTGcagttgggcagcaaataaacctccagcc	2	gga-mir-146b,tgu-mir-146b,	gga-mir-146b	ggactggctgcttggcttTGAGAACTGAATTCCATAGGCGttaaagcatccaaaaatgCCCTATGGATTCAGTTCTGCagttgggcagcaaataaacctccagcc	gga-miR-146b-5p	TGAGAACTGAATTCCATAGGCG	5'	Diff	gp1a	((.(((((((((..(((...((((((((((.(((((((((((............)))).)))))))))))))))))..)))..))))))...........)))))	105	47.6	-44.1	15920.3	25299.3	16740	16859.5	68688.9	40281.2	23994.9	22544.3	22520.3	high
84	143	gga-miR-146b-3p_L+2R-1	TGCCCTATGGATTCAGTTCTG	21	358485506	+	22680083	22680187	ggactggctgcttggcttTGAGAACTGAATTCCATAGGCGTTaaagcatccaaaaaTGCCCTATGGATTCAGTTCTGcagttgggcagcaaataaacctccagcc	2	gga-mir-146b,tgu-mir-146b,	gga-mir-146b	ggactggctgcttggcttTGAGAACTGAATTCCATAGGCGttaaagcatccaaaaatgCCCTATGGATTCAGTTCTGCagttgggcagcaaataaacctccagcc	gga-miR-146b-3p	CCCTATGGATTCAGTTCTGC	3'	Diff	gp1a	((.(((((((((..(((...((((((((((.(((((((((((............)))).)))))))))))))))))..)))..))))))...........)))))	105	47.6	-44.1	112.112	153.277	104.243	106.243	320.259	205.478	131.746	103.765	132.837	middle
85	144	gga-miR-146c-5p_R-1	TGAGAACTGAATTCCATGGACT	22	358485508	-	88268236	88268364	gaagatgtgacgaatcttggcagttcccagctcTGAGAACTGAATTCCATGGACTggtttcaattccatgcgttcAGTCCATGGTATTCAGTTCTCtagcttggctgcatcaaacttcacaactgctaa	2	gga-mir-146c,tgu-mir-146a,	gga-mir-146c	gaagatgtgacgaatcttggcagttcccagctcTGAGAACTGAATTCCATGGACTGgtttcaattccatgcgttcAGTCCATGGTATTCAGTTCTCTagcttggctgcatcaaacttcacaactgctaa	gga-miR-146c-5p	TGAGAACTGAATTCCATGGACTG	5'	Diff	gp1a	..((.(((((.........((((..((.((((..(((((((((((.(((((((((((...((......))...))))))))))).))))))))))).)))).))))))........))))).)).....	89	45	-54.4	85943.8	115410	82024.6	97457.1	85089.8	117943	105653	79167.8	87146.9	high
85	145	gga-miR-146c-3p_R-1	AGTCCATGGTATTCAGTTCTC	21	358485508	-	88268236	88268364	gaagatgtgacgaatcttggcagttcccagctcTGAGAACTGAATTCCATGGACTggtttcaattccatgcgttcAGTCCATGGTATTCAGTTCTCtagcttggctgcatcaaacttcacaactgctaa	2	gga-mir-146c,tgu-mir-146a,	gga-mir-146c	gaagatgtgacgaatcttggcagttcccagctcTGAGAACTGAATTCCATGGACTGgtttcaattccatgcgttcAGTCCATGGTATTCAGTTCTCTagcttggctgcatcaaacttcacaactgctaa	gga-miR-146c-3p	AGTCCATGGTATTCAGTTCTCT	3'	Diff	gp1a	..((.(((((.........((((..((.((((..(((((((((((.(((((((((((...((......))...))))))))))).))))))))))).)))).))))))........))))).)).....	89	45	-54.4	242.205	260.84	259.174	247.346	247.972	411.988	309.316	242.432	291.618	middle
86	146	gga-mir-147-p5_1ss4GA	GTGAAATCACTTCTGCACAAACTT	24	358485502	+	10170152	10170237	tactctatgaatctaGTGGAATCACTTCTGCACAAACTTgactactgaaatcaGTGTGCGGAAATGCTTCTGCTacatttttaggg	10	gga-mir-147,tgu-mir-147,hsa-mir-147b,mmu-mir-147,bta-mir-147,ptr-mir-147b,rno-mir-147,cfa-mir-147,aca-mir-147,cgr-mir-147,	gga-mir-147	aatctagtggaatcacttctgcacaaacttgactactgaaatcaGTGTGCGGAAATGCTTCTGCtacatt	gga-mir-147-p5	gtggaatcacttctgcacaaactt	5'	New	gp1a	..(((((..(((.(((..(((.((.((((((((..........((((....)))))))))))).)).)))..))).)))..)))))	84	39.5	-29.5	0	0	0.956362	0	1.83005	0	0	0.943316	1.03779	low
86	147	gga-miR-147_R+1	GTGTGCGGAAATGCTTCTGCT	21	358485502	+	10170152	10170237	tactctatgaatctaGTGGAATCACTTCTGCACAAACTTgactactgaaatcaGTGTGCGGAAATGCTTCTGCTacatttttaggg	10	gga-mir-147,tgu-mir-147,hsa-mir-147b,mmu-mir-147,bta-mir-147,ptr-mir-147b,rno-mir-147,cfa-mir-147,aca-mir-147,cgr-mir-147,	gga-mir-147	aatctagtggaatcacttctgcacaaacttgactactgaaatcaGTGTGCGGAAATGCTTCTGCtacatt	gga-miR-147	GTGTGCGGAAATGCTTCTGC	3'	Diff	gp1a	..(((((..(((.(((..(((.((.((((((((..........((((....)))))))))))).)).)))..))).)))..)))))	84	39.5	-29.5	2644.15	2073.28	1816.13	1705.69	3567.68	5272.21	2854.87	1414.97	1951.04	middle
87	148	gga-miR-148a-5p	AAAGTTCTGTGACACTCAGACT	22	358485510	-	32253587	32253654	gaagcAAAGTTCTGTGACACTCAGACTctggttacgatagcagTCAGTGCACTACAGAACTTTGTctc	5	gga-mir-148a,hsa-mir-148a,bta-mir-148a,ptr-mir-148a,mdo-mir-148,	gga-mir-148a	gaagcAAAGTTCTGTGACACTCAGACTctggttacgatagcagTCAGTGCACTACAGAACTTTGTctc	gga-miR-148a-5p	AAAGTTCTGTGACACTCAGACT	5'	Yes	gp1a	((..((((((((((((.((((..(((((((.......))).))))))))...))))))))))))..))	68	45.6	-25.6	1465.92	1422.52	874.115	1712.33	1562.86	2525.62	1453.78	1554.58	1210.06	middle
87	149	gga-miR-148a-3p	TCAGTGCACTACAGAACTTTGT	22	358485510	-	32253587	32253654	gaagcAAAGTTCTGTGACACTCAGACTctggttacgatagcagTCAGTGCACTACAGAACTTTGTctc	5	gga-mir-148a,hsa-mir-148a,bta-mir-148a,ptr-mir-148a,mdo-mir-148,	gga-mir-148a	gaagcAAAGTTCTGTGACACTCAGACTctggttacgatagcagTCAGTGCACTACAGAACTTTGTctc	gga-miR-148a-3p	TCAGTGCACTACAGAACTTTGT	3'	Yes	gp1a	((..((((((((((((.((((..(((((((.......))).))))))))...))))))))))))..))	68	45.6	-25.6	657817	741618	497600	569667	486396	647706	567298	551396	552452	high
88	150	gga-miR-153-5p_L+1	GTCATTTTTGTGATGTTGCAGCT	23	358485510	-	8813783	8813881	ctaattagcggttgccagtGTCATTTTTGTGATGTTGCAGCTagtaatatgagcccagTTGCATAGTCACAAAAGTGATCattggaaactgtgactctg	16	gga-mir-153,tgu-mir-153-1,hsa-mir-153-2,mmu-mir-153,ptr-mir-153,mdo-mir-153-2,oan-mir-153-2,dre-mir-153a,eca-mir-153-1,eca-mir-153-2,cfa-mir-153,aca-mir-153-1,aca-mir-153-2,xtr-mir-153-2,tni-mir-153a,fru-mir-153a,	gga-mir-153	agcggttgccagtgTCATTTTTGTGATGTTGCAGCTagtaatatgagcccagTTGCATAGTCACAAAAGTGAtcattggaaactgtg	gga-miR-153-5p	TCATTTTTGTGATGTTGCAGCT	5'	Diff	gp1a	.......((((((.(((((((((((((((((((..(((((((.((.......))..)))))))..))))))))))))).)))))).)))))).......	85	41.4	-40.5	129.035	131.765	218.051	123.673	179.345	70.2135	169.551	149.987	150.479	middle
88	151	gga-miR-153-3p_R+2	TTGCATAGTCACAAAAGTGATC	22	358485510	-	8813783	8813881	ctaattagcggttgccagtGTCATTTTTGTGATGTTGCAGCTagtaatatgagcccagTTGCATAGTCACAAAAGTGATCattggaaactgtgactctg	16	gga-mir-153,tgu-mir-153-1,hsa-mir-153-2,mmu-mir-153,ptr-mir-153,mdo-mir-153-2,oan-mir-153-2,dre-mir-153a,eca-mir-153-1,eca-mir-153-2,cfa-mir-153,aca-mir-153-1,aca-mir-153-2,xtr-mir-153-2,tni-mir-153a,fru-mir-153a,	gga-mir-153	agcggttgccagtgTCATTTTTGTGATGTTGCAGCTagtaatatgagcccagTTGCATAGTCACAAAAGTGAtcattggaaactgtg	gga-miR-153-3p	TTGCATAGTCACAAAAGTGA	3'	Diff	gp1a	.......((((((.(((((((((((((((((((..(((((((.((.......))..)))))))..))))))))))))).)))))).)))))).......	85	41.4	-40.5	11711.5	10063.9	18038.9	8398.16	13256.9	7628.49	11016.2	8147.42	12344.5	high
89	152	gga-miR-155_R+2	TTAATGCTAATCGTGATAGGGGTT	24	358485511	+	101820924	101821007	ctgtatgttgTTAATGCTAATCGTGATAGGGGTTtttacctctgaatgaCTCCTACATGTTAGCATTAACActgtaccatgcct	9	gga-mir-155,tgu-mir-155,hsa-mir-155,bta-mir-155,ppy-mir-155,ptr-mir-155,eca-mir-155,cfa-mir-155,cgr-mir-155,	gga-mir-155	tgTTAATGCTAATCGTGATAGGGGtttttacctctgaatgactcctacatgttagcattaaca	gga-miR-155	TTAATGCTAATCGTGATAGGGG	5'	Diff	gp1a	..((((..((((((((((((.((((.((((((((((((....)))).))))))))))))))))))))))))..)))).......	75	39.3	-32.2	9447.03	14578.8	6040.38	15874.2	22363.2	28150.5	6580.41	7061.66	10568.8	high
89	153	tgu-miR-155-3p_1ss9CT	CTCCTACATGTTAGCATTAACA	22	358485511	+	101820924	101821007	ctgtatgttgTTAATGCTAATCGTGATAGGGGTTtttacctctgaatgaCTCCTACATGTTAGCATTAACActgtaccatgcct	9	gga-mir-155,tgu-mir-155,hsa-mir-155,bta-mir-155,ppy-mir-155,ptr-mir-155,eca-mir-155,cfa-mir-155,cgr-mir-155,	tgu-mir-155	ctgtatgttgTTAATGCTAATCGTGATAGGGgtttttacctatgactgaCTCCTACACGTTAGCATTAACA	tgu-miR-155-3p	CTCCTACACGTTAGCATTAACA	3'	Diff	gp1a	..((((..((((((((((((.((((.((((((((((((....)))).))))))))))))))))))))))))..)))).......	75	39.3	-32.2	1.05766	0	5.73817	6.64017	11.8953	7.22786	0	2.82995	5.18893	middle
90	154	gga-miR-181a-5p	AACATTCAACGCTGTCGGTGAGT	23	358485495	+	9496903	9497000	gccatctttggatagcttcagtgAACATTCAACGCTGTCGGTGAGTttgagaactaagaaaaACCATCGACCGTTGACTGTACCttgaggtttatcac	5	gga-mir-181a-2,tgu-mir-181a-2,oan-mir-181a-2,aca-mir-181a-2,ipu-mir-181a-1,	gga-mir-181a-2	gccatctttggatagcttcagtgAACATTCAACGCTGTCGGTGAGTttgagaactaagaaaaaccatcgaccgttgactgtaccttgaggt	gga-miR-181a-5p	AACATTCAACGCTGTCGGTGAGT	5'	Yes	gp1a	..........(((((((((((...(((.((((((..(((((((.((((............))))))))))))))))).)))...)))))))).)))..	86	43.9	-30.2	123950	170079	106491	144186	119719	129896	134101	108074	127207	high
90	155	tgu-miR-181a-2-3p_1ss16CT	ACCATCGACCGTTGATTGTACC	22	358485495	+	9496903	9497000	gccatctttggatagcttcagtgAACATTCAACGCTGTCGGTGAGTttgagaactaagaaaaACCATCGACCGTTGACTGTACCttgaggtttatcac	5	gga-mir-181a-2,tgu-mir-181a-2,oan-mir-181a-2,aca-mir-181a-2,ipu-mir-181a-1,	tgu-mir-181a-2	agcttcagtgAACATTCAACGCTGTCGGTGAGTttgagaactagaaaaaACCATCGACCGTTGACTGTACCtt	tgu-miR-181a-2-3p	ACCATCGACCGTTGACTGTACC	3'	Diff	gp1a	..........(((((((((((...(((.((((((..(((((((.((((............))))))))))))))))).)))...)))))))).)))..	86	43.9	-30.2	2513.53	3351.26	2135.56	3654.58	4173.89	3551.46	2679.59	3012.95	3262.28	middle
91	154	gga-miR-181a-5p	AACATTCAACGCTGTCGGTGAGT	23	358485504	+	1986687	1986804	tgtagtggttgcttcagtgAACATTCAACGCTGTCGGTGAGTttggaatttaagtgaaaACCATCGACCGTTGATTGTACCctccagctaaccatcctcctccttacttcatgctttc	12	gga-mir-181a-1,tgu-mir-181a-1,mmu-mir-181a-1,mdo-mir-181a-1,rno-mir-181a-1,oan-mir-181a-1,eca-mir-181a-2,cfa-mir-181a-1,cfa-mir-181a-2,aca-mir-181a-1,cgr-mir-181a,sha-mir-181a-1,	gga-mir-181a-1	tgtagtggttgcttcagtgAACATTCAACGCTGTCGGTGAGTttggaatttaagtgaaaACCATCGACCGTTGATTGTACCctccagctaaccatcctcctcct	gga-miR-181a-5p	AACATTCAACGCTGTCGGTGAGT	5'	Yes	gp1a	....(((((((((..((...(((.((((((..(((((((.((((...((....))..))))))))))))))))).)))...))..))).)))))).......................	91	44.9	-31.2	123950	170079	106491	144186	119719	129896	134101	108074	127207	high
91	156	gga-miR-181a-3p	ACCATCGACCGTTGATTGTACC	22	358485504	+	1986687	1986804	tgtagtggttgcttcagtgAACATTCAACGCTGTCGGTGAGTttggaatttaagtgaaaACCATCGACCGTTGATTGTACCctccagctaaccatcctcctccttacttcatgctttc	12	gga-mir-181a-1,tgu-mir-181a-1,mmu-mir-181a-1,mdo-mir-181a-1,rno-mir-181a-1,oan-mir-181a-1,eca-mir-181a-2,cfa-mir-181a-1,cfa-mir-181a-2,aca-mir-181a-1,cgr-mir-181a,sha-mir-181a-1,	gga-mir-181a-1	tgtagtggttgcttcagtgAACATTCAACGCTGTCGGTGAGTttggaatttaagtgaaaACCATCGACCGTTGATTGTACCctccagctaaccatcctcctcct	gga-miR-181a-3p	ACCATCGACCGTTGATTGTACC	3'	Yes	gp1a	....(((((((((..((...(((.((((((..(((((((.((((...((....))..))))))))))))))))).)))...))..))).)))))).......................	91	44.9	-31.2	2214.21	2962.69	1926.11	3352.46	3973.49	3185.94	2459.63	2659.21	2985.19	middle
92	157	gga-miR-181b-5p_R+2	AACATTCATTGCTGTCGGTGGGTT	24	358485495	+	9498543	9498628	ctaatggctgcaatcAACATTCATTGCTGTCGGTGGGTTttcattgctatcaaCTCACTGATCAATGAATGCAAactgcggaccag	13	gga-mir-181b-2,tgu-mir-181b-2,hsa-mir-181b-2,bta-mir-181b-2,ppy-mir-181b-2,ptr-mir-181b-2,mdo-mir-181b-2,oan-mir-181b-2,dre-mir-181b-2,cfa-mir-181b-2,aca-mir-181b-1,ssc-mir-181b-2,ccr-mir-181b,	gga-mir-181b-2	ctaatggctgcaatcAACATTCATTGCTGTCGGTGGGttttcattgctatcaacTCACTGATCAATGAATGCAAActgcggacca	gga-miR-181b-5p	AACATTCATTGCTGTCGGTGGG	5'	Diff	gp1a	....((((((((.....(((((((((..(((((((((((............)))))))))))))))))))).....))))).))).	81	44.2	-32.2	29810.5	37530.4	27068.9	31220.8	31396.6	33004.7	32634.8	25378	33650.3	high
92	158	gga-miR-181b-2-3p_L+1R-1	CTCACTGATCAATGAATGCAA	21	358485495	+	9498543	9498628	ctaatggctgcaatcAACATTCATTGCTGTCGGTGGGTTttcattgctatcaaCTCACTGATCAATGAATGCAAactgcggaccag	13	gga-mir-181b-2,tgu-mir-181b-2,hsa-mir-181b-2,bta-mir-181b-2,ppy-mir-181b-2,ptr-mir-181b-2,mdo-mir-181b-2,oan-mir-181b-2,dre-mir-181b-2,cfa-mir-181b-2,aca-mir-181b-1,ssc-mir-181b-2,ccr-mir-181b,	gga-mir-181b-2	ctaatggctgcaatcAACATTCATTGCTGTCGGTGGGttttcattgctatcaacTCACTGATCAATGAATGCAAActgcggacca	gga-miR-181b-2-3p	TCACTGATCAATGAATGCAAA	3'	Diff	gp1a	....((((((((.....(((((((((..(((((((((((............)))))))))))))))))))).....))))).))).	81	44.2	-32.2	14.8073	30.9244	24.3872	26.5607	17.843	36.1393	25.2035	16.508	26.4636	middle
93	157	gga-miR-181b-5p_R+2	AACATTCATTGCTGTCGGTGGGTT	24	358485504	+	1986876	1986964	aaaaggtcacaatcAACATTCATTGCTGTCGGTGGGTTtaactatgtggacaagCTCACTGAACAATGAATGCAActgtggccccacat	11	gga-mir-181b-1,tgu-mir-181b-1,mmu-mir-181b-1,mdo-mir-181b-1,cfa-mir-181b-1,aca-mir-181b-2,ssc-mir-181b-1,cgr-mir-181b,xtr-mir-181b-1,ola-mir-181b-1,tni-mir-181b-1,	gga-mir-181b-1	aaaaggtcacaatcAACATTCATTGCTGTCGGTGGGtttaactatgtggacaagcTCACTGAACAATGAATGCAACtgtggccccacat	gga-miR-181b-5p	AACATTCATTGCTGTCGGTGGG	5'	Diff	gp1a	....(((((((.....(((((((((...(((((((((((..((....))..))))))))))).)))))))))....)))))))......	79	43.8	-33.1	29810.5	37530.4	27068.9	31220.8	31396.6	33004.7	32634.8	25378	33650.3	high
93	159	gga-miR-181b-1-3p_L+1R-1	CTCACTGAACAATGAATGCAA	21	358485504	+	1986876	1986964	aaaaggtcacaatcAACATTCATTGCTGTCGGTGGGTTtaactatgtggacaagCTCACTGAACAATGAATGCAActgtggccccacat	11	gga-mir-181b-1,tgu-mir-181b-1,mmu-mir-181b-1,mdo-mir-181b-1,cfa-mir-181b-1,aca-mir-181b-2,ssc-mir-181b-1,cgr-mir-181b,xtr-mir-181b-1,ola-mir-181b-1,tni-mir-181b-1,	gga-mir-181b-1	aaaaggtcacaatcAACATTCATTGCTGTCGGTGGGtttaactatgtggacaagcTCACTGAACAATGAATGCAACtgtggccccacat	gga-miR-181b-1-3p	TCACTGAACAATGAATGCAAC	3'	Diff	gp1a	....(((((((.....(((((((((...(((((((((((..((....))..))))))))))).)))))))))....)))))))......	79	43.8	-33.1	209.417	235.294	178.362	163.514	228.299	250.91	195.9	175.928	234.021	middle
94	160	gga-miR-183	TATGGCACTGGTAGAATTCACTG	23	358485511	-	796221	796318	actcctgttctgtgTATGGCACTGGTAGAATTCACTGtgcaaccccgcggtcagTGAATTACCATAGGGCCATAAAcagagcagagaaagacccgcga	14	gga-mir-183,tgu-mir-183,mmu-mir-183,bta-mir-183,mdo-mir-183,rno-mir-183,dre-mir-183,eca-mir-183,cfa-mir-183,cgr-mir-183,xtr-mir-183,ola-mir-183-2,ccr-mir-183,tni-mir-183,	gga-mir-183	actcctgttctgtgTATGGCACTGGTAGAATTCACTGtgcaaccccgcggtcagtgaattaccatagggccataaacagagcagagaaagacccgcga	gga-miR-183	TATGGCACTGGTAGAATTCACTG	5'	Yes	gp1a	..(((((((((((.((((((..(((((..(((((((((((......)))..)))))))))))))....)))))).))))))))).))...........	85	51	-41	137.496	116.975	122.414	127.823	218.691	130.101	85.921	165.08	68.4939	middle
95	163	gga-miR-184-3p	TGGACGGAGAACTGATAAGGGT	22	358485502	+	19462850	19462923	ccgctctcacccCCTTATCACTTTTCCAGCCCAGCttcttcgctctgactgtTGGACGGAGAACTGATAAGGGT	1	gga-mir-184,	gga-mir-184	ccgctctcacccCCTTATCACTTTTCCAGCCCAGCttcttcgctctgactgtTGGACGGAGAACTGATAAGGGT	gga-miR-184-3p	TGGACGGAGAACTGATAAGGGT	3'	Yes	gp1a	...........(((((((((.((((((...(((((.((........))..)))))..)))))).))))))))).	62	54.1	-27.2	3140.2	5440	4110.45	3775.77	2696.58	19296.3	5178.17	2307.35	2838.35	high
96	165	gga-miR-187-3p_R+2	TCGTGTCTTGTGTTGCAGCCAG	22	358485510	+	83630901	83630990	aaactattgtgagacctccGGCTACAACACAGGACATGGGAgcttttctgaacccTCGTGTCTTGTGTTGCAGCCAGaggggcacatctt	5	gga-mir-187,tgu-mir-187,mdo-mir-187,oan-mir-187,aca-mir-187,	gga-mir-187	aaactattgtgagacctccGGCTACAACACAGGACATGGGAgcttttctgaacccTCGTGTCTTGTGTTGCAGCCagaggggcaca	gga-miR-187-3p	TCGTGTCTTGTGTTGCAGCC	3'	Diff	gp1a	.......((((...((((.((((.((((((((((((((((..............)))))))))))))))).)))).))))..))))....	79	51.1	-43.7	35.9605	28.2353	24.8654	24.9006	38.431	22.7161	20.621	36.7893	20.7557	middle
97	166	gga-miR-190-5p_R+1	TGATATGTTTGATATATTAGGTT	23	358485502	-	3767380	3767473	ctgcaggactctgtgTGATATGTTTGATATATTAGGTTgttatttaatccaACTATATATCAAACATATTCCTacagtgtcctgccctgtctcc	13	gga-mir-190,tgu-mir-190,hsa-mir-190a,mmu-mir-190a,mdo-mir-190a,rno-mir-190a,oan-mir-190a,eca-mir-190a,aca-mir-190a,ipu-mir-190a,ssc-mir-190a,cgr-mir-190a,tni-mir-190,	gga-mir-190	tgcaggactctgtgTGATATGTTTGATATATTAGGTtgttatttaatccaaCTATATATCAAACATATTCCTacagtgtcctgcc	gga-miR-190-5p	TGATATGTTTGATATATTAGGT	5'	Diff	gp1a	..(((((((.(((((.((((((((((((((((..(((((..........)))))))))))))))))))))..))))).))))))).........	83	37.2	-39.6	5728.3	4828.23	9145.69	4943.61	5927.53	4206.62	5580.28	5449.53	5961.05	middle
97	167	gga-miR-190-3p_L+1	ACTATATATCAAACATATTCCT	22	358485502	-	3767380	3767473	ctgcaggactctgtgTGATATGTTTGATATATTAGGTTgttatttaatccaACTATATATCAAACATATTCCTacagtgtcctgccctgtctcc	13	gga-mir-190,tgu-mir-190,hsa-mir-190a,mmu-mir-190a,mdo-mir-190a,rno-mir-190a,oan-mir-190a,eca-mir-190a,aca-mir-190a,ipu-mir-190a,ssc-mir-190a,cgr-mir-190a,tni-mir-190,	gga-mir-190	tgcaggactctgtgTGATATGTTTGATATATTAGGTtgttatttaatccaaCTATATATCAAACATATTCCTacagtgtcctgcc	gga-miR-190-3p	CTATATATCAAACATATTCCT	3'	Diff	gp1a	..(((((((.(((((.((((((((((((((((..(((((..........)))))))))))))))))))))..))))).))))))).........	83	37.2	-39.6	82.4976	82.0168	136.76	102.923	107.058	83.6367	80.193	95.2749	104.816	middle
98	169	gga-miR-193b-3p_R-2	AACTGGCCCACAAAGTCCCGCT	22	358485498	+	762080	762168	tgtggttccagagtCGGGGTTTTGGGGGCGAGATGAgcttatgttttatccAACTGGCCCACAAAGTCCCGCTtttggtggtcactttg	9	gga-mir-193b,tgu-mir-193a,mmu-mir-193b,bta-mir-193b,mdo-mir-193b,oan-mir-193,eca-mir-193b,cfa-mir-193b,cgr-mir-193b,	gga-mir-193b	gtggttccagagtCGGGGTTTTGGGGGCGAGATGAgcttatgttttatccAACTGGCCCACAAAGTCCCGCTTTtggtggtca	gga-miR-193b-3p	AACTGGCCCACAAAGTCCCGCTTT	3'	Diff	gp1a	.(((..((((((..((((..((((.((((.((.(((((....))).....)).)).)))).))))..))))..))))).)..)))....	84	51.7	-34.8	1496.59	1009.75	1424.02	932.114	1228.88	893.157	1081.46	1833.81	1063.73	middle
99	170	gga-miR-194_R+1	TGTAACAGCAACTCCATGTGGAC	23	358485509	+	18143383	18143457	tggtgctctcataTGTAACAGCAACTCCATGTGGACtacactgacttCCAGTGGAGATGCTGTTACTTTtgatag	2	gga-mir-194,tgu-mir-194-2,	gga-mir-194	tggtgctctcataTGTAACAGCAACTCCATGTGGActacactgacttccagtggagatgctgttacttttgatag	gga-miR-194	TGTAACAGCAACTCCATGTGGA	5'	Diff	gp1a	.....((.(((...(((((((((.((((((.((((...........)))))))))).)))))))))...))).))	70	44	-28.5	72.9787	33.6134	36.3418	130.313	64.9668	50.595	66.4456	56.5989	44.6248	middle
99	171	tgu-miR-194-3p	CCAGTGGAGATGCTGTTACTTT	22	358485509	+	18143383	18143457	tggtgctctcataTGTAACAGCAACTCCATGTGGACtacactgacttCCAGTGGAGATGCTGTTACTTTtgatag	2	gga-mir-194,tgu-mir-194-2,	tgu-mir-194-2	tgctctcataTGTAACAGCAACTCCATGTGGActacactgacttCCAGTGGAGATGCTGTTACTTTtgatgg	tgu-miR-194-3p	CCAGTGGAGATGCTGTTACTTT	3'	Yes	gp1a	.....((.(((...(((((((((.((((((.((((...........)))))))))).)))))))))...))).))	70	44	-28.5	0	0	1.91272	0	0	1.03255	0	1.88663	0	low
100	172	gga-miR-196-5p_R+1	TAGGTAGTTTCATGTTGTTGGG	22	358485485	+	3561326	3561420	tgaactagaactgctctgtgaatTAGGTAGTTTCATGTTGTTGGGctttaaattttaaacaCAAGAACATCAAACTACCTGAtttactccagtta	1	gga-mir-196-1,	gga-mir-196-1	tgaactagaactgctctgtgaatTAGGTAGTTTCATGTTGTTGGgctttaaattttaaacaCAAGAACATCAAACTACCTGATttactccagtta	gga-miR-196-5p	TAGGTAGTTTCATGTTGTTGG	5'	Diff	gp1a	........(((((....((((((((((((((((.(((((.(((...(((((...)))))..))).))))).))))))))))))))))..))))).	86	33.7	-33.3	7.05108	8.06722	2.5503	4.70345	10.0653	11.8743	3.05497	14.4642	12.6264	middle
101	172	gga-miR-196-5p_R+1	TAGGTAGTTTCATGTTGTTGGG	22	358478817	-	3870	3977	tttcatgcagctgatctgtggttTAGGTAGTTTCATGTTGTTGGGattggcttttagctcggcaacaagaaactgccttaattacgtcagttagtcttcatcaagggc	10	gga-mir-196-3,mmu-mir-196a-2,dre-mir-196a-1,cfa-mir-196a-2,aca-mir-196a-2,ipu-mir-196a-1,xtr-mir-196a,ccr-mir-196a,tni-mir-196a-1,fru-mir-196a-1,	gga-mir-196-3	tttcatgcagctgatctgtggttTAGGTAGTTTCATGTTGTTGGgattggcttttagctcggcaacaagaaactgccttaattacgtcagttagtcttcatcaagggc	gga-miR-196-5p	TAGGTAGTTTCATGTTGTTGG	5'	Diff	gp1a	........(((((((..((..((.((((((((((.(((((..(((.(((.....))))))..))))).)))))))))).))..))))))))).(((((.....)))))	84	42.6	-36.8	7.05108	8.06722	2.5503	4.70345	10.0653	11.8743	3.05497	14.4642	12.6264	middle
102	172	gga-miR-196-5p_R+1	TAGGTAGTTTCATGTTGTTGGG	22	358485510	-	32864663	32864756	aactgctctgtggttTAGGTAGTTTCATGTTGTTGGGgctccacctttctctctacagcacgaaactgccttaattacttcagttgatatcatc	4	gga-mir-196-2,tgu-mir-196,mdo-mir-196b,oan-mir-196b,	gga-mir-196-2	aactgctctgtggttTAGGTAGTTTCATGTTGTTGGggctccacctttctctCTACAGCACGAAACTGCCTTAAttacttcagttgatatcatc	gga-miR-196-5p	TAGGTAGTTTCATGTTGTTGG	5'	Diff	gp1a	(((((....((..((.((((((((((.((((((.((((...........)))).)))))).)))))))))).))..))..))))).........	85	42.6	-33.3	7.05108	8.06722	2.5503	4.70345	10.0653	11.8743	3.05497	14.4642	12.6264	middle
103	174	gga-miR-199-5p_R-2	CCCAGTGTTCAGACTACCTGT	21	358485495	+	5034551	5034644	ctccactccgtctgCCCAGTGTTCAGACTACCTGTtcaggactacgagattgtACAGTAGTCTGCACATTGGTTaggctgtgctgggatacacc	17	gga-mir-199-1,tgu-mir-199-1,hsa-mir-199a-1,mmu-mir-199a-1,bta-mir-199b,bta-mir-199a-2,ptr-mir-199a-1,mdo-mir-199b-1,eca-mir-199b,cfa-mir-199-3,cfa-mir-199-1,aca-mir-199b,ipu-mir-199a-4,ipu-mir-199a-2,ssc-mir-199b,tni-mir-199-2,pol-mir-199a-2,	gga-mir-199-1	ctccactccgtctgCCCAGTGTTCAGACTACCTGTTCaggactacgagattgTACAGTAGTCTGCACATTGGttaggctgtgctgggatacacc	gga-miR-199-5p	CCCAGTGTTCAGACTACCTGTTC	5'	Diff	gp1a	.((((....((((..(((((((.((((((((.(((.(((..........))).))))))))))).)))))))..)))).....)))).......	86	52.1	-33.1	11597.8	9490.41	15466.3	10877.4	11487.7	8882.53	11465.3	12353.2	12087.1	high
103	175	gga-miR-199-3p_L-1R+2	ACAGTAGTCTGCACATTGGTT	21	358485495	+	5034551	5034644	ctccactccgtctgCCCAGTGTTCAGACTACCTGTtcaggactacgagattgtACAGTAGTCTGCACATTGGTTaggctgtgctgggatacacc	17	gga-mir-199-1,tgu-mir-199-1,hsa-mir-199a-1,mmu-mir-199a-1,bta-mir-199b,bta-mir-199a-2,ptr-mir-199a-1,mdo-mir-199b-1,eca-mir-199b,cfa-mir-199-3,cfa-mir-199-1,aca-mir-199b,ipu-mir-199a-4,ipu-mir-199a-2,ssc-mir-199b,tni-mir-199-2,pol-mir-199a-2,	gga-mir-199-1	ctccactccgtctgCCCAGTGTTCAGACTACCTGTTCaggactacgagattgTACAGTAGTCTGCACATTGGttaggctgtgctgggatacacc	gga-miR-199-3p	TACAGTAGTCTGCACATTGG	3'	Diff	gp1a	.((((....((((..(((((((.((((((((.(((.(((..........))).))))))))))).)))))))..)))).....)))).......	86	52.1	-33.1	126396	121085	105729	108692	88615.4	123700	112966	126825	111600	high
104	174	gga-miR-199-5p_R-2	CCCAGTGTTCAGACTACCTGT	21	358485504	+	4621374	4621506	tagaagcgtccggagatcctgctccgtcgcCCCAGTGTTCAGACTACCTGTtcaggacaatgctgttgtACAGTAGTCTGCACATTGGTTagactgggcaagggaaagcagcgacatggactattggggacgc	21	gga-mir-199-2,tgu-mir-199-2,hsa-mir-199a-2,mmu-mir-199a-2,bta-mir-199a-1,mdo-mir-199b-2,rno-mir-199a,oan-mir-199,dre-mir-199-1,eca-mir-199a,cfa-mir-199-2,aca-mir-199a-2,ipu-mir-199a-1,ssc-mir-199a-1,pma-mir-199a,xtr-mir-199a,ccr-mir-199,tni-mir-199-1,fru-mir-199-1,lla-mir-199a,pol-mir-199a-1,	gga-mir-199-2	gaagcgtccggagatcctgctccgtcgcCCCAGTGTTCAGACTACCTGTTCaggacaatgctgttgTACAGTAGTCTGCACATTGGttagactgggcaagggaaagca	gga-miR-199-5p	CCCAGTGTTCAGACTACCTGTTC	5'	Diff	gp1a	.....((((((.....((((((((.(((...(((((((.((((((((.(((....((((....))))..))))))))))).)))))))...))).))))).)))....((......)).........))))))	88	54.1	-50.4	11597.8	9490.41	15466.3	10877.4	11487.7	8882.53	11465.3	12353.2	12087.1	high
104	175	gga-miR-199-3p_L-1R+2	ACAGTAGTCTGCACATTGGTT	21	358485504	+	4621374	4621506	tagaagcgtccggagatcctgctccgtcgcCCCAGTGTTCAGACTACCTGTtcaggacaatgctgttgtACAGTAGTCTGCACATTGGTTagactgggcaagggaaagcagcgacatggactattggggacgc	21	gga-mir-199-2,tgu-mir-199-2,hsa-mir-199a-2,mmu-mir-199a-2,bta-mir-199a-1,mdo-mir-199b-2,rno-mir-199a,oan-mir-199,dre-mir-199-1,eca-mir-199a,cfa-mir-199-2,aca-mir-199a-2,ipu-mir-199a-1,ssc-mir-199a-1,pma-mir-199a,xtr-mir-199a,ccr-mir-199,tni-mir-199-1,fru-mir-199-1,lla-mir-199a,pol-mir-199a-1,	gga-mir-199-2	gaagcgtccggagatcctgctccgtcgcCCCAGTGTTCAGACTACCTGTTCaggacaatgctgttgTACAGTAGTCTGCACATTGGttagactgggcaagggaaagca	gga-miR-199-3p	TACAGTAGTCTGCACATTGG	3'	Diff	gp1a	.....((((((.....((((((((.(((...(((((((.((((((((.(((....((((....))))..))))))))))).)))))))...))).))))).)))....((......)).........))))))	88	54.1	-50.4	126396	121085	105729	108692	88615.4	123700	112966	126825	111600	high
106	177	gga-miR-200a-5p	CATCTTACTAGACAGTGCTGGA	22	358485491	-	2597927	2598014	tggtcctctgtgggCATCTTACTAGACAGTGCTGGAtttcttggatctattcTAACACTGTCTGGTAACGATGTTtaaagggtgaacc	6	gga-mir-200a,tgu-mir-200a,bta-mir-200a,mdo-mir-200a,aca-mir-200a,xtr-mir-200a,	gga-mir-200a	ggtcctctgtgggCATCTTACTAGACAGTGCTGGAtttcttggatctattcTAACACTGTCTGGTAACGATGTttaaagggtgaacc	gga-miR-200a-5p	CATCTTACTAGACAGTGCTGGA	5'	Yes	gp1a	.((((((((.(..((((((((((((((((((.((((..............)))).))))))))))))).)))))..).)))).)).))	87	44.3	-36.9	76.1516	1.34454	28.6909	45.6512	0.915025	14.4557	1.14561	520.71	4.15115	middle
106	178	gga-miR-200a-3p_R+1	TAACACTGTCTGGTAACGATGTT	23	358485491	-	2597927	2598014	tggtcctctgtgggCATCTTACTAGACAGTGCTGGAtttcttggatctattcTAACACTGTCTGGTAACGATGTTtaaagggtgaacc	6	gga-mir-200a,tgu-mir-200a,bta-mir-200a,mdo-mir-200a,aca-mir-200a,xtr-mir-200a,	gga-mir-200a	ggtcctctgtgggCATCTTACTAGACAGTGCTGGAtttcttggatctattcTAACACTGTCTGGTAACGATGTttaaagggtgaacc	gga-miR-200a-3p	TAACACTGTCTGGTAACGATGT	3'	Diff	gp1a	.((((((((.(..((((((((((((((((((.((((..............)))).))))))))))))).)))))..).)))).)).))	87	44.3	-36.9	8535.33	517.647	4483.43	3530.08	269.932	1105.86	820.259	43012.4	696.355	high
107	179	gga-miR-200b-5p_L+2	CATCTTACTGGGCAGCATTGGA	22	358485491	-	2600252	2600336	gccattacCATCTTACTGGGCAGCATTGGAtgttctctgtttttcTAATACTGCCTGGTAATGATGATtgtggtgtttcgtgcac	4	gga-mir-200b,bta-mir-200b,mdo-mir-200b,ipu-mir-200b,	gga-mir-200b	gccattaccaTCTTACTGGGCAGCATTGGAtgttctctgtttttcTAATACTGCCTGGTAATGATGATtgtggtgtttcgtgcac	gga-miR-200b-5p	TCTTACTGGGCAGCATTGGA	5'	Diff	gp1a	(((((...((((((((..(((((.((((((.............)))))).)))))..)))).))))...)))))...........	74	43.5	-31.6	24.3262	0	6.69454	12.4503	0.915025	0	6.87368	160.364	3.11336	middle
107	180	gga-miR-200b-3p	TAATACTGCCTGGTAATGATGAT	23	358485491	-	2600252	2600336	gccattacCATCTTACTGGGCAGCATTGGAtgttctctgtttttcTAATACTGCCTGGTAATGATGATtgtggtgtttcgtgcac	4	gga-mir-200b,bta-mir-200b,mdo-mir-200b,ipu-mir-200b,	gga-mir-200b	gccattaccaTCTTACTGGGCAGCATTGGAtgttctctgtttttcTAATACTGCCTGGTAATGATGATtgtggtgtttcgtgcac	gga-miR-200b-3p	TAATACTGCCTGGTAATGATGAT	3'	Yes	gp1a	(((((...((((((((..(((((.((((((.............)))))).)))))..)))).))))...)))))...........	74	43.5	-31.6	1881.58	110.252	1186.85	639.116	66.7968	245.747	222.249	8847.36	153.592	middle
109	183	gga-miR-203	GTGAAATGTTTAGGACCACTTG	22	358485507	+	50592418	50592515	ctcagcctccttggtgcAGTGGTTCTTAACAGTTCAACAgttctctatcataattGTGAAATGTTTAGGACCACTTGaccagcgaggcccgggcatcg	4	gga-mir-203,mmu-mir-203,ipu-mir-203a,pol-mir-203,	gga-mir-203	ctcagcctccttggtgcagtggttcttaacagttcaacagttctctatcataattGTGAAATGTTTAGGACCACTTGaccagcgaggcccgggcatcg	gga-miR-203	GTGAAATGTTTAGGACCACTTG	3'	Yes	gp1a	(((.(((((..((((..(((((((((.((((.((((.(((((.........))))))))).)))).)))))))))..))))..)))))..))).....	93	49	-37.5	89.9012	44.3697	56.4254	102.923	50.3264	90.8645	131.746	420.719	59.1538	middle
110	184	gga-miR-204	TTCCCTTTGTCATCCTATGCCT	22	358485482	-	35040030	35040134	gtcaacagtgtctgttcatgtgacccgtggacTTCCCTTTGTCATCCTATGCCTgagaatatatgaaggggGCTGGGAAGGCAAAGGGACGTtcaactgtcatca	10	gga-mir-204-1,tgu-mir-204-1,hsa-mir-204,mmu-mir-204,bta-mir-204,rno-mir-204,cfa-mir-204,aca-mir-204a-2,cgr-mir-204,xtr-mir-204-2,	gga-mir-204-1	gtcaacagtgtctgttcatgtgacccgtggacTTCCCTTTGTCATCCTATGCCTgagaatatatgaagggggctgggaaggcaaagggacgttcaactgtcatc	gga-miR-204	TTCCCTTTGTCATCCTATGCCT	5'	Yes	gp1a	...(((((...)))))...(((((...(((((.((((((((((.(((((.((((...............))))))))).)))))))))).)))))...)))))..	84	49.5	-41.4	390.63	383.865	309.064	324.815	340.999	292.212	336.429	324.815	293.694	middle
111	184	gga-miR-204	TTCCCTTTGTCATCCTATGCCT	22	358485484	+	2175845	2175925	cctgtgagcTTCCCTTTGTCATCCTATGCCTgagcgatgcctggagGCTGGGACGGTGAAGGGAGGCccacgggctgccac	3	gga-mir-211,tgu-mir-204-3,tgu-mir-204-5,	gga-mir-211	cctgtgagcTTCCCTTTGTCATCCTATGCCTgagcgatgcctggaggctgggacggtgaagggaggcccacggg	gga-miR-204	TTCCCTTTGTCATCCTATGCCT	5'	Yes	gp1a	((((((.(((((((((..((.(((((.((((..((...))....))))))))).))..))))))))).)))))).......	74	64.2	-42.1	390.63	383.865	309.064	324.815	340.999	292.212	336.429	324.815	293.694	middle
112	184	gga-miR-204	TTCCCTTTGTCATCCTATGCCT	22	358485502	+	5190072	5190172	ctactgagactgtgtgacctgtgggcTTCCCTTTGTCATCCTATGCCTggagatcacagtgagGCAGGGACAGCAAAGGGATGCTCagctgtcgtctcttc	5	gga-mir-204-2,tgu-mir-204-2,mdo-mir-204,aca-mir-204a-1,fru-mir-204a,	gga-mir-204-2	ctactgagactgtgtgacctgtgggcTTCCCTTTGTCATCCTATGCCTggagatcacagtgaggcagggacagcaaagggatgctcagctgtcgtctcttc	gga-miR-204	TTCCCTTTGTCATCCTATGCCT	5'	Yes	gp1a	.....(((((.....(((...(((((.(((((((((..((((.(((((.............)))))))))..))))))))).)))))...))))))))...	93	54.5	-41	390.63	383.865	309.064	324.815	340.999	292.212	336.429	324.815	293.694	middle
113	188	gga-miR-205a_R+1	TCCTTCATTCCACCGGAGTCTGT	23	358485486	+	3017914	3018012	gacaatccatgggttctgttgTCCTTCATTCCACCGGAGTCTGTctcgtacctaaccaGATTTCAGTGGAGTGAAGCACAagagacatggagatgaatc	8	gga-mir-205a,bta-mir-205,mdo-mir-205a,oan-mir-205,eca-mir-205,aca-mir-205a,ssc-mir-205,cgr-mir-205,	gga-mir-205a	gacaatccatgggttctgttgTCCTTCATTCCACCGGAGTCTGtctcgtacctaaccagatttcagtggagtgaagcacaagagacatggagatga	gga-miR-205a	TCCTTCATTCCACCGGAGTCTG	5'	Diff	gp1a	..((.((((((...(((.((((.(((((((((((.((((((((.............)))))))).))))))))))).)))).)))))))))..))....	93	47.5	-41.7	138.554	111.597	80.3344	48.9713	50.3264	90.8645	88.7851	394.306	73.6829	middle
114	190	gga-miR-205b	CCCTTCATTCCACCGGAATCTG	22	358485511	-	1223722	1223819	atacactactagggccttcctgatgCCCTTCATTCCACCGGAATCTGtcagtgcagaaaccaGATTTCAGTGAAATGAAGCCCatcagagaggcagct	2	gga-mir-205b,tgu-mir-205,	gga-mir-205b	atacactactagggccttcctgatgCCCTTCATTCCACCGGAATCTGtcagtgcagaaaccagatttcagtgaaatgaagcccatcagagaggcagct	gga-miR-205b	CCCTTCATTCCACCGGAATCTG	5'	Yes	gp1a	.............((((..((((((..(((((((.(((.((((((((...((......)))))))))).))).)))))))..))))))..))))....	81	49	-39	538.35	408.739	716.315	689.748	176.6	300.473	469.129	1010.29	330.016	middle
115	192	tgu-miR-214-5p	TGCCTGTCTACACTTGCTGTGC	22	358485504	+	4627232	4627344	gggactggctggacggagttgtcatgtgtcTGCCTGTCTACACTTGCTGTGCagaacatcctctcacctgtACAGCAGGCACAGACAGGCAGTcacatgacaacccagcctga	13	gga-mir-214,tgu-mir-214,hsa-mir-214,bta-mir-214,mdo-mir-214,rno-mir-214,oan-mir-214,eca-mir-214,aca-mir-214,ipu-mir-214,cgr-mir-214,xtr-mir-214,ccr-mir-214,	tgu-mir-214	gacggagttgtcatgtgtcTGCCTGTCTACACTTGCTGTGCagaacatcctctcacctgtACAGCAGGCACAGACAGGCAGTcgcatgacaa	tgu-miR-214-5p	TGCCTGTCTACACTTGCTGTGC	5'	Yes	gp1a	......((((((.....(((((((((((.((((((((((...((((((((((((.............))))))))))))...)))))))))).)))))))))))))))))...	104	55.8	-67.6	1223.71	1148.23	1612.43	952.865	902.214	1055.27	1129.58	1366.86	1085.52	middle
115	193	gga-miR-214_R+1	ACAGCAGGCACAGACAGGCAGT	22	358485504	+	4627232	4627344	gggactggctggacggagttgtcatgtgtcTGCCTGTCTACACTTGCTGTGCagaacatcctctcacctgtACAGCAGGCACAGACAGGCAGTcacatgacaacccagcctga	13	gga-mir-214,tgu-mir-214,hsa-mir-214,bta-mir-214,mdo-mir-214,rno-mir-214,oan-mir-214,eca-mir-214,aca-mir-214,ipu-mir-214,cgr-mir-214,xtr-mir-214,ccr-mir-214,	gga-mir-214	ggactggctggacggagttgtcatgtgtctgcctgtctacacttgctgtgcagaacatcctctcacctgtACAGCAGGCACAGACAGGCAGtcacatgacaacccagcct	gga-miR-214	ACAGCAGGCACAGACAGGCAG	3'	Diff	gp1a	......((((((.....(((((((((((.((((((((((...((((((((((((.............))))))))))))...)))))))))).)))))))))))))))))...	104	55.8	-67.6	6584.47	5444.03	10213.5	4585.45	5705.18	5465.3	5839.77	8046.95	7455.46	middle
116	194	gga-miR-215-5p_R+1	ATGACCTATGAATTGACAGACT	22	358485509	+	18143689	18143793	tcagtaagaactggtgtccaggaaaATGACCTATGAATTGACAGACTgctttcaaaatgtgcCTGTCATTTCTATAGGCCAATAttctgtgcacttttcctactt	2	gga-mir-215,tgu-mir-215,	gga-mir-215	tcagtaagaactggtgtccaggaaaATGACCTATGAATTGACAGACtgctttcaaaatgtgCCTGTCATTTCTATAGGCCAATAttctgtgcacttttcctactt	gga-miR-215-5p	ATGACCTATGAATTGACAGAC	5'	Diff	gp1a	..((((.(((..((((..(((((...((.((((((((.((((((...((...........)))))))).))).))))).))...)))))..)))).))).)))).	102	39	-33.4	361.72	229.916	202.749	184.265	292.808	230.259	239.433	323.557	185.764	middle
117	197	gga-mir-216c-p3	TCACATTTGCCTGCAGAGATTT	22	358485509	+	306986	307071	tgccagattgtagaATCTCTACAGGTAATTGTGAgattgctataaagacaTCACATTTGCCTGCAGAGATTTcccagtctgtgact	2	gga-mir-216c,mmu-mir-216c,	gga-mir-216c	tgccagattgtagaATCTCTACAGGTAATTGTGAGAttgctataaagacatcacatttgcctgcagagatttcccagtctgtgact	gga-mir-216c-p3	tcacatttgcctgcagagattt	3'	New	gp1a	...(((((((..((((((((.(((((((.(((((..((........))..))))).))))))).))))))))..))))))).....	78	40.7	-37.2	8.46129	6.72269	5.73817	3.32009	7.3202	9.29296	5.72807	2.82995	5.18893	low
118	198	gga-miR-216a	TAATCTCAGCTGGCAACTGTG	21	358485509	-	301577	301683	ggatggctgtgaattggctTAATCTCAGCTGGCAACTGTGagcagttaataattctCACAGTGGTATCTGGGATTATGctaaacacagcaatttctttgctctaatg	9	gga-mir-216a,tgu-mir-216a,ppy-mir-216a,mml-mir-216a,mdo-mir-216,aca-mir-216a,ssc-mir-216-1,ssc-mir-216-2,xtr-mir-216,	gga-mir-216a	gatggctgtgaattggctTAATCTCAGCTGGCAACTGTGagcagttaataattctcacagtggtatctgggattatgctaaacacagcaatttctttgctctaatg	gga-miR-216a	TAATCTCAGCTGGCAACTGTG	5'	Yes	gp1a	(((..((((((..(((((.(((((((((...((.((((((((.((((...)))))))))))).))..))))))))).))))).))))))...)))............	95	41.1	-41.3	2195.71	14.7899	19.1272	11.6203	13.7254	8.26041	9.16491	16.9797	12.4534	middle
119	200	gga-miR-216b	AAATCTCTGCAGGCAAATGTGA	22	358485509	-	306984	307072	gagtcacagactgggAAATCTCTGCAGGCAAATGTGAtgtctttatagcaatctcACAATTACCTGTAGAGATTCTacaatctggcatc	9	gga-mir-216b,tgu-mir-216b,hsa-mir-216b,bta-mir-216b,ppy-mir-216b,ptr-mir-216b,eca-mir-216b,cfa-mir-216b,aca-mir-216b,	gga-mir-216b	gagtcacagactgggAAATCTCTGCAGGCAAATGTGAtgtctttatagcaatctcacaattacctgtagagattctacaatctggcatc	gga-miR-216b	AAATCTCTGCAGGCAAATGTGA	5'	Yes	gp1a	......((((.((((.((((((((((((.((.(((((((.((....))))...))))).)).)))))))))))))).)).)))).....	78	41.6	-30.7	5959.92	55.126	30.6036	38.181	17.3855	23.7487	19.4754	33.016	37.3603	middle
120	202	gga-miR-217-5p_R-1	TACTGCATCAGGAACTGATTGGA	23	358485509	-	298902	299015	aaagtcactgcagagttcttgatgtcgcagaTACTGCATCAGGAACTGATTGGAtaataatcagtcaccATCAGTTCCTAATGCATTGCCTtcagcatctaaacaagcatcagt	18	gga-mir-217,tgu-mir-217,hsa-mir-217,bta-mir-217,ppy-mir-217,ptr-mir-217,mml-mir-217b,mml-mir-217a,mdo-mir-217,rno-mir-217,oan-mir-217,eca-mir-217,cfa-mir-217,aca-mir-217,ipu-mir-217,ssc-mir-217-1,ssc-mir-217-2,xtr-mir-217,	gga-mir-217	aaagtcactgcagagttcttgatgtcgcagaTACTGCATCAGGAACTGATTGGATaataatcagtcaCCATCAGTTCCTAATGCATTGCCttcagcatctaaacaag	gga-miR-217-5p	TACTGCATCAGGAACTGATTGGAT	5'	Diff	gp1a	........(((...(((...(((((.((((....(((((.((((((((((..(((........)))...)))))))))).))))))))).....)))))..)))..))).....	101	41.2	-31.6	7536.9	40.3361	22.9527	29.8808	17.3855	26.8463	18.3298	40.5626	23.8691	middle
121	204	gga-miR-218-5p	TTGTGCTTGATCTAACCATGT	21	358485499	+	3934520	3934644	atggggttttcctTTGTGCTTGATCTAACCATGTggtagaacaatacaaattgAACATGGTTCTGTCAAGCACCatggaaggctgcatactccctgccgcatggcatgctgggatacttctgctg	10	gga-mir-218-2,tgu-mir-218-2,bta-mir-218-2,mdo-mir-218-2,oan-mir-218-2,dre-mir-218a-2,eca-mir-218-2,cfa-mir-218-2,aca-mir-218-2,xtr-mir-218-2,	gga-mir-218-2	ggggttttcctTTGTGCTTGATCTAACCATGTggtagaacaatacaaattgaaCATGGTTCTGTCAAGCACCATGgaaggctgcatactccctgc	gga-miR-218-5p	TTGTGCTTGATCTAACCATGT	5'	Yes	gp1a	(((..(..((((...(((((((((..((((((((....................))))))))..)))))))))...))))..)..)))..((((((((....))))....))))...........	88	47.2	-43.9	5021.25	5143.53	2897.3	3778.26	2551.09	5505.05	4001.63	6016.94	4104.97	middle
122	204	gga-miR-218-5p	TTGTGCTTGATCTAACCATGT	21	358485508	-	74617792	74617915	tgataatgtagcgagattttctgTTGTGCTTGATCTAACCATGTggttgtgaggtatgagtaAAACATGGTTCTGTCAAGCACcatggaacgtcacgcagctttctacagcatggcatgctgct	18	gga-mir-218-1,tgu-mir-218-1,hsa-mir-218-1,mmu-mir-218-1,bta-mir-218-1,mml-mir-218-1,mdo-mir-218-1,rno-mir-218a-1,oan-mir-218-1,eca-mir-218-1,cfa-mir-218-1,aca-mir-218-1,ipu-mir-218a-2,ssc-mir-218-1,ssc-mir-218-2,xtr-mir-218-1,mne-mir-218-1,lca-mir-218,	gga-mir-218-1	tgataatgtagcgagattttctgTTGTGCTTGATCTAACCATGTggttgtgaggtatgagtaaaaCATGGTTCTGTCAAGCACCATGgaacgtcacgcagctttctaca	gga-miR-218-5p	TTGTGCTTGATCTAACCATGT	5'	Yes	gp1a	..........(((.((..(((..(.(((((((((..((((((((....................))))))))..))))))))).)..)))..)).))).........((((((...))))))..	88	44.4	-42	5021.25	5143.53	2897.3	3778.26	2551.09	5505.05	4001.63	6016.94	4104.97	middle
123	207	gga-miR-219a_R+2	TGATTGTCCAAACGCAATTCTTG	23	358485495	+	4948487	4948572	tctctgctccTGATTGTCCAAACGCAATTCTTGtgcgctggagccgtacgaaccaAGAATTGTGTCTGGACATCTGTagcagagat	2	gga-mir-219a,tgu-mir-219a,	gga-mir-219a	ctctgctccTGATTGTCCAAACGCAATTCTtgtgcgctggagccgtacgaaccaagaattgtgtctggacatctgtagcagagat	gga-miR-219a	TGATTGTCCAAACGCAATTCT	5'	Diff	gp1a	((((((((...((.((((((.(((((((((((((((((....).))))).....))))))))))).))))))))...)))))))).	85	48.8	-40.6	40.1911	48.4033	95.6362	46.4812	53.0714	24.7812	84.7754	37.7326	52.9271	middle
123	208	gga-mir-219a-p3	AGAATTGTGTCTGGACATCTGT	22	358485495	+	4948487	4948572	tctctgctccTGATTGTCCAAACGCAATTCTTGtgcgctggagccgtacgaaccaAGAATTGTGTCTGGACATCTGTagcagagat	2	gga-mir-219a,tgu-mir-219a,	gga-mir-219a	ctctgctccTGATTGTCCAAACGCAATTCTtgtgcgctggagccgtacgaaccaagaattgtgtctggacatctgtagcagagat	gga-mir-219a-p3	agaattgtgtctggacatctgt	3'	New	gp1a	((((((((...((.((((((.(((((((((((((((((....).))))).....))))))))))).))))))))...)))))))).	85	48.8	-40.6	83.5553	125.042	104.243	80.5121	90.5874	80.539	119.144	64.1455	106.892	middle
124	209	gga-mir-219b-p5	GATGTCCAGACACAATTCTTG	21	358485495	-	4948485	4948573	aatctctgctacaGATGTCCAGACACAATTCTTGgttcgtacggctccagcgCACAAGAATTGCGTTTGGACAATcaggagcagagatt	1	gga-mir-219b,	gga-mir-219b	aatctctgctacagatgtccagacacaattcttggttcgtacggctccagcgCACAAGAATTGCGTTTGGACAAtcaggagcagagatt	gga-mir-219b-p5	gatgtccagacacaattcttg	5'	New	gp1a	((((((((((...(((((((((((.(((((((((...(((.........)))..))))))))).)))))))).)))...))))))))))	89	47.2	-43.1	398.738	388.571	529.825	380.98	438.297	457.42	402.11	360.347	461.815	middle
124	210	gga-miR-219b_R+1	CACAAGAATTGCGTTTGGACAAT	23	358485495	-	4948485	4948573	aatctctgctacaGATGTCCAGACACAATTCTTGgttcgtacggctccagcgCACAAGAATTGCGTTTGGACAATcaggagcagagatt	1	gga-mir-219b,	gga-mir-219b	aatctctgctacagatgtccagacacaattcttggttcgtacggctccagcgCACAAGAATTGCGTTTGGACAAtcaggagcagagatt	gga-miR-219b	CACAAGAATTGCGTTTGGACAA	3'	Diff	gp1a	((((((((((...(((((((((((.(((((((((...(((.........)))..))))))))).)))))))).)))...))))))))))	89	47.2	-43.1	7611.99	9004.36	6772.96	8127.57	7685.29	7063.69	6775.16	6554.16	6625.23	middle
125	211	gga-miR-221-5p_L-1R-3	ACCTGGCATACAATGTAGATTTC	23	358485511	+	109977681	109977780	gactgtccaggtttggggcatgaACCTGGCATACAATGTAGATTTCtgtgtttgttaagcaacAGCTACATTGTCTGCTGGGTTTCcagctgcctggaaa	17	gga-mir-221,tgu-mir-221,hsa-mir-221,mmu-mir-221,bta-mir-221,ptr-mir-221,mdo-mir-221,rno-mir-221,oan-mir-221,eca-mir-221,cfa-mir-221,aca-mir-221,ipu-mir-221-1,ssc-mir-221,cgr-mir-221,tni-mir-221,pol-mir-221,	gga-mir-221	gactgtccaggtttggggcatgAACCTGGCATACAATGTAGATTTCTGTgtttgttaagcaacAGCTACATTGTCTGCTGGGTTTCcagctgcctggaa	gga-miR-221-5p	AACCTGGCATACAATGTAGATTTCTGT	5'	Diff	gp1a	.....(((((((....((...(((((..(((.(((((((((....((((((((...)))).))))))))))))).)))..)))))))....)))))))..	93	47	-43	376.528	518.991	532.694	551.134	835.418	336.612	471.993	548.066	567.669	middle
125	212	gga-miR-221-3p	AGCTACATTGTCTGCTGGGTTTC	23	358485511	+	109977681	109977780	gactgtccaggtttggggcatgaACCTGGCATACAATGTAGATTTCtgtgtttgttaagcaacAGCTACATTGTCTGCTGGGTTTCcagctgcctggaaa	17	gga-mir-221,tgu-mir-221,hsa-mir-221,mmu-mir-221,bta-mir-221,ptr-mir-221,mdo-mir-221,rno-mir-221,oan-mir-221,eca-mir-221,cfa-mir-221,aca-mir-221,ipu-mir-221-1,ssc-mir-221,cgr-mir-221,tni-mir-221,pol-mir-221,	gga-mir-221	gactgtccaggtttggggcatgAACCTGGCATACAATGTAGATTTCTGTgtttgttaagcaacAGCTACATTGTCTGCTGGGTTTCcagctgcctggaa	gga-miR-221-3p	AGCTACATTGTCTGCTGGGTTTC	3'	Yes	gp1a	.....(((((((....((...(((((..(((.(((((((((....((((((((...)))).))))))))))))).)))..)))))))....)))))))..	93	47	-43	43756.5	48980.1	35615.9	42826.6	44406.1	46674.4	38693.1	46062.1	44807.5	high
126	213	gga-miR-222b-5p_R-2	TGCTCAGTAGTCAGTGTAGGATCT	24	358485508	+	2147533	2147643	gagacacggtgcccttggcTGCTCAGTAGTCAGTGTAGGATCTgtccgacagtctcactaacAGCTACATCTGATTACTGGGTCACCaaaggaccaccaccgcgctgcatg	1	gga-mir-222b,	gga-mir-222b	gagacacggtgcccttggcTGCTCAGTAGTCAGTGTAGGATCTGTccgacagtctcactaacAGCTACATCTGATTACTGGGTCACcaaaggaccaccaccgcgctgcatg	gga-miR-222b-5p	TGCTCAGTAGTCAGTGTAGGATCTGT	5'	Diff	gp1a	.((...(((((((.((((..((((((((((((((((((...((((...............))))))))).)))))))))))))..)))).)).....)))))..)).....	105	55	-39.5	318.356	533.109	193.185	351.929	713.719	649.991	305.306	272.618	381.905	middle
126	214	gga-miR-222b-3p_R+1	AGCTACATCTGATTACTGGGTCACT	25	358485508	+	2147533	2147643	gagacacggtgcccttggcTGCTCAGTAGTCAGTGTAGGATCTgtccgacagtctcactaacAGCTACATCTGATTACTGGGTCACCaaaggaccaccaccgcgctgcatg	1	gga-mir-222b,	gga-mir-222b	gagacacggtgcccttggcTGCTCAGTAGTCAGTGTAGGATCTGTccgacagtctcactaacAGCTACATCTGATTACTGGGTCACcaaaggaccaccaccgcgctgcatg	gga-miR-222b-3p	AGCTACATCTGATTACTGGGTCAC	3'	Diff	gp1a	.((...(((((((.((((..((((((((((((((((((...((((...............))))))))).)))))))))))))..)))).)).....)))))..)).....	105	55	-39.5	2290.9	3822.52	1731.97	2552.32	11102	5637.22	2812.48	2635.62	4151.15	middle
127	215	tgu-miR-222-5p_R+1	CGCTCAGTAGTCAGTGTAGATTC	23	358485511	+	109977177	109977274	tgtagttgcccatcaatCGCTCAGTAGTCAGTGTAGATTCtgtctttacaatcagcAGCTACATCTGGCTACTGGGTCTCtgatgacatctcatatct	9	gga-mir-222a,tgu-mir-222-1,mdo-mir-222a,cfa-mir-222,ipu-mir-222a,ssc-mir-222,xtr-mir-222,tni-mir-222,fru-mir-222,	tgu-mir-222-1	tCGCTCAGTAGTCAGTGTAGATTctgtctttacaatcagcAGCTACATCTGGCTACTGGGTCTCtgatgacatc	tgu-miR-222-5p	CGCTCAGTAGTCAGTGTAGATT	5'	Diff	gp1a	((.((.((..(((((...((((((((((((((((((...(((..........)))...))))).)))))))))))))...))))).)).)))).....	93	43.9	-35.1	474.89	768.403	410.279	899.743	649.668	997.961	485.167	596.176	559.367	middle
127	216	gga-miR-222a	AGCTACATCTGGCTACTGGGTCTC	24	358485511	+	109977177	109977274	tgtagttgcccatcaatCGCTCAGTAGTCAGTGTAGATTCtgtctttacaatcagcAGCTACATCTGGCTACTGGGTCTCtgatgacatctcatatct	9	gga-mir-222a,tgu-mir-222-1,mdo-mir-222a,cfa-mir-222,ipu-mir-222a,ssc-mir-222,xtr-mir-222,tni-mir-222,fru-mir-222,	gga-mir-222a	tgtagttgcccatcaatcgctcagtagtcagtgtagattctgtctttacaatcagcAGCTACATCTGGCTACTGGGTCTCtgatgacatctcatatct	gga-miR-222a	AGCTACATCTGGCTACTGGGTCTC	3'	Yes	gp1a	((.((.((..(((((...((((((((((((((((((...(((..........)))...))))).)))))))))))))...))))).)).)))).....	93	43.9	-35.1	13337.1	16502.8	11941.1	16809.6	20077.5	15978.2	12416.2	17857.9	15698.6	high
128	217	gga-mir-223-p5	CGTGTATTTGACAAGCTGAGTTT	23	358485508	+	242669	242768	ctgcagtgcagcactgCGTGTATTTGACAAGCTGAGTTTgacactcagtctggcagagTGTCAGTTTGTCAAATACCCCAagtgaggcacttgctgagca	4	gga-mir-223,tgu-mir-223,xtr-mir-223,xla-mir-223,	gga-mir-223	ctgcagtgcagcactgcgtgtatttgacaagctgagtttgacactcagtctggcagagTGTCAGTTTGTCAAATACCCCaagtgaggcacttgctgagca	gga-mir-223-p5	cgtgtatttgacaagctgagttt	5'	New	gp1a	..(((((((..((((....((((((((((((((......(((((((.(.....).)))))))))))))))))))))....))))..))))).))......	92	50	-43.2	210.475	248.739	212.312	225.766	312.023	284.984	209.647	205.643	311.336	middle
128	218	gga-miR-223_R+1	TGTCAGTTTGTCAAATACCCCA	22	358485508	+	242669	242768	ctgcagtgcagcactgCGTGTATTTGACAAGCTGAGTTTgacactcagtctggcagagTGTCAGTTTGTCAAATACCCCAagtgaggcacttgctgagca	4	gga-mir-223,tgu-mir-223,xtr-mir-223,xla-mir-223,	gga-mir-223	ctgcagtgcagcactgcgtgtatttgacaagctgagtttgacactcagtctggcagagTGTCAGTTTGTCAAATACCCCaagtgaggcacttgctgagca	gga-miR-223	TGTCAGTTTGTCAAATACCCC	3'	Diff	gp1a	..(((((((..((((....((((((((((((((......(((((((.(.....).)))))))))))))))))))))....))))..))))).))......	92	50	-43.2	23272.8	21800.3	26848.9	16177.1	25982.1	23681.6	22143.6	18753.1	30709.1	high
129	219	gga-miR-301b-5p	GCTCTGACTTTATTGCACTACT	22	358485493	-	7193224	7193313	gttgctgctaacgaatGCTCTGACTTTATTGCACTACTgtacttcacagctagCAGTGCAATAGTATTGTCAAAGCatctgaaagcagag	10	gga-mir-301b,tgu-mir-301,hsa-mir-301a,mmu-mir-301a,bta-mir-301a,cfa-mir-301a,ipu-mir-301a,ssc-mir-301,cgr-mir-301a,xtr-mir-301-1,	gga-mir-301b	gttgctgctaacgaatGCTCTGACTTTATTGCACTACTgtacttcacagctagCAGTGCAATAGTATTGTCAAAGCATctgaaagcagag	gga-miR-301b-5p	GCTCTGACTTTATTGCACTACT	5'	Yes	gp1a	....(((((..(..(((((.((((.((((((((((.((((........)).)).))))))))))....)))).)))))..)..)))))..	84	42.2	-30.7	164.995	255.462	194.142	229.086	204.051	277.756	256.617	217.906	199.255	middle
129	220	gga-miR-301b-3p_R-2	CAGTGCAATAGTATTGTCAAAGC	23	358485493	-	7193224	7193313	gttgctgctaacgaatGCTCTGACTTTATTGCACTACTgtacttcacagctagCAGTGCAATAGTATTGTCAAAGCatctgaaagcagag	10	gga-mir-301b,tgu-mir-301,hsa-mir-301a,mmu-mir-301a,bta-mir-301a,cfa-mir-301a,ipu-mir-301a,ssc-mir-301,cgr-mir-301a,xtr-mir-301-1,	gga-mir-301b	gttgctgctaacgaatGCTCTGACTTTATTGCACTACTgtacttcacagctagCAGTGCAATAGTATTGTCAAAGCATctgaaagcagag	gga-miR-301b-3p	CAGTGCAATAGTATTGTCAAAGCAT	3'	Diff	gp1a	....(((((..(..(((((.((((.((((((((((.((((........)).)).))))))))))....)))).)))))..)..)))))..	84	42.2	-30.7	43960.1	57156.3	51353.3	45497.6	45719.7	38461	50804.5	40566.8	43473.9	high
130	221	gga-miR-301a-5p_L+2	GCTCTGACAATGTTGCACTACT	22	358485497	-	398133	398226	tggctgctggtatcgctgGCTCTGACAATGTTGCACTACTgtctgcacaaataaagCAGTGCAATAATATTGTCAAAGCatttggttccagtcc	2	gga-mir-301a,aca-mir-301b,	gga-mir-301a	tggctgctggtatcgctggcTCTGACAATGTTGCACTACTgtctgcacaaataaagCAGTGCAATAATATTGTCAAAGCATttggttccagtc	gga-miR-301a-5p	TCTGACAATGTTGCACTACT	5'	Diff	gp1a	.((..(((((.((((...(((.(((((((((((((((.((..............)).))))))...))))))))).)))...)))).)))))))	93	44.7	-31.8	70.8633	59.1596	54.5127	68.0618	86.0123	91.8971	52.6982	78.2952	52.9271	middle
130	222	gga-miR-301a-3p_R-2	CAGTGCAATAATATTGTCAAAGC	23	358485497	-	398133	398226	tggctgctggtatcgctgGCTCTGACAATGTTGCACTACTgtctgcacaaataaagCAGTGCAATAATATTGTCAAAGCatttggttccagtcc	2	gga-mir-301a,aca-mir-301b,	gga-mir-301a	tggctgctggtatcgctggcTCTGACAATGTTGCACTACTgtctgcacaaataaagCAGTGCAATAATATTGTCAAAGCATttggttccagtc	gga-miR-301a-3p	CAGTGCAATAATATTGTCAAAGCAT	3'	Diff	gp1a	.((..(((((.((((...(((.(((((((((((((((.((..............)).))))))...))))))))).)))...)))).)))))))	93	44.7	-31.8	21687.9	23446	25567.9	18340.2	22896.2	14579.1	21531.8	20551.5	20367.6	high
135	229	gga-miR-365-2-5p_L-1R+1	AGGGACTTTCAGGGGCAGCTGTG	23	358485494	+	6405032	6405136	gactgagcggcagcaagaaaaatgAGGGACTTTCAGGGGCAGCTGTGttttactaacccagtcaTAATGCCCCTAAAAATCCTTATtgttcttgcaatggtcaac	14	gga-mir-365-2,tgu-mir-365-2,rno-mir-365,oan-mir-365-2,dre-mir-365-2,dre-mir-365-3,eca-mir-365-1,aca-mir-365,ipu-mir-365-2,ipu-mir-365-1,ssc-mir-365-2,ccr-mir-365,tni-mir-365,fru-mir-365,	gga-mir-365-2	ggcagcaagaaaaatGAGGGACTTTCAGGGGCAGCTGTgttttactaacccagtcaTAATGCCCCTAAAAATCCTTATtgttcttgcaatggtcaa	gga-miR-365-2-5p	GAGGGACTTTCAGGGGCAGCTGT	5'	Diff	gp1a	...(((.((...(((((((.((((((((..(((.(((((((((((.(((.....))).)))).....))))))))))..)))))))).)))))))..)).)))..	100	44.8	-40.5	3.17299	1.34454	0.956362	3.32009	4.57512	7.22786	4.58245	16.9797	1.03779	middle
135	230	gga-miR-365-3p	TAATGCCCCTAAAAATCCTTAT	22	358485494	+	6405032	6405136	gactgagcggcagcaagaaaaatgAGGGACTTTCAGGGGCAGCTGTGttttactaacccagtcaTAATGCCCCTAAAAATCCTTATtgttcttgcaatggtcaac	14	gga-mir-365-2,tgu-mir-365-2,rno-mir-365,oan-mir-365-2,dre-mir-365-2,dre-mir-365-3,eca-mir-365-1,aca-mir-365,ipu-mir-365-2,ipu-mir-365-1,ssc-mir-365-2,ccr-mir-365,tni-mir-365,fru-mir-365,	gga-mir-365-2	ggcagcaagaaaaatGAGGGACTTTCAGGGGCAGCTGTgttttactaacccagtcaTAATGCCCCTAAAAATCCTTATtgttcttgcaatggtcaa	gga-miR-365-3p	TAATGCCCCTAAAAATCCTTAT	3'	Yes	gp1a	...(((.((...(((((((.((((((((..(((.(((((((((((.(((.....))).)))).....))))))))))..)))))))).)))))))..)).)))..	100	44.8	-40.5	332.635	167.395	258.218	250.251	159.672	115.13	162.677	489.109	176.943	middle
136	230	gga-miR-365-3p	TAATGCCCCTAAAAATCCTTAT	22	358485498	+	766895	766989	ttaccgcagggaaaatgAGGGACTTTTGGGGGCAGATGTGtttccattacactatcaTAATGCCCCTAAAAATCCTTATtgctcttgcagtattc	13	gga-mir-365-1,tgu-mir-365-1,hsa-mir-365a,mmu-mir-365-1,bta-mir-365-1,ptr-mir-365-1,mdo-mir-365,oan-mir-365-1,dre-mir-365-1,ggo-mir-365a,ssc-mir-365-1,cgr-mir-365,xtr-mir-365-1,	gga-mir-365-1	cgcagggaaaatGAGGGACTTTTGGGGGCAGATGTgtttccattacactatcaTAATGCCCCTAAAAATCCTTATtgctcttgca	gga-miR-365-3p	TAATGCCCCTAAAAATCCTTAT	3'	Yes	gp1a	.(((.((((((..((((((((..((((((((((((((((((.......)))).)))....))))))))))).))))))))..)))))).)))...	91	42.1	-39.3	332.635	167.395	258.218	250.251	159.672	115.13	162.677	489.109	176.943	middle
138	234	gga-miR-375_R-1	TTTGTTCGTTCGGCTCGCGTT	21	358485505	+	21842379	21842450	cctgGCGTCGAGCCCCACGTGCAAGACctgacctgaacgtTTTGTTCGTTCGGCTCGCGTTaggcaggtcca	2	gga-mir-375,tgu-mir-375,	gga-mir-375	cctggcgtcgagccccacgtgcaagacctgacctgaacgtTTTGTTCGTTCGGCTCGCGTTAggc	gga-miR-375	TTTGTTCGTTCGGCTCGCGTTA	3'	Diff	gp1a	(((..((.((((((..(((..((((((...........))))))..)))..))))))))..)))........	64	61.1	-28.7	21953.9	67.2269	74.5963	93.7924	19.2155	23.7487	12.6018	732.013	37.3603	high
139	235	gga-miR-383-5p	AGATCAGAAGGTGATTGTGGCT	22	358485508	+	63595583	63595697	aagagaatcaccaagtcacctgctcctcAGATCAGAAGGTGATTGTGGCTttgggtaaatattgagcagCCACAGCACTGCCTGGTCAGAaagagcaagtgtactagccttttac	14	gga-mir-383,tgu-mir-383,hsa-mir-383,mmu-mir-383,bta-mir-383,ptr-mir-383,mdo-mir-383,rno-mir-383,oan-mir-383,cfa-mir-383,ggo-mir-383,aca-mir-383,ssc-mir-383,xtr-mir-383,	gga-mir-383	ctcctcAGATCAGAAGGTGATTGTGGCTttgggtaaatattgagcagCCACAGCACTGCCTGGTCAGAaagag	gga-miR-383-5p	AGATCAGAAGGTGATTGTGGCT	5'	Yes	gp1a	.............((((((.(((((.((.((((((..((((.((((((((((..(......)..)).))))))))))))..)))))).))..))))).))).)))..........	92	47	-39.3	3240.68	4470.59	2294.31	2052.64	3992.25	831.204	4242.21	1030.1	2819.67	middle
139	236	gga-miR-383-3p	CCACAGCACTGCCTGGTCAGA	21	358485508	+	63595583	63595697	aagagaatcaccaagtcacctgctcctcAGATCAGAAGGTGATTGTGGCTttgggtaaatattgagcagCCACAGCACTGCCTGGTCAGAaagagcaagtgtactagccttttac	14	gga-mir-383,tgu-mir-383,hsa-mir-383,mmu-mir-383,bta-mir-383,ptr-mir-383,mdo-mir-383,rno-mir-383,oan-mir-383,cfa-mir-383,ggo-mir-383,aca-mir-383,ssc-mir-383,xtr-mir-383,	gga-mir-383	ctcctcAGATCAGAAGGTGATTGTGGCTttgggtaaatattgagcagCCACAGCACTGCCTGGTCAGAaagag	gga-miR-383-3p	CCACAGCACTGCCTGGTCAGA	3'	Yes	gp1a	.............((((((.(((((.((.((((((..((((.((((((((((..(......)..)).))))))))))))..)))))).))..))))).))).)))..........	92	47	-39.3	70.8633	57.8151	131.978	34.0309	56.7315	81.5716	73.3193	41.5059	66.4183	middle
140	237	gga-miR-429-5p_L-1R+1	GTCTTACCAGGCAAAGTTAGAT	22	358485491	-	2595418	2595506	cgcctgctgattgctGTCTTACCAGGCAAAGTTAGATctagctatttctgtcTAATACTGTCTGGTAATGCCGTcaatcgcatgggcaa	4	gga-mir-429,mdo-mir-429,rno-mir-429,aca-mir-429,	gga-mir-429	gcctgctgattgcTGTCTTACCAGGCAAAGTTAGAtctagctatttctgtcTAATACTGTCTGGTAATGCCGTcaatcgcatgg	gga-miR-429-5p	TGTCTTACCAGGCAAAGTTAGA	5'	Diff	gp1a	.((((((.((((((.(..((((((((((..(((((((..((......)))))))))..))))))))))..).).))))))))..)))..	86	46.1	-33.5	22.2109	2.68907	4.78181	4.98013	8.23522	1.03255	0	71.692	3.11336	middle
140	238	gga-miR-429-3p	TAATACTGTCTGGTAATGCCGT	22	358485491	-	2595418	2595506	cgcctgctgattgctGTCTTACCAGGCAAAGTTAGATctagctatttctgtcTAATACTGTCTGGTAATGCCGTcaatcgcatgggcaa	4	gga-mir-429,mdo-mir-429,rno-mir-429,aca-mir-429,	gga-mir-429	gcctgctgattgcTGTCTTACCAGGCAAAGTTAGAtctagctatttctgtcTAATACTGTCTGGTAATGCCGTcaatcgcatgg	gga-miR-429-3p	TAATACTGTCTGGTAATGCCGT	3'	Yes	gp1a	.((((((.((((((.(..((((((((((..(((((((..((......)))))))))..))))))))))..).).))))))))..)))..	86	46.1	-33.5	2445.31	213.781	1117.03	848.282	429.147	479.104	167.26	11073.6	215.86	middle
141	239	gga-miR-449a	TGGCAGTGTATGTTAGCTGGT	21	358485482	-	16561816	16561901	ctgtgtgcggtggggTGGCAGTGTATGTTAGCTGGTtgaaactcttgacaTCAGCTAACACGCAGTTGCTAACctgctccacatac	1	gga-mir-449a,	gga-mir-449a	ctgtgtgcggtggggTGGCAGTGTATGTTAGCTGGTtgaaactcttgacatcagctaacacgcagttgctaacctgctccacatac	gga-miR-449a	TGGCAGTGTATGTTAGCTGGT	5'	Yes	gp1a	.((((((..(..((.((((((((..(((((((((((..(.....)..))..)))))))))..)).)))))).))..)..)))))).	84	51.2	-39.8	60.2867	139.832	982.184	380.15	17.3855	70.2135	79.0473	6587.17	147.366	middle
142	241	gga-miR-449b-5p_R-1	AGGCAGTGTGCTGTTAGCGGCT	22	358485482	-	16561966	16562059	cctgtggctggaAGGCAGTGTGCTGTTAGCGGCTgctgtgctgaatggagCAGTCACTACCACACTGCCACCtgctgcagggatagactactgc	1	gga-mir-449b,	gga-mir-449b	cctgtggctggaAGGCAGTGTGCTGTTAGCGGCTGctgtgctgaatggagCAGTCACTACCACACTGCCACctgctgcagggatagactactgc	gga-miR-449b-5p	AGGCAGTGTGCTGTTAGCGGCTG	5'	Diff	gp1a	((((..((.((..(((((((((....(((.(((((((...........))))))).))).))))))))).)).))..)))).............	81	58.5	-44.3	9.51896	18.8235	116.676	73.8719	3.6601	11.3581	3.43684	947.089	22.8313	middle
143	243	gga-miR-449c-5p_R+1	TGGCAGTGCGTGTTAGCTGGCTGTT	25	358485482	-	16562969	16563040	gtggtcTGGCAGTGCGTGTTAGCTGGCTGTTgtcccaaggtaccaaCAGCTGCTCACGGCACTCCAGActgc	1	gga-mir-449c,	gga-mir-449c	gtggtcTGGCAGTGCGTGTTAGCTGGCTGTtgtcccaaggtaccaaCAGCTGCTCACGGCACTCCAGActgc	gga-miR-449c-5p	TGGCAGTGCGTGTTAGCTGGCTGT	5'	Diff	gp1a	(..((((((.(((((.(((.(((.((((((((.((...))...))))))))))).))))))))))))))..)	72	59.7	-38	49.7101	115.63	766.046	515.443	16.4704	29.944	61.8631	7014.5	143.215	middle
144	245	gga-miR-451	AAACCGTTACCATTACTGAGTTT	23	358485493	-	5862879	5862947	acacatggctggcagggAAACCGTTACCATTACTGAGTTTAGTAATGGTAACGGTTCTgctgacagcca	1	gga-mir-451,	gga-mir-451	acacatggctggcagggAAACCGTTACCATTACTGAGTTTagtaatggtaacggttctgctgacagcca	gga-miR-451	AAACCGTTACCATTACTGAGTTT	5'	Yes	gp1a	.....((((((.(((((.(((((((((((((((((....))))))))))))))))))).))).))))))	64	47.8	-39.1	39179	34420.1	53133.6	18189.1	43431.6	25475.1	32348.7	61101.4	32420.5	high
144	246	gga-mir-451-p3	TTTAGTAATGGTAACGGTTCT	21	358485493	-	5862879	5862947	acacatggctggcagggAAACCGTTACCATTACTGAGTTTAGTAATGGTAACGGTTCTgctgacagcca	1	gga-mir-451,	gga-mir-451	acacatggctggcagggAAACCGTTACCATTACTGAGTTTagtaatggtaacggttctgctgacagcca	gga-mir-451-p3	TTTagtaatggtaacggttct	3'	New	gp1a	.....((((((.(((((.(((((((((((((((((....))))))))))))))))))).))).))))))	64	47.8	-39.1	71.921	67.2269	54.5127	34.0309	47.5813	78.4739	46.9702	101.878	39.4359	middle
145	247	tgu-miR-454-5p	ACCCTATCAATATTGCCTCTGCT	23	358485497	-	391656	391776	ccattatccagcttcctaaccttaaggatgagACCCTATCAATATTGCCTCTGCTtttgtgctcagggtagTAGTGCAATATTGCTTATAGGGTcttttcttttgagggtattcttcatgg	3	gga-mir-454,tgu-mir-454,ccr-mir-454b,	tgu-mir-454	gACCCTATCAATATTGCCTCTGCTtttgtgatcagggtagTAGTGCAATATTGCTTATAGGGTcttttctttt	tgu-miR-454-5p	ACCCTATCAATATTGCCTCTGCT	5'	Yes	gp1a	.......(((.........(((((((((..((((((((((((((((((((((((..(.......)..)))).)).)))))))))...)))))))))..))))).))))..........)))	89	41.3	-41.6	38.0758	52.4369	33.4727	40.671	48.4963	47.4974	17.1842	50.939	25.9447	middle
145	248	gga-miR-454-3p	TAGTGCAATATTGCTTATAGGGT	23	358485497	-	391656	391776	ccattatccagcttcctaaccttaaggatgagACCCTATCAATATTGCCTCTGCTtttgtgctcagggtagTAGTGCAATATTGCTTATAGGGTcttttcttttgagggtattcttcatgg	3	gga-mir-454,tgu-mir-454,ccr-mir-454b,	gga-mir-454	ccattatccagctTCCTAACCTTAAGGATGAGaccctatcaatattgcctctgcttttgtgctcagggtagTAGTGCAATATTGCTTATAGGGTcttttcttttgagggtattcttcatgg	gga-miR-454-3p	TAGTGCAATATTGCTTATAGGGT	3'	Yes	gp1a	.......(((.........(((((((((..((((((((((((((((((((((((..(.......)..)))).)).)))))))))...)))))))))..))))).))))..........)))	89	41.3	-41.6	32466	38447	33404.8	32859.7	38875.7	22994.9	30702.4	35014	33301.5	high
146	249	gga-miR-455-5p	TATGTGCCCTTGGACTACATCG	22	358485495	+	4701967	4702061	tgatccctggtgtgagggTATGTGCCCTTGGACTACATCGtggaagccagcaccATGCAGTCCATGGGCATATACACttgcctcaaggtttattt	17	gga-mir-455,tgu-mir-455,hsa-mir-455,bta-mir-455,ptr-mir-455,mdo-mir-455,dre-mir-455a,cfa-mir-455,aca-mir-455,ipu-mir-455a,ipu-mir-455b,ssc-mir-455,xtr-mir-455,ola-mir-455,ccr-mir-455,tni-mir-455,fru-mir-455,	gga-mir-455	tccctggtgtgagggTATGTGCCCTTGGACTACATCGtggaagccagcaccaTGCAGTCCATGGGCATATACACttgcctcaaggt	gga-miR-455-5p	TATGTGCCCTTGGACTACATCG	5'	Yes	gp1a	(((.((.((..(..((.((((((((((.((((((.(((.(((........))).))).)))))).)))))))))).))..)..)).)).)))...	92	50.5	-42.8	7148.74	7995.96	8713.42	5329.57	5754.59	6035.26	8430.57	4711.86	6608.63	middle
146	250	gga-miR-455-3p_L+1	ATGCAGTCCATGGGCATATACAC	23	358485495	+	4701967	4702061	tgatccctggtgtgagggTATGTGCCCTTGGACTACATCGtggaagccagcaccATGCAGTCCATGGGCATATACACttgcctcaaggtttattt	17	gga-mir-455,tgu-mir-455,hsa-mir-455,bta-mir-455,ptr-mir-455,mdo-mir-455,dre-mir-455a,cfa-mir-455,aca-mir-455,ipu-mir-455a,ipu-mir-455b,ssc-mir-455,xtr-mir-455,ola-mir-455,ccr-mir-455,tni-mir-455,fru-mir-455,	gga-mir-455	tccctggtgtgagggTATGTGCCCTTGGACTACATCGtggaagccagcaccaTGCAGTCCATGGGCATATACACttgcctcaaggt	gga-miR-455-3p	TGCAGTCCATGGGCATATACAC	3'	Diff	gp1a	(((.((.((..(..((.((((((((((.((((((.(((.(((........))).))).)))))).)))))))))).))..)..)).)).)))...	92	50.5	-42.8	1978.89	1944.2	2629.04	1514.79	2082.6	1523.01	2299.25	1597.03	1914.72	middle
147	251	gga-miR-456-5p_L+1R-4	GCAGGCATCTTCTCAGCCTACA	22	358485509	-	30789064	30789175	atttaagctgctgtgtgtgtgcgtgtgtgaGCAGGCATCTTCTCAGCCTACAtgtggattcctaaatctgCAGGCTGGTTAGATGGTTGTCAtgcattcatctgataactgc	4	gga-mir-456,tgu-mir-456,aca-mir-456,ipu-mir-456,	gga-mir-456	atttaagctgctgtgtgtgtgcgtgtgtgagCAGGCATCTTCTCAGCCTACATGTGgattcctaaatctgCAGGCTGGTTAGATGGTTGTCAtgcattcatctgataactgc	gga-miR-456-5p	CAGGCATCTTCTCAGCCTACATGTG	5'	Diff	gp1a	.........((.((....(((..((..(((.((..(((((..(((((((....(..((((....))))..))))))))..)))))..)))))..))..)))......)).))	103	46.4	-33.6	8.46129	9.41176	4.78181	9.13024	3.6601	11.3581	5.72807	5.65989	8.30229	middle
147	252	gga-miR-456-3p_1ss22AT	CAGGCTGGTTAGATGGTTGTCT	22	358485509	-	30789064	30789175	atttaagctgctgtgtgtgtgcgtgtgtgaGCAGGCATCTTCTCAGCCTACAtgtggattcctaaatctgCAGGCTGGTTAGATGGTTGTCAtgcattcatctgataactgc	4	gga-mir-456,tgu-mir-456,aca-mir-456,ipu-mir-456,	gga-mir-456	atttaagctgctgtgtgtgtgcgtgtgtgagCAGGCATCTTCTCAGCCTACATGTGgattcctaaatctgCAGGCTGGTTAGATGGTTGTCAtgcattcatctgataactgc	gga-miR-456-3p	CAGGCTGGTTAGATGGTTGTCA	3'	Diff	gp1a	.........((.((....(((..((..(((.((..(((((..(((((((....(..((((....))))..))))))))..)))))..)))))..))..)))......)).))	103	46.4	-33.6	15544.5	26783.2	12189.8	15060.7	14819.7	21821.9	16792.4	11566	15696.5	high
148	254	gga-miR-458a-3p	ATAGCTCTTTGAATGGTACTGC	22	358485499	-	7575893	7576008	agcagagccgcggccgtggtgcagatggcAGCGCCATTTTCAGAGCTATAAacagcgtcattgtcATAGCTCTTTGAATGGTACTGCcatatgtactggaaaaacagcatctatgc	4	gga-mir-458a,dre-mir-458,aca-mir-458,ipu-mir-458,	gga-mir-458a	agcagagccgcggccgtggtgcagatggcAGCGCCATTTTCAGAGCTATAaacagcgtcattgtcATAGCTCTTTGAATGGTACTGCcatatgtactggaaaaacagcatctatgc	gga-miR-458a-3p	ATAGCTCTTTGAATGGTACTGC	3'	Yes	gp1a	.(((.((..((..((..((((((.(((((((..((((((..((((((((..((((.....)))).))))))))..))))))..))))))).)))))))).......))..)).)))	115	49.1	-46.4	278.165	168.067	231.44	211.655	118.953	349.002	191.317	306.578	254.258	middle
150	256	gga-miR-460b-5p_R-1	TCCTCATTGTACATGCTGTGT	21	358485508	+	2677836	2677925	ctcagatctggctctacgttgTCCTCATTGTACATGCTGTGTgtatttgccacgtacACAGCGCATGCAATGTGGACAtaatggagctca	1	gga-mir-460b,	gga-mir-460b	ctcagatctggctctacgttgTCCTCATTGTACATGCTGTGTGtatttgccacgtaCACAGCGCATGCAATGTGGACATaatggagctca	gga-miR-460b-5p	TCCTCATTGTACATGCTGTGTG	5'	Diff	gp1a	.........(((((((...(((((.(((((((..(((((((((...........)))))))))..))))))).)))))...)))))))..	79	47.8	-38.4	367.009	508.235	263	320.388	221.436	439.867	262.346	508.447	403.699	middle
150	257	gga-miR-460b-3p_L-1R-1	ACAGCGCATGCAATGTGGACA	21	358485508	+	2677836	2677925	ctcagatctggctctacgttgTCCTCATTGTACATGCTGTGTgtatttgccacgtacACAGCGCATGCAATGTGGACAtaatggagctca	1	gga-mir-460b,	gga-mir-460b	ctcagatctggctctacgttgTCCTCATTGTACATGCTGTGTGtatttgccacgtaCACAGCGCATGCAATGTGGACATaatggagctca	gga-miR-460b-3p	CACAGCGCATGCAATGTGGACAT	3'	Diff	gp1a	.........(((((((...(((((.(((((((..(((((((((...........)))))))))..))))))).)))))...)))))))..	79	47.8	-38.4	161.822	251.428	91.8108	139.444	83.2672	164.176	88.2123	151.874	110.005	middle
151	258	gga-miR-460a-5p_R-1	CCTGCATTGTACACACTGTGT	21	358485510	+	3654245	3654334	ctgactatatagcaCCTGCATTGTACACACTGTGTgtgttaactggaaatgCACAGCGCATACAATGTGGATTctgtagaagtcactcac	3	gga-mir-460a,tgu-mir-460a,ipu-mir-460,	gga-mir-460a	ctgactatatagcaCCTGCATTGTACACACTGTGTGtgttaactggaaatgCACAGCGCATACAATGTGGATTctgtagaagtcactcac	gga-miR-460a-5p	CCTGCATTGTACACACTGTGTG	5'	Diff	gp1a	.(((((.(((((...(..(((((((....(((((..(...........)..)))))....)))))))..)...)))))..))))).....	84	43.3	-28.2	1344.29	1758.65	2082	1146.26	1407.31	2105.37	3009.53	1413.09	1809.9	middle
151	259	gga-miR-460a-3p	CACAGCGCATACAATGTGGATT	22	358485510	+	3654245	3654334	ctgactatatagcaCCTGCATTGTACACACTGTGTgtgttaactggaaatgCACAGCGCATACAATGTGGATTctgtagaagtcactcac	3	gga-mir-460a,tgu-mir-460a,ipu-mir-460,	gga-mir-460a	ctgactatatagcaCCTGCATTGTACACACTGTGTGtgttaactggaaatgCACAGCGCATACAATGTGGATTctgtagaagtcactcac	gga-miR-460a-3p	CACAGCGCATACAATGTGGATT	3'	Yes	gp1a	.(((((.(((((...(..(((((((....(((((..(...........)..)))))....)))))))..)...)))))..))))).....	84	43.3	-28.2	960.357	1039.33	1540.7	871.522	1087.05	1428.02	1976.18	1038.59	1343.93	middle
153	263	gga-miR-489-3p_L-2R+1	TGACATCATATGTACGGCTGCT	22	358485510	-	23246907	23247004	tgtcacgtggtggcttggTGGTCGTATGTATGACGTCATTtacttggacttttaggagTGACATCATATGTACGGCTGCTaaactgctgcatgggaca	6	gga-mir-489,tgu-mir-489,aca-mir-489,ipu-mir-489,xtr-mir-489,ccr-mir-489,	gga-mir-489	gtggtggcttggTGGTCGTATGTATGACGTCATTtacttggacttttaggAGTGACATCATATGTACGGCTGCtaaactgctgc	gga-miR-489-3p	AGTGACATCATATGTACGGCTGC	3'	Diff	gp1a	.(((..(..(..(.((((..((((((..(((((.(((((((.((.........))))))))).)))))..))))))..)))).)..)..)....))).	96	46.9	-42.5	66.6327	86.0504	44.949	75.5319	9.15025	33.0417	44.6789	136.781	42.5493	middle
154	264	gga-miR-490-5p	CCATGGATCTCCAGGTGGGT	20	358485511	-	58018954	58019053	tcataagttcatggttcgacaCCATGGATCTCCAGGTGGGTcaagattatagagatacacCAACCTGGAGGACTCCATGCTGTtgagctgttcacaagca	10	gga-mir-490,tgu-mir-490-2,tgu-mir-490-1,mmu-mir-490,eca-mir-490,cfa-mir-490,ggo-mir-490,aca-mir-490,ssc-mir-490-2,ssc-mir-490-1,	gga-mir-490	aagttcatggttcgacaCCATGGATCTCCAGGTGGGTcaagattatagagatacacCAACCTGGAGGACTCCATGCTGttgagctgttcacaa	gga-miR-490-5p	CCATGGATCTCCAGGTGGGT	5'	Yes	gp1a	......((..(..((((((((.(((((((((((((((.(((....(((.....)))..))).)))))))))..)))))).))))))))..)..)).....	89	47	-40.2	44.4218	29.5798	38.2545	24.9006	0.915025	11.3581	56.1351	19.8096	37.3603	middle
154	265	gga-miR-490-3p_R+1	CAACCTGGAGGACTCCATGCTGT	23	358485511	-	58018954	58019053	tcataagttcatggttcgacaCCATGGATCTCCAGGTGGGTcaagattatagagatacacCAACCTGGAGGACTCCATGCTGTtgagctgttcacaagca	10	gga-mir-490,tgu-mir-490-2,tgu-mir-490-1,mmu-mir-490,eca-mir-490,cfa-mir-490,ggo-mir-490,aca-mir-490,ssc-mir-490-2,ssc-mir-490-1,	gga-mir-490	aagttcatggttcgacaCCATGGATCTCCAGGTGGGTcaagattatagagatacacCAACCTGGAGGACTCCATGCTGttgagctgttcacaa	gga-miR-490-3p	CAACCTGGAGGACTCCATGCTG	3'	Diff	gp1a	......((..(..((((((((.(((((((((((((((.(((....(((.....)))..))).)))))))))..)))))).))))))))..)..)).....	89	47	-40.2	404.027	578.151	324.207	602.596	88.7574	134.232	598.01	179.23	434.833	middle
155	266	gga-miR-499-5p_R-2_1ss11TC	TTAAGACTTGCAGTGATGTTT	21	358485492	-	2955127	2955217	tttgagggagcggcagTTAAGACTTGTAGTGATGTTTagataatgtattacatgAACATCACTTTAAGTCTGTGCTacttctctcctcatt	4	gga-mir-499,tgu-mir-499,aca-mir-499,ipu-mir-499-1,	gga-mir-499	tttgagggagcggcagTTAAGACTTGTAGTGATGTTTAGataatgtattacatgAACATCACTTTAAGTCTGTGCTacttctctcctcatt	gga-miR-499-5p	TTAAGACTTGTAGTGATGTTTAG	5'	Diff	gp1a	..((((((((..(.(((..((((((..(((((((((((..(((....)))..)))))))))))..))))))..))).)..))).)))))..	87	37.4	-36	2296.18	2724.03	2352.65	51748.5	2940.89	3047.06	4922.7	2231.88	6033.69	high
155	267	gga-miR-499-3p	AACATCACTTTAAGTCTGTGCT	22	358485492	-	2955127	2955217	tttgagggagcggcagTTAAGACTTGTAGTGATGTTTagataatgtattacatgAACATCACTTTAAGTCTGTGCTacttctctcctcatt	4	gga-mir-499,tgu-mir-499,aca-mir-499,ipu-mir-499-1,	gga-mir-499	tttgagggagcggcagTTAAGACTTGTAGTGATGTTTAGataatgtattacatgAACATCACTTTAAGTCTGTGCTacttctctcctcatt	gga-miR-499-3p	AACATCACTTTAAGTCTGTGCT	3'	Yes	gp1a	..((((((((..(.(((..((((((..(((((((((((..(((....)))..)))))))))))..))))))..))).)..))).)))))..	87	37.4	-36	75.094	73.9495	108.069	218.296	85.0973	77.4414	123.726	70.7487	96.5142	middle
156	269	gga-miR-551-3p	GCGACCCATACTTGGTTTCAG	21	358485503	-	19886058	19886170	ccaccagagctgccccatggctccAGAAATCAAGGGTGGGTAAGACCttgtaggataactggcagGCGACCCATACTTGGTTTCAGgggctgtgtgggtatcgtcagtggtgg	3	gga-mir-551,tgu-mir-551,mdo-mir-551b,	gga-mir-551	ccaccagagctgccccatggctccaGAAATCAAGGGTGGGTAAGACCTtgtaggataactggcagGCGACCCATACTTGGTTTCAGgggctgtgtgggtatcgtcagtggtgg	gga-miR-551-3p	GCGACCCATACTTGGTTTCAG	3'	Yes	gp1a	((((((..(((((((((..(((((.(((((((((..(((((.....(((((((.....)).)))))..)))))..))))))))).)))))..)).)))))..))...))))))	113	56.6	-56.2	33.8452	28.2353	55.469	20.7505	17.3855	40.2695	40.0965	29.2428	35.2847	middle
159	272	gga-miR-1306-5p_L-1R-3	CCACCTCCCCTGCAAACGTCC	21	358485497	+	1279108	1279184	agcctccaCCACCTCCCCTGCAAACGTCCagtgacgcagaggtaaTGGACGTTGGCTCTGGTGGTGAtggacagtca	11	gga-mir-1306,hsa-mir-1306,mmu-mir-1306,bta-mir-1306,ptr-mir-1306,mml-mir-1306,rno-mir-1306,dre-mir-1306,ssc-mir-1306,cgr-mir-1306,xla-mir-1306,	gga-mir-1306	tccACCACCTCCCCTGCAAACGTCCAGTgacgcagaggtaaTGGACGTTGGCTCTGGTGGTGATggaca	gga-miR-1306-5p	ACCACCTCCCCTGCAAACGTCCAGT	5'	Diff	gp1a	..((..(((((((......((.((((((((...((......))..)))))))).))...)))))))..)).......	68	58.4	-31.7	48.6524	55.126	53.5563	77.192	63.1367	77.4414	65.3	81.1252	70.5695	middle
159	273	gga-miR-1306-3p_R-1	TGGACGTTGGCTCTGGTGGTGA	22	358485497	+	1279108	1279184	agcctccaCCACCTCCCCTGCAAACGTCCagtgacgcagaggtaaTGGACGTTGGCTCTGGTGGTGAtggacagtca	11	gga-mir-1306,hsa-mir-1306,mmu-mir-1306,bta-mir-1306,ptr-mir-1306,mml-mir-1306,rno-mir-1306,dre-mir-1306,ssc-mir-1306,cgr-mir-1306,xla-mir-1306,	gga-mir-1306	tccACCACCTCCCCTGCAAACGTCCAGTgacgcagaggtaaTGGACGTTGGCTCTGGTGGTGATggaca	gga-miR-1306-3p	TGGACGTTGGCTCTGGTGGTGAT	3'	Diff	gp1a	..((..(((((((......((.((((((((...((......))..)))))))).))...)))))))..)).......	68	58.4	-31.7	163.938	121.008	117.633	144.424	161.044	181.729	182.153	127.348	143.215	middle
160	274	gga-miR-1329-5p_L-1R+3	ACAGTGATCACGTTACGATGGATT	24	358485509	+	96487080	96487174	tcttggtctggttgtagagatACAGTGATCACGTTACGATGGATTtctcaagtaacaaCCTCGTAGCTTGATCACGATATccctatgacttgaga	2	gga-mir-1329,tgu-mir-1329,	gga-mir-1329	tcttggtctggttgtagagaTACAGTGATCACGTTACGATGGatttctcaagtaacaaCCTCGTAGCTTGATCACGATATccctatgacttgaga	gga-miR-1329-5p	TACAGTGATCACGTTACGATGG	5'	Diff	gp1a	......((..((..(((.((((..(((((((.(((((((.((................))))))))).)))))))..)))).)))..))..))..	87	42.1	-33.3	239.032	356.302	262.043	265.607	533.459	557.578	376.907	368.836	313.412	middle
160	275	gga-miR-1329-3p	CCTCGTAGCTTGATCACGATAT	22	358485509	+	96487080	96487174	tcttggtctggttgtagagatACAGTGATCACGTTACGATGGATTtctcaagtaacaaCCTCGTAGCTTGATCACGATATccctatgacttgaga	2	gga-mir-1329,tgu-mir-1329,	gga-mir-1329	tcttggtctggttgtagagaTACAGTGATCACGTTACGATGGatttctcaagtaacaaCCTCGTAGCTTGATCACGATATccctatgacttgaga	gga-miR-1329-3p	CCTCGTAGCTTGATCACGATAT	3'	Yes	gp1a	......((..((..(((.((((..(((((((.(((((((.((................))))))))).)))))))..)))).)))..))..))..	87	42.1	-33.3	27.4992	26.8907	34.429	25.7307	49.4113	85.7018	29.786	45.2792	40.4737	middle
161	276	gga-miR-1397-5p_R-1	TGCATTGCGACGGGTTATATC	21	358485511	+	126318826	126318930	agctgttgactgaatgcgatgtgtgcatTGCATTGCGACGGGTTATATCactaatcgtaacatgatgtaacccaacgcagcatgatgtaagcgtcgtgaaacgtt	1	gga-mir-1397,	gga-mir-1397	agctgttgactgaatgcgatgtgtgcatTGCATTGCGACGGGTTATATCActaatcgtaacatGATGTAACCCAACGCAGCATGAtgtaagcgtcgtgaaacgtt	gga-miR-1397-5p	TGCATTGCGACGGGTTATATCA	5'	Diff	gp1a	...((((.....(((((((((....)))))))))(((..(((((((((((............)))))))))))..)))..(((((((....))))))).))))..	44	44.8	-37.2	4.23065	4.03361	5.73817	4.15011	6.40517	3.09765	0	8.48984	2.07557	low
162	277	gga-miR-1416-5p	TCCTTAACTCATGCCGCTGTG	21	358485482	+	34781501	34781589	tgaggctgatacttttTCCTTAACTCATGCCGCTGTGcctttatattttatttcACAATTGTATGAGTTGAGTACAgagtatcagtcca	1	gga-mir-1416,	gga-mir-1416	tgaggctgatacttttTCCTTAACTCATGCCGCTGTGcctttatattttatttcACAATTGTATGAGTTGAGTACAgagtatcagtcca	gga-miR-1416-5p	TCCTTAACTCATGCCGCTGTG	5'	Yes	gp1a	.(.((((((((((((...((((((((((((...((((....((.....))...))))...))))))))))))...))))))))))))).	87	37.1	-34.2	1015.36	1409.07	995.573	864.052	534.374	959.24	1507.63	1512.14	800.133	middle
162	278	gga-miR-1416-3p	ACAATTGTATGAGTTGAGTACA	22	358485482	+	34781501	34781589	tgaggctgatacttttTCCTTAACTCATGCCGCTGTGcctttatattttatttcACAATTGTATGAGTTGAGTACAgagtatcagtcca	1	gga-mir-1416,	gga-mir-1416	tgaggctgatacttttTCCTTAACTCATGCCGCTGTGcctttatattttatttcACAATTGTATGAGTTGAGTACAgagtatcagtcca	gga-miR-1416-3p	ACAATTGTATGAGTTGAGTACA	3'	Yes	gp1a	.(.((((((((((((...((((((((((((...((((....((.....))...))))...))))))))))))...))))))))))))).	87	37.1	-34.2	41.2488	49.7479	39.2109	30.7108	21.9606	41.3021	52.6982	45.2792	18.6802	middle
163	279	gga-miR-1434_R+2	GTGCGTGATGATGGAAAATTTC	22	358485484	+	1442291	1442367	aGTGCGTGATGATGGAAAATTTCttcactttgacctgacttgtttgattgaaGAAATTTGAGTATCTGACGcgagct	1	gga-mir-1434,	gga-mir-1434	aGTGCGTGATGATGGAAAATTtcttcactttgacctgacttgtttgattgaagaaatttgagtatctgacgcgagct	gga-miR-1434	GTGCGTGATGATGGAAAATT	5'	Diff	gp1a	((..((((..((((..(((((((((((.((..((.......))..)).)))))))))))...))))...))))..))	77	39	-19.9	126.919	21.5126	24.8654	36.5209	46.6663	45.4323	26.3491	73.5786	28.0202	middle
163	280	gga-mir-1434-p3	GAAATTTGAGTATCTGACG	19	358485484	+	1442291	1442367	aGTGCGTGATGATGGAAAATTTCttcactttgacctgacttgtttgattgaaGAAATTTGAGTATCTGACGcgagct	1	gga-mir-1434,	gga-mir-1434	aGTGCGTGATGATGGAAAATTtcttcactttgacctgacttgtttgattgaagaaatttgagtatctgacgcgagct	gga-mir-1434-p3	gaaatttgagtatctgacg	3'	New	gp1a	((..((((..((((..(((((((((((.((..((.......))..)).)))))))))))...))))...))))..))	77	39	-19.9	239.032	52.4369	106.156	107.073	86.0123	96.0273	72.1737	297.144	65.3806	middle
164	281	gga-miR-1451-5p	TCGCACAGGAGCAAGTTACCGC	22	358485509	+	75401219	75401328	cagagcaagcgcaggagctgctgccTCGCACAGGAGCAAGTTACCGCgttcagctcgcctgcCGTAACTCGCTGCTGTGAGAGGcagcggctcctggctctccctgctcc	2	gga-mir-1451,tgu-mir-1451,	gga-mir-1451	cagagcaagcgcaggagctgctgccTCGCACAGGAGCAAGTTACCGCgttcagctcgcctgcCGTAACTCGCTGCTGTGAGAGGCagcggctcctggctctccctgctcc	gga-miR-1451-5p	TCGCACAGGAGCAAGTTACCGC	5'	Yes	gp1a	..((((((((.((((((((((((((((.(((((.(((.((((((.(((...........))).)))))).))).))))).))))))))))))))))))).....))))).	107	65.5	-69.5	1322.08	1321.68	1734.84	1126.34	1766	1429.05	1343.8	1095.19	1483	middle
164	282	gga-miR-1451-3p_R-1	CGTAACTCGCTGCTGTGAGAGG	22	358485509	+	75401219	75401328	cagagcaagcgcaggagctgctgccTCGCACAGGAGCAAGTTACCGCgttcagctcgcctgcCGTAACTCGCTGCTGTGAGAGGcagcggctcctggctctccctgctcc	2	gga-mir-1451,tgu-mir-1451,	gga-mir-1451	cagagcaagcgcaggagctgctgccTCGCACAGGAGCAAGTTACCGCgttcagctcgcctgcCGTAACTCGCTGCTGTGAGAGGCagcggctcctggctctccctgctcc	gga-miR-1451-3p	CGTAACTCGCTGCTGTGAGAGGC	3'	Diff	gp1a	..((((((((.((((((((((((((((.(((((.(((.((((((.(((...........))).)))))).))).))))).))))))))))))))))))).....))))).	107	65.5	-69.5	232.686	224.538	270.651	160.194	279.083	240.585	197.046	154.704	194.066	middle
166	285	gga-miR-1453	TGGGCAGCCTCTCAGTGAGCTCT	23	358485492	-	1654250	1654323	gtgcaggctctctgtggctcagcccagctgcggtactgcatggtgcTGGGCAGCCTCTCAGTGAGCTCTgtgct	1	gga-mir-1453,	gga-mir-1453	gtgcaggctctctgtggctcagcccagctgcggtactgcatggtgcTGGGCAGCCTCTCAGTGAGCTCTgtgct	gga-miR-1453	TGGGCAGCCTCTCAGTGAGCTCT	3'	Yes	gp1a	(..(((((((.(((.((((..(((((((((((....))))....)))))))))))...))).)))).)))..).	73	63.5	-40.9	13.7496	6.72269	17.2145	29.0507	17.3855	15.4883	14.893	16.0364	13.4912	middle
167	286	gga-miR-1454_L-1R-1	TACAATGATGAGACTTTGGCTC	22	358485509	-	56049382	56049481	atagtggctatagagtgtgtgtagggtcttaatgtgagttttcttcaaattaaaagcataagagctgTACAATGATGAGACTTTGGCTCcctctactgat	1	gga-mir-1454,	gga-mir-1454	atagtggctatagagtgtgtgtagggtcttaatgtgagttttcttcaaattaaaagcataagagctGTACAATGATGAGACTTTGGCTCCctctactgat	gga-miR-1454	GTACAATGATGAGACTTTGGCTCC	3'	Diff	gp1a	.((((((.....((((.....((..((((((.(((((((((((((........)))....)))))).))))....))))))..))))))...))))))..	97	38	-18.2	1342.17	953.277	636.937	635.796	808.882	982.989	742.358	878.227	719.186	middle
168	287	gga-miR-1456-5p_L-1	AAAGGACGGAGGCGGCCCGCGC	22	358485482	-	44756224	44756333	gtcagatggagcctgggccgaacagggAAAGGACGGAGGCGGCCCGCGCggggtcgttcagtCGGGGTCGTCGCCGTCCCTTCCccgttcgacccgtacccgcctgagct	1	gga-mir-1456,	gga-mir-1456	gtcagatggagcctgggccgaacaggGAAAGGACGGAGGCGGCCCGCGCggggtcgttcagtCGGGGTCGTCGCCGTCCCTTCcccgttcgacccgtacccgcctgagct	gga-miR-1456-5p	GAAAGGACGGAGGCGGCCCGCGC	5'	Diff	gp1a	.((((..((....((((.(((((.(((((.((((((.((((((((.(((..((....)).).)))))))))).)))))).))))).))))).))))...))..))))...	106	70.9	-61.8	1150.74	2160.67	1098.86	946.224	1195.02	1190.53	2363.4	872.567	1184.11	middle
168	288	gga-miR-1456-3p_R+1	CGGGGTCGTCGCCGTCCCTTCC	22	358485482	-	44756224	44756333	gtcagatggagcctgggccgaacagggAAAGGACGGAGGCGGCCCGCGCggggtcgttcagtCGGGGTCGTCGCCGTCCCTTCCccgttcgacccgtacccgcctgagct	1	gga-mir-1456,	gga-mir-1456	gtcagatggagcctgggccgaacaggGAAAGGACGGAGGCGGCCCGCGCggggtcgttcagtCGGGGTCGTCGCCGTCCCTTCcccgttcgacccgtacccgcctgagct	gga-miR-1456-3p	CGGGGTCGTCGCCGTCCCTTC	3'	Diff	gp1a	.((((..((....((((.(((((.(((((.((((((.((((((((.(((..((....)).).)))))))))).)))))).))))).))))).))))...))..))))...	106	70.9	-61.8	24.3262	29.5798	31.56	24.9006	58.5616	32.0091	45.8245	27.3562	25.9447	middle
169	289	gga-mir-1457-p5_1ss4AG	ACAGCCTCCTTGGGCAACCTGTT	23	358485510	-	136647985	136648071	gcatccACAACCTCCTTGGGCAACCTGTTccagtgcgtcacctttaaattagattatcaCACTACAGGCTGCAAAAGGGTTTgtgag	1	gga-mir-1457,	gga-mir-1457	gcatccacaacctccttgggcaacctgttccagtgcgtcacctttaaattagattatcaCACTACAGGCTGCAAAAGGGTTtgtgag	gga-mir-1457-p5	acaacctccttgggcaacctgtt	5'	New	gp1a	.....(((((.(.((((..(((.(((((....(((.(((............)))...)))...))))).)))..))))).)))))..	80	47.1	-24.4	8.46129	1.34454	7.6509	5.81015	0	2.0651	4.58245	14.1497	4.15115	middle
170	291	gga-miR-1458	TTCCTGTGATGCTCATGAGAA	21	358485503	+	10140254	10140363	ttagttcagcctcattttttttagagttctggagtatcttattgcacaaaatatgctgaggagaaaTTCCTGTGATGCTCATGAGAAaaattgtagagcgcttttacact	1	gga-mir-1458,	gga-mir-1458	ttagttcagcctcattttttttagagttctggagtatcttattgcacaaaatatgctgaggagaaaTTCCTGTGATGCTCATGAGAAaaattgtagagcgcttttacact	gga-miR-1458	TTCCTGTGATGCTCATGAGAA	3'	Yes	gp1a	...((..((((((((((((((((((((...(((((.((((...(((.......)))....)))).)))))......)))).))))))))))....))).)))...))...	104	35.5	-27.2	12.6919	10.7563	4.78181	19.9205	32.0259	29.944	21.7667	30.1861	10.3779	middle
175	298	gga-miR-1464	TGCTGTTTGCAGGGCCGCCTCGGA	24	358485497	+	11434695	11434804	ggcgcagcacctgcgtgtgtggctgTGCTGTTTGCAGGGCCGCCTCGGAtccgcccaacgcCGGCTGCCCGCACACAGCACACAcagcacacagcacacgcgtgcagcgc	1	gga-mir-1464,	gga-mir-1464	ggcgcagcacctgcgtgtgtggctgTGCTGTTTGCAGGGCCGCCTCGGAtccgcccaacgccggctgcccgcacacagcacacacagcacacagcacacgcgtgcagcgc	gga-miR-1464	TGCTGTTTGCAGGGCCGCCTCGGA	5'	Yes	gp1a	.((((.((((..(((((((((((((((((((.(((.((((.(((.((...........))..))).))))))).)))))....))))).)...)))))))))))).))))	109	70	-55.9	4.23065	2.68907	4.78181	9.13024	11.8953	2.0651	1.14561	1.88663	14.529	middle
178	304	gga-miR-1467-5p	TCTCAGCTACATCGGTGTAAATC	23	358485510	-	135124476	135124585	gggacaggacaggttgtttTCTCAGCTACATCGGTGTAAATCcagggcaattctactgaggTTCACACCAGAGTAACTGGGATCagaatctggccaccatcgtccacctg	2	gga-mir-1467-2,tgu-mir-1467,	gga-mir-1467-2	gggacaggacaggttgtttTCTCAGCTACATCGGTGTAAATCcagggcaattctactgaggtTCACACCAGAGTAACTGGGATCagaatctggccaccatcgtccacctg	gga-miR-1467-5p	TCTCAGCTACATCGGTGTAAATC	5'	Yes	gp1a	.((((.((.((((((....((((((.(((.(((((((.(((((((..........))).)))).))))).))))).))))))....)))))).))......)))).....	104	50.9	-36.2	15.8649	43.0252	30.6036	19.9205	15.5554	52.6601	34.3684	14.1497	13.4912	middle
178	305	gga-miR-1467-3p_L+1	TTCACACCAGAGTAACTGGGATC	23	358485510	-	135124476	135124585	gggacaggacaggttgtttTCTCAGCTACATCGGTGTAAATCcagggcaattctactgaggTTCACACCAGAGTAACTGGGATCagaatctggccaccatcgtccacctg	2	gga-mir-1467-2,tgu-mir-1467,	gga-mir-1467-2	gggacaggacaggttgtttTCTCAGCTACATCGGTGTAAATCcagggcaattctactgaggtTCACACCAGAGTAACTGGGATCagaatctggccaccatcgtccacctg	gga-miR-1467-3p	TCACACCAGAGTAACTGGGATC	3'	Diff	gp1a	.((((.((.((((((....((((((.(((.(((((((.(((((((..........))).)))).))))).))))).))))))....)))))).))......)))).....	104	50.9	-36.2	109.997	118.319	185.534	84.6622	108.888	100.158	120.289	59.4289	61.2294	middle
180	308	gga-miR-1551-5p_L-1R+1	TAGCAGCAAAAAGAACTTCAGAT	23	358485498	+	5206161	5206250	aggagttactatagcTAGCAGCAAAAAGAACTTCAGATgtgattaacttggagctcTGAGTTTGTGTTGCTGCTTTCTtagtgctctctt	1	gga-mir-1551,	gga-mir-1551	aggagttactatagCTAGCAGCAAAAAGAACTTCAGAtgtgattaacttggagctcTGAGTTTGTGTTGCTGCTTTCTtagtgctctctt	gga-miR-1551-5p	CTAGCAGCAAAAAGAACTTCAGA	5'	Diff	gp1a	.((((.(((((.((..((((((((...(((((.((((.((............)))))))))))...))))))))..)))))))))))...	86	40	-31.7	2.11532	44.3697	49.7308	3.32009	1.83005	55.7578	56.1351	49.0524	4.15115	middle
180	309	gga-miR-1551-3p	TGAGTTTGTGTTGCTGCTTTCT	22	358485498	+	5206161	5206250	aggagttactatagcTAGCAGCAAAAAGAACTTCAGATgtgattaacttggagctcTGAGTTTGTGTTGCTGCTTTCTtagtgctctctt	1	gga-mir-1551,	gga-mir-1551	aggagttactatagCTAGCAGCAAAAAGAACTTCAGAtgtgattaacttggagctcTGAGTTTGTGTTGCTGCTTTCTtagtgctctctt	gga-miR-1551-3p	TGAGTTTGTGTTGCTGCTTTCT	3'	Yes	gp1a	.((((.(((((.((..((((((((...(((((.((((.((............)))))))))))...))))))))..)))))))))))...	86	40	-31.7	4.23065	25.5462	27.7345	4.15011	6.40517	29.944	18.3298	20.7529	3.11336	middle
181	310	gga-miR-1553-5p	AGTCCTGTCCTGTCTACCTACTGT	24	358485505	+	23245928	23246032	gaggaccagttggcagctctcacacAGTCCTGTCCTGTCTACCTACTGTctgtcctgtccTGTGGTGGGAGGACAGTGATGTGggagagggccactttcagcttt	1	gga-mir-1553,	gga-mir-1553	gaggaccagttggcagctctcacacAGTCCTGTCCTGTCTACCTACTGTctgtcctgtccTGTGGTGGGAGGACAGTGATGTgggagagggccactttcagcttt	gga-miR-1553-5p	AGTCCTGTCCTGTCTACCTACTGT	5'	Yes	gp1a	..(((..((.((((..(((((.((((.(((((((((.((((((.((...............))))))))))))))).)))))).))))).)))))))))......	97	56.2	-40.8	3.17299	1.34454	3.82545	3.32009	2.74507	3.09765	3.43684	2.82995	6.22672	low
185	316	gga-miR-1559-5p	TTCGATGCTTGTATGCTACTCC	22	358485505	-	1318656	1318731	tagactcctTTCGATGCTTGTATGCTACTCCcaagaatgctaacaggagTTACATGTATGCATCGAGCAGAgacta	1	gga-mir-1559,	gga-mir-1559	tagactcctTTCGATGCTTGTATGCTACTCCcaagaatgctaacaggAGTTACATGTATGCATCGAGCAgagacta	gga-miR-1559-5p	TTCGATGCTTGTATGCTACTCC	5'	Yes	gp1a	(((.(((..((((((((.(..(((..(((((..............)))))..)))..).))))))))..))).)))	76	43.4	-24.9	8099.57	9352.6	5585.16	5730.47	8686.33	9695.66	7276.94	6898.47	6795.43	middle
185	317	gga-miR-1559-3p_L-2R+2	TTACATGTATGCATCGAGCAGA	22	358485505	-	1318656	1318731	tagactcctTTCGATGCTTGTATGCTACTCCcaagaatgctaacaggagTTACATGTATGCATCGAGCAGAgacta	1	gga-mir-1559,	gga-mir-1559	tagactcctTTCGATGCTTGTATGCTACTCCcaagaatgctaacaggAGTTACATGTATGCATCGAGCAgagacta	gga-miR-1559-3p	AGTTACATGTATGCATCGAGCA	3'	Diff	gp1a	(((.(((..((((((((.(..(((..(((((..............)))))..)))..).))))))))..))).)))	76	43.4	-24.9	64.5174	40.3361	58.3381	48.1412	150.979	60.9205	58.4263	58.4856	81.9851	middle
186	318	gga-miR-1560-5p_R+1	GCGGCGCGAGCAGAGAGGCGCTG	23	358485501	-	18095261	18095364	tccttagtcactgcgtgggggtgGCGGCGCGAGCAGAGAGGCGCTGccgtgtccaaagcaGCATCTCTGGACGCGCTCGTTCcttctgcgtggctccgcttgga	1	gga-mir-1560,	gga-mir-1560	tccttagtcactgcgtgggggtgGCGGCGCGAGCAGAGAGGCGCTgccgtgtccaaagcaGCATCTCTGGACGCGCTCGTTCcttctgcgtggctccgcttgga	gga-miR-1560-5p	GCGGCGCGAGCAGAGAGGCGCT	5'	Diff	gp1a	(((..(((..(..((..(..(..((((((((..((((((...(((((..........))))).))))))..))))).)))..)..)..))..)....))).)))	104	65.4	-48.4	25.3839	6.72269	18.1709	23.2406	38.431	5.16276	13.7474	16.9797	22.8313	middle
186	319	gga-miR-1560-3p	GCATCTCTGGACGCGCTCGTTC	22	358485501	-	18095261	18095364	tccttagtcactgcgtgggggtgGCGGCGCGAGCAGAGAGGCGCTGccgtgtccaaagcaGCATCTCTGGACGCGCTCGTTCcttctgcgtggctccgcttgga	1	gga-mir-1560,	gga-mir-1560	tccttagtcactgcgtgggggtgGCGGCGCGAGCAGAGAGGCGCTgccgtgtccaaagcaGCATCTCTGGACGCGCTCGTTCcttctgcgtggctccgcttgga	gga-miR-1560-3p	GCATCTCTGGACGCGCTCGTTC	3'	Yes	gp1a	(((..(((..(..((..(..(..((((((((..((((((...(((((..........))))).))))))..))))).)))..)..)..))..)....))).)))	104	65.4	-48.4	57.1137	77.9831	103.287	63.0816	108.888	129.069	96.2316	75.4653	76.7962	middle
189	324	gga-miR-1563_R+1	GCACATGATGAGGAAGCACTGAAAC	25	358485500	+	733993	734063	agcccaaaGCACATGATGAGGAAGCACTGAAACtgactctgtatgaagtgCATTCAATCCAATGCTGAGCt	1	gga-mir-1563,	gga-mir-1563	agcccaaaGCACATGATGAGGAAGCACTGAAActgactctgtatgaagtgcattcaatccaatgctgagct	gga-miR-1563	GCACATGATGAGGAAGCACTGAAA	5'	Diff	gp1a	(((....((((...(((..(((.(((((...((.......))....))))).))).)))...))))..)))	71	45.1	-15.8	26.4415	10.7563	12.4327	12.4503	26.5357	27.8789	21.7667	44.3358	9.34008	middle
189	325	gga-mir-1563-p3	CATTCAATCCAATGCTGAGC	20	358485500	+	733993	734063	agcccaaaGCACATGATGAGGAAGCACTGAAACtgactctgtatgaagtgCATTCAATCCAATGCTGAGCt	1	gga-mir-1563,	gga-mir-1563	agcccaaaGCACATGATGAGGAAGCACTGAAActgactctgtatgaagtgcattcaatccaatgctgagct	gga-mir-1563-p3	cattcaatccaatgctgagc	3'	New	gp1a	(((....((((...(((..(((.(((((...((.......))....))))).))).)))...))))..)))	71	45.1	-15.8	44.4218	0	9.56362	4.15011	1.83005	17.5534	4.58245	23.5829	14.529	middle
203	343	gga-miR-1590	AGGGACAAATTGCTCTCTGGAAG	23	358485506	-	11997264	11997362	tggatggaaataggtatctcCAGAGAACAGTTTGTCCCACTTGtttttgacgtctgtcgtagcaAGGGACAAATTGCTCTCTGGAAGtacatttctcca	1	gga-mir-1590,	gga-mir-1590	tggatggaaataggtatctccagagaacagtttgtcccacttgtttttgacgtctgtcgtagcaAGGGACAAATTGCTCTCTGGAAGtacatttctcca	gga-miR-1590	AGGGACAAATTGCTCTCTGGAAG	3'	Yes	gp1a	.(((..(((((..(((..((((((((.(((((((((((..(((((..((((....)))).)))))))))))))))).))))))))..))))))))))).	97	43.4	-45.9	9.51896	24.2017	8.60726	10.7903	13.7254	15.4883	17.1842	23.5829	5.18893	middle
208	350	gga-mir-1595-p5_1ss15GC	ACAAGCACGAGTGTCGTGGA	20	358485504	-	19665805	19665869	aACAAGCACGAGTGTGGTGGAgctcatggagcctccccTTAGCCCCGCTGTCCTACTGCTggatt	1	gga-mir-1595,	gga-mir-1595	aacAAGCACGAGTGTGGTGGAGCTCatggagcctcccctTAGCCCCGCTGTCCTACTGCTGgatt	gga-mir-1595-p5	acAAGCACGAGTGTGGTGGA	5'	New	gp1a	....((((.....(..((((.(((...((......))...))).))))..).....)))).....	56	58.5	-16.5	171.341	8.06722	9.56362	10.7903	7.3202	36.1393	6.87368	41.5059	10.3779	middle
213	360	gga-miR-1602	TGGGCTCTGCATCACCCCATGG	22	358485508	+	75836469	75836559	ggagcaggaggagatgcccTGGGGGTGCTGCGAAGCCTGCAgccgcccaggggctgagcTGGGCTCTGCATCACCCCATGGgcactgctcc	1	gga-mir-1602,	gga-mir-1602	ggagcaggaggagatgccctgggggtgctgcgaagcctgcagccgcccaggggctgagcTGGGCTCTGCATCACCCCATGGgcactgctcc	gga-miR-1602	TGGGCTCTGCATCACCCCATGG	3'	Yes	gp1a	(((((((.......(((((..((((((.(((..((((..((((((((....))).).))))))))..))).))))))..))))))))))))	91	70.3	-55	10.5766	8.06722	11.4763	12.4503	8.23522	9.29296	19.4754	3.77326	5.18893	middle
221	372	gga-mir-1612-p5_1ss21TC	AATTGGCTCTTTTCTTTCTTCCT	23	358485503	+	4482098	4482181	cttttaagcatccAATTGGCTCTTTTCTTTCTTTCTttttttatggtagaggAAGGAAAAGGAGCTGACTGGGCagcttggagg	1	gga-mir-1612,	gga-mir-1612	cttttaagcatccaattggctcttttctttctttctttttttatggtagagGAAGGAAAAGGAGCTGACTGGGcagcttggagg	gga-mir-1612-p5	aattggctcttttctttctttct	5'	New	gp1a	(((..((((.((((.(..((((((...((((((((((((........))))))))))))))))))..).))))..))))..)))	84	41.7	-32.9	3.17299	13.4454	4.78181	7.47019	11.8953	0	3.43684	7.54653	1.03779	middle
225	378	gga-miR-1618-5p	TGCATCCTGGCTCCTGGCGTCC	22	358485504	+	7422181	7422259	ctgcgtgcTGCATCCTGGCTCCTGGCGTCCtgcacgtgctattggAGAGCCCGGAGCCAGGCTGCTGTtctccaggcag	1	gga-mir-1618,	gga-mir-1618	ctgcgtgcTGCATCCTGGCTCCTGGCGTCCtgcacgtgctattggaGAGCCCGGAGCCAGGCTGCTGTtctccaggcag	gga-miR-1618-5p	TGCATCCTGGCTCCTGGCGTCC	5'	Yes	gp1a	((((.((..(((.(((((((((.(((.(((.((....))....)))..))).))))))))).))).......)).))))	79	65.8	-39.6	0	0	1.91272	52.2913	68.6269	3.09765	50.407	50.939	1.03779	middle
225	379	gga-miR-1618-3p_L+1	AGAGCCCGGAGCCAGGCTGCTGT	23	358485504	+	7422181	7422259	ctgcgtgcTGCATCCTGGCTCCTGGCGTCCtgcacgtgctattggAGAGCCCGGAGCCAGGCTGCTGTtctccaggcag	1	gga-mir-1618,	gga-mir-1618	ctgcgtgcTGCATCCTGGCTCCTGGCGTCCtgcacgtgctattggaGAGCCCGGAGCCAGGCTGCTGTtctccaggcag	gga-miR-1618-3p	GAGCCCGGAGCCAGGCTGCTGT	3'	Diff	gp1a	((((.((..(((.(((((((((.(((.(((.((....))....)))..))).))))))))).))).......)).))))	79	65.8	-39.6	34.9028	8.06722	18.1709	9.96026	21.9606	19.6185	6.87368	21.6963	11.4157	middle
226	381	gga-miR-1619	AGAATTCATAGCAATACGGACT	22	358485492	-	12990348	12990439	ttgtaagtccagcagtcTGTATTGCTACAAATCCTCTTCTCagcgtccaaactcagaAGAATTCATAGCAATACGGACTgctggacttctag	1	gga-mir-1619,	gga-mir-1619	ttgtaagtccagcagtctgtattgctacaaatcctcttctcagcgtccaaactcagaAGAATTCATAGCAATACGGACTgctggacttctag	gga-miR-1619	AGAATTCATAGCAATACGGACT	3'	Yes	gp1a	....(((((((((((((((((((((((..(((..((((((.((........)).)))))))))..)))))))))))))))))))))))....	84	43.5	-47.1	8.46129	5.37815	9.56362	1.66004	9.15025	11.3581	6.87368	4.71658	4.15115	middle
227	382	gga-miR-1620	ACTTTAATGGGCTTTGGATCAC	22	358485504	+	17395557	17395644	tgcaatatgggcttgatccaaagcctgtttaagtcagtggactgattcccaatgACTTTAATGGGCTTTGGATCACaccctaattgca	1	gga-mir-1620,	gga-mir-1620	tgcaatatgggcttgatccaaagcctgtttaagtcagtggactgattcccaatgACTTTAATGGGCTTTGGATCACaccctaattgca	gga-miR-1620	ACTTTAATGGGCTTTGGATCAC	3'	Yes	gp1a	.(((((..(((..((((((((((((..((.((((((.(((........))).)))))).))..))))))))))))..)))..))))).	86	43.2	-47.5	5.28831	10.7563	6.69454	8.30021	3.6601	1.03255	8.0193	7.54653	3.11336	middle
231	387	gga-miR-1625-5p	TGGACCAGGGCTCTTCCTGCTGGCT	25	358485497	-	7568815	7568894	gctgttgggctTGGACCAGGGCTCTTCCTGCTGGCTggttcctggataagcagcagaatatccctgccattccctgctgc	1	gga-mir-1625,	gga-mir-1625	gctgttgggctTGGACCAGGGCTCTTCCTGCTGGCTggttcctggataaGCAGCAGAATATCCCTGCCATTccctgctgc	gga-miR-1625-5p	TGGACCAGGGCTCTTCCTGCTGGCT	5'	Yes	gp1a	((.(..(((..(((..(((((......((((((.((..((....))..)))))))).....))))))))..)))..).))	80	58.8	-29.9	11.6343	41.6806	6.69454	29.0507	42.0911	11.3581	9.16491	18.8663	7.26451	middle
232	388	gga-miR-1626-5p	TTTCCATGGCAGACTTTCTAGGCT	24	358485511	+	5558265	5558354	agtgtgttgatgccaTTTCCATGGCAGACTTTCTAGGCTgaagatttctgaaatcTCTGGAAGTTGCCCTGGACGTGGtattcaatgcct	1	gga-mir-1626,	gga-mir-1626	agtgtgttgatgccaTTTCCATGGCAGACTTTCTAGGCTgaagatttctgaaatcTCTGGAAGTTGCCCTGGACGTGgtattcaatgcct	gga-miR-1626-5p	TTTCCATGGCAGACTTTCTAGGCT	5'	Yes	gp1a	((.(..(((((((((..((((.((((.((.((((((.....((((((...)))))))))))))))))).))))..)))))).)))..)))	90	45.6	-33.5	3.17299	5.37815	4.78181	3.32009	6.40517	3.09765	1.14561	3.77326	9.34008	low
239	397	gga-miR-1635_R-3	TGCCCAGGCTGTGCTGTGCTCT	22	358485491	-	1741924	1742030	ggacctgccgtgagaaccccagTGCCCAGGCTGTGCTGTGCTCTgggggcacgctcagctcttcccCTGGCACACAGCCTGGGAGCAGggagtcctcgcctcttgcc	1	gga-mir-1635,	gga-mir-1635	ggacctgccgtgagaaccccagTGCCCAGGCTGTGCTGTGCTCTGGGggcacgctcagctcttcccctggcacacagcctgggagcagggagtcctcgcctcttgcc	gga-miR-1635	TGCCCAGGCTGTGCTGTGCTCTGGG	5'	Diff	gp1a	((.......(((((.(((((.(..((((((((((...(((((..(((((.............))))).)))))))))))))))..).))).)).)))))......))	90	68.2	-51.8	13.7496	14.7899	14.3454	9.96026	20.1305	11.3581	11.4561	16.0364	10.3779	middle
240	399	gga-mir-1636-p5	TGCCCCGTCACTCCTGATACCG	22	358485497	+	4688786	4688873	caggcatccatctgcTGCCCCGTCACTCCTGATACCGctgtgctggtaaggTGCAGGTGATGGCGGGGCTGCcggtgtgccatgcctg	1	gga-mir-1636,	gga-mir-1636	caggcatccatctgctgccccgtcactcctgataccgctgtgctggtaaggTGCAGGTGATGGCGGGGCTGccggtgtgccatgcctg	gga-mir-1636-p5	tgccccgtcactcctgataccg	5'	New	gp1a	(((((((.((((.((.(((((((((..((((.(((((((.....)))..))))))))...))))))))).)).))))....)))))))	88	64.8	-46.3	10.5766	13.4454	7.6509	7.47019	2.74507	5.16276	8.0193	6.60321	14.529	middle
249	412	gga-miR-1651-5p	GCTAAGACTGATAAAAGCAAGC	22	358485511	+	505088	505171	tccagggggtggaaGCTAAGACTGATAAAAGCAAGCaaattatttacagtTTGCTTTTGTTGGCCTCTGCTGCcgggtcctgga	1	gga-mir-1651,	gga-mir-1651	tccagggggtggaaGCTAAGACTGATAAAAGCAAGCaaattatttacagtTTGCTTTTGTTGGCCTCTGCTGccgggtcctgga	gga-miR-1651-5p	GCTAAGACTGATAAAAGCAAGC	5'	Yes	gp1a	(((((((..(((.(((..((.(..((((((((((((............))))))))))))..).))..))).)))..)))))))	84	47.6	-37.9	13.7496	8.06722	12.4327	8.30021	10.9803	6.19531	4.58245	5.65989	11.4157	middle
249	413	gga-miR-1651-3p_R+1	TTGCTTTTGTTGGCCTCTGCTGT	23	358485511	+	505088	505171	tccagggggtggaaGCTAAGACTGATAAAAGCAAGCaaattatttacagtTTGCTTTTGTTGGCCTCTGCTGCcgggtcctgga	1	gga-mir-1651,	gga-mir-1651	tccagggggtggaaGCTAAGACTGATAAAAGCAAGCaaattatttacagtTTGCTTTTGTTGGCCTCTGCTGccgggtcctgga	gga-miR-1651-3p	TTGCTTTTGTTGGCCTCTGCTG	3'	Diff	gp1a	(((((((..(((.(((..((.(..((((((((((((............))))))))))))..).))..))).)))..)))))))	84	47.6	-37.9	44.4218	47.0588	39.2109	48.1412	43.9212	55.7578	41.2421	36.7893	34.247	middle
252	417	gga-miR-1655-5p	TCAGCTGGTCTTGGGTAAATGC	22	358485504	+	7475856	7475958	ggggaaacgtgtttcaacactgtgTCAGCTGGTCTTGGGTAAATGCtattgttcctgcagtATTTACCCATGGTGGGCTGATacagtgctggagcacagcctc	1	gga-mir-1655,	gga-mir-1655	ggggaaacgtgtttcaacactgtgTCAGCTGGTCTTGGGTAAATGCtattgttcctgcagtATTTACCCATGGTGGGCTGATAcagtgctggagcacagcctc	gga-miR-1655-5p	TCAGCTGGTCTTGGGTAAATGC	5'	Yes	gp1a	((((....((((((((.(((((((((((((..((.((((((((((((...((....)))))))))))))).))..))))))))))))).))))))))..))))	103	50.5	-55.8	30.6722	28.2353	21.04	26.5607	24.7057	4.13021	29.786	14.1497	2.07557	middle
252	418	gga-miR-1655-3p_R-1	ATTTACCCATGGTGGGCTGAT	21	358485504	+	7475856	7475958	ggggaaacgtgtttcaacactgtgTCAGCTGGTCTTGGGTAAATGCtattgttcctgcagtATTTACCCATGGTGGGCTGATacagtgctggagcacagcctc	1	gga-mir-1655,	gga-mir-1655	ggggaaacgtgtttcaacactgtgTCAGCTGGTCTTGGGTAAATGCtattgttcctgcagtATTTACCCATGGTGGGCTGATAcagtgctggagcacagcctc	gga-miR-1655-3p	ATTTACCCATGGTGGGCTGATA	3'	Diff	gp1a	((((....((((((((.(((((((((((((..((.((((((((((((...((....)))))))))))))).))..))))))))))))).))))))))..))))	103	50.5	-55.8	8.46129	9.41176	6.69454	4.15011	7.3202	0	4.58245	7.54653	0	low
256	422	gga-miR-1662	TTGACATCATCATACTTGGGAT	22	358485510	+	1818925	1818997	tctatgggtTTGACATCATCATACTTGGGATgtatgacacaaagtCCCAAGCAGGCTGATGTCAGGCccaaga	2	gga-mir-1662,tgu-mir-1662,	gga-mir-1662	tctatgggtTTGACATCATCATACTTGGGATgtatgacacaaagtcccaagcaggctgatgtcaggcccaaga	gga-miR-1662	TTGACATCATCATACTTGGGAT	5'	Yes	gp1a	(((.((((..((((((((((...((((((((............))))))))..)).))))))))..)))))))	73	46.6	-33.1	2026.48	1551.6	1713.8	979.425	841.823	1802.84	2000.24	2571.48	1192.42	middle
256	423	gga-mir-1662-p3	CCCAAGCAGGCTGATGTCAGGC	22	358485510	+	1818925	1818997	tctatgggtTTGACATCATCATACTTGGGATgtatgacacaaagtCCCAAGCAGGCTGATGTCAGGCccaaga	2	gga-mir-1662,tgu-mir-1662,	gga-mir-1662	tctatgggtTTGACATCATCATACTTGGGATgtatgacacaaagtcccaagcaggctgatgtcaggcccaaga	gga-mir-1662-p3	cccaagcaggctgatgtcaggc	3'	New	gp1a	(((.((((..((((((((((...((((((((............))))))))..)).))))))))..)))))))	73	46.6	-33.1	10.5766	9.41176	12.4327	8.30021	6.40517	5.16276	13.7474	16.9797	6.22672	middle
257	424	gga-miR-1663-5p_R+2_1ss5AG	TACCGCTGTCCTGGGTGCCTGG	22	358485507	+	15181878	15181979	ttcgggagggcagtgttgggTACCACTGTCCTGGGTGCCTGGcagagctcgtgcacTGGCATCCAGAACAGCGGTACCcaaggttgctcacgtgctactgga	1	gga-mir-1663,	gga-mir-1663	ttcgggagggcagtgttgggTACCACTGTCCTGGGTGCCTggcagagctcgtgcacTGGCATCCAGAACAGCGGTACccaaggttgctcacgtgctactgga	gga-miR-1663-5p	TACCACTGTCCTGGGTGCCT	5'	Diff	gp1a	.......((((((..(((((((((.((((.(((((((((..(((.......)))...))))))))).)))).)))))))))..)))))).............	82	60.8	-53.5	24.3262	40.3361	19.1272	14.1104	30.1958	26.8463	30.9316	16.0364	21.7935	middle
257	425	gga-miR-1663-3p_R+1_1ss7CT	TGGCATTCAGAACAGCGGTACC	22	358485507	+	15181878	15181979	ttcgggagggcagtgttgggTACCACTGTCCTGGGTGCCTGGcagagctcgtgcacTGGCATCCAGAACAGCGGTACCcaaggttgctcacgtgctactgga	1	gga-mir-1663,	gga-mir-1663	ttcgggagggcagtgttgggTACCACTGTCCTGGGTGCCTggcagagctcgtgcacTGGCATCCAGAACAGCGGTACccaaggttgctcacgtgctactgga	gga-miR-1663-3p	TGGCATCCAGAACAGCGGTAC	3'	Diff	gp1a	.......((((((..(((((((((.((((.(((((((((..(((.......)))...))))))))).)))).)))))))))..)))))).............	82	60.8	-53.5	6.34597	12.1008	8.60726	38.181	5.49015	42.3346	36.6596	3.77326	37.3603	middle
258	427	gga-miR-1664-3p_L+1	TTCTGTGACCTCATTTACCTCC	22	358485511	-	189303425	189303521	ggagaaacccagacagggagagaacaggAGGTGAATGAGGCCACAGTCTGTGACCTCATTTACCTCCtgttctctcccattcattctgggtctttcc	1	gga-mir-1664,	gga-mir-1664	ggagaaacCCAGACAGGGAGAGAACAGGaggtgaatgaggccacagTCTGTGACCTCATTTACCTCCtgttctctcccattcattctgggtctttcc	gga-miR-1664-3p	TCTGTGACCTCATTTACCTCC	3'	Diff	gp1a	(((((.(((((((..(((((((((((((((((((((((((.(((.....))).)))))))))))))))))))))))))......))))))).)))))	97	51.5	-69.2	642.001	281.008	605.377	0.830021	442.872	4.13021	557.914	328.274	314.449	middle
262	433	gga-miR-1668-3p	TGCTGTGTCCTCACTCACCTT	21	358485481	-	211248	211337	gagggctgccctgcagGTGGGCTGGGAGCACAGGCACTgtgggcttcgtgtggTGCTGTGTCCTCACTCACCTTcatggcttgcagaatc	1	gga-mir-1668,	gga-mir-1668	gagggctgccctgcagGTGGGCTGGGAGCACAGGCACTgtgggcttcgtgtggTGCTGTGTCCTCACTCACCTTcatggcttgcagaatc	gga-miR-1668-3p	TGCTGTGTCCTCACTCACCTT	3'	Yes	gp1a	....((.(((.((.(((((((.((((..(((((.(((..(.........)..))))))))..))))))))))).)).)))..))......	80	62.2	-39.7	65.575	52.4369	46.8618	47.3112	51.2414	72.2786	51.5526	34.9027	70.5695	middle
270	443	gga-miR-1677-5p	TCCTGCACCGCTGAAGTCAAT	21	358485509	+	73379296	73379369	tagggtctgaTCCTGCACCGCTGAAGTCAATggaagttttgtcaTTGACTTCAGTAGGAGCAGGATTtgaacct	2	gga-mir-1677,tgu-mir-1677,	gga-mir-1677	agggtctgaTCCTGCACCGCTGAAGTCAATggaagttttgtcatTGACTTCAGTAGGAGCAGGATTtgaacct	gga-miR-1677-5p	TCCTGCACCGCTGAAGTCAAT	5'	Yes	gp1a	.(((.((..(((((((.((((((((((((((((........)))))))))))))).)).)))))))..)).)))	73	45.9	-40.2	22.2109	21.5126	40.1672	23.2406	40.2611	30.9765	27.4947	23.5829	22.8313	middle
270	444	gga-miR-1677-3p_L+1	TTGACTTCAGTAGGAGCAGGATT	23	358485509	+	73379296	73379369	tagggtctgaTCCTGCACCGCTGAAGTCAATggaagttttgtcaTTGACTTCAGTAGGAGCAGGATTtgaacct	2	gga-mir-1677,tgu-mir-1677,	gga-mir-1677	agggtctgaTCCTGCACCGCTGAAGTCAATggaagttttgtcatTGACTTCAGTAGGAGCAGGATTtgaacct	gga-miR-1677-3p	TGACTTCAGTAGGAGCAGGATT	3'	Diff	gp1a	.(((.((..(((((((.((((((((((((((((........)))))))))))))).)).)))))))..)).)))	73	45.9	-40.2	1903.79	1899.83	1954.8	1757.16	1862.08	1803.87	1702.38	1587.6	1423.84	middle
272	447	gga-miR-1680-5p	TTCCTCCTGGGTACAACTCTGC	22	358485502	+	15365468	15365556	gctgggcactgctTTCCTCCTGGGTACAACTCTGCtgtctttgtactttctacttgcAGGCGGTATCAGGAGGCTGAGCtgtgcccagc	1	gga-mir-1680,	gga-mir-1680	gctgggcactgctTTCCTCCTGGGTACAACTCTGCtgtctttgtactttctacttgCAGGCGGTATCAGGAGGCTGAgctgtgcccagc	gga-miR-1680-5p	TTCCTCCTGGGTACAACTCTGC	5'	Yes	gp1a	(((((((((.((((.((((((((.(((..(.((((....................)))))..)))))))))))..)))).)))))))))	89	56.2	-46.7	1.05766	4.03361	5.73817	4.98013	5.49015	2.0651	4.58245	4.71658	3.11336	low
275	452	gga-miR-1684b-3p_L+1R-1_1ss20AG	TAAGTATGAGGAAATGGAGGTC	22	358482116	+	760	869	gctgccaaatggatcgggtttgaaaggagAGCTCTGCTTCCTCATACATACtcatcttttctatggaTAAGTATGAGGAAATGGAGATCtccttccattccacctgtttt	1	gga-mir-1684b,	gga-mir-1684b	gctgccaaatggatcgggtttgaaaggagAGCTCTGCTTCCTCATACATACtcatcttttctatggatAAGTATGAGGAAATGGAGATCTccttccattccacctgtttt	gga-miR-1684b-3p	AAGTATGAGGAAATGGAGATCT	3'	Diff	gp1a	......(((..(....((..((.(((((((.((((..((((((((((.((..(((.......)))..)).))))))))))..)))).))))))).))..))..)..))).	103	42.7	-41.2	13.2208	4.70588	0.478181	4.56512	5.03264	4.64648	4.00965	0	9.85897	middle
276	453	gga-miR-1684a-3p_L+1R-1	TAAGTATGAGGAAATGGAGCTC	22	358485508	-	88602925	88603026	tggatcgggtttgaaaggagAGCTCTGCTTCCTCATACATACtcatcttttctatggaTAAGTATGAGGAAATGGAGCTCtccttccattccacctgtttta	1	gga-mir-1684a,	gga-mir-1684a	tggatcgggtttgaaaggagAGCTCTGCTTCCTCATACATACtcatcttttctatggatAAGTATGAGGAAATGGAGCTCTccttccattccacctgtttta	gga-miR-1684a-3p	AAGTATGAGGAAATGGAGCTCT	3'	Diff	gp1a	..((.(((((.((.((((((((((((..((((((((((.((..(((.......)))..)).))))))))))..)))))))))))).))....))))).))..	98	42.2	-46.6	13.2208	196.975	306.514	150.649	148.692	160.562	115.134	299.031	9.85897	middle
277	454	gga-miR-1685-5p_R-1	TGGAGTCACTACCAGTGCTGT	21	358485510	+	24912242	24912336	gttttttagtggcacagtTGGAGTCACTACCAGTGCTGTgtttgactacgtatgtaaccACAGTAATGGTATGAACTCAGAtgtgctacagaaat	1	gga-mir-1685,	gga-mir-1685	gttttttagtggcacagtTGGAGTCACTACCAGTGCTGTGtttgactacgtatgtaaccACAGTAATGGTATGAACTCAGAtgtgctacagaaat	gga-miR-1685-5p	TGGAGTCACTACCAGTGCTGTG	5'	Diff	gp1a	..(((((.((((((((....((((((.(((((.(((((((....((.......))...))))))).))))))).))))...))))))))))))).	92	41.1	-36.1	11.6343	6.72269	8.60726	8.30021	8.23522	15.4883	14.893	11.3198	5.18893	middle
286	468	gga-miR-1699_L-1	CAGAGGGACATGGCAGGGCAA	21	358485501	-	18933029	18933125	gcctggaagccctgcgcacccgcccttggcatgctcctctcggcctctggaaacatcccCAGAGGGACATGGCAGGGCAAggtgctcaaggcatagc	1	gga-mir-1699,	gga-mir-1699	gcctggaagccctgcgcacccgcccttggcatgctcctctcggcctctggaaacatccCCAGAGGGACATGGCAGGGCAAggtgctcaaggcatagc	gga-miR-1699	CCAGAGGGACATGGCAGGGCAA	3'	Diff	gp1a	........(((.((.(((((.(((((.(.((((..(((((.((....((....))..)).)))))..)))).))))))..))))).)).))).....	84	64.9	-47.7	8.46129	4.03361	10.52	6.64017	12.8103	6.19531	5.72807	10.3765	13.4912	middle
297	485	gga-miR-1712-3p_1ss22GT	TTCAGTTATCAGTGGAGTTTGT	22	358485509	-	78631047	78631119	gcccttctGGCTCCAGTCTTAACTACAGGCaatgctgacattctccTTCAGTTATCAGTGGAGTTTGGagtgc	1	gga-mir-1712,	gga-mir-1712	gcccttctGGCTCCAGTCTTAACTACAGGCaatgctgacattctccTTCAGTTATCAGTGGAGTTTGGagtgc	gga-miR-1712-3p	TTCAGTTATCAGTGGAGTTTGG	3'	Diff	gp1a	((.((((..((((((....(((((..(((.((((....))))..)))..)))))....))))))..)))).))	73	49.3	-22.7	28.5569	37.647	29.6472	33.2009	36.601	30.9765	19.4754	25.4695	28.0202	middle
299	488	gga-miR-1716_L-2	CGGGGCGGCTGTGAGCTGAGCT	22	358485507	-	57603653	57603757	gctgcatttcctgtgccgcagagCGGGGCGGCTGTGAGCTGAGCTgcacggtgacggCCCGGCTTCCTGCCGCCCTGGCtgcgagctggaaacctcaaccgcggc	1	gga-mir-1716,	gga-mir-1716	gctgcatttcctgtgccgcagAGCGGGGCGGCTGTGAGCTGAGCTgcacggtgacggcccggcttcctgccgccctggctgcgagctggaaacctcaaccgcggc	gga-miR-1716	AGCGGGGCGGCTGTGAGCTGAGCT	5'	Diff	gp1a	(((((.(((((.((..(((((..(((((((((...((((((.(((((.....).)))).))))))...))))))))).))))).)).)))))........)))))	105	70.5	-54.9	11.6343	10.7563	9.56362	5.81015	10.9803	11.3581	18.3298	7.54653	8.30229	middle
300	490	gga-miR-1717	ACTCTCTAACCTGACAGAAAACT	23	358485509	+	33118442	33118542	gctgagagcaggcccggttaACTCTCTAACCTGACAGAAAACTatctacttttctaggttagTTTCCTGTCTGCTCAGGGAGTTaccttggcttgtaaagt	1	gga-mir-1717,	gga-mir-1717	gctgagagcaggcccggttaACTCTCTAACCTGACAGAAAACTatctacttttctaggttagtttcctgtctgctcagggagttaccttggcttgtaaagt	gga-miR-1717	ACTCTCTAACCTGACAGAAAACT	5'	Yes	gp1a	(((....(((((((.((.(((((((((.....(((((.((((((((((......)))).)))))).))))).....)))))))))))..)))))))..)))	101	45.5	-38.8	1.05766	5.37815	2.86909	2.49006	7.3202	5.16276	8.0193	3.77326	5.18893	low
303	495	gga-miR-1720-3p	AAGCAACGAGAGGTCGGTCTGA	22	358485502	-	12627132	12627196	ttcTGATCACCTCGGACGTTGCTTTggtgacaacccggagcaAAGCAACGAGAGGTCGGTCTGAa	1	gga-mir-1720,	gga-mir-1720	ttcTGATCACCTCGGACGTTGCTTTggtgacaacccggagcaAAGCAACGAGAGGTCGGTCTGAa	gga-miR-1720-3p	AAGCAACGAGAGGTCGGTCTGA	3'	Yes	gp1a	(((.(((((((((...((((((((((..............)))))))))).))))).)))).)))	65	53.8	-24.8	43.3641	9.41176	2.86909	3.32009	0.915025	4.13021	4.58245	3.77326	1.03779	middle
306	499	gga-miR-1724_R+1	TGCTGAGCGTTGGCTGCGCTGCGT	24	358485489	+	2718664	2718765	tgttcgtgctgtgcaccgcggggTGCTGAGCGTTGGCTGCGCTGCGTccccaacagcAACCCGGCTCCGCTCAGGTCCtgccttgcgccgcgtcctggaaca	1	gga-mir-1724,	gga-mir-1724	tgttcgtgctgtgcaccgcggggTGCTGAGCGTTGGCTGCGCTGCGtccccaacagcaacccggctccgctcaggtcctgccttgcgccgcgtcctggaaca	gga-miR-1724	TGCTGAGCGTTGGCTGCGCTGCG	5'	Diff	gp1a	.((((.(((.(((((..(((((...(((((((..(((((.((((.........))))....))))).)))))))..)))))..))))).))).....)))).	100	68.6	-41.8	2.11532	4.03361	6.69454	4.15011	5.49015	1.03255	0	5.65989	4.15115	low
308	503	gga-miR-1727_R-1	AAGCTGCTCTAATGAACTGAAG	22	358485511	+	71640474	71640579	ggacagacttagatcagcaggaaAAGCTGCTCTAATGAACTGAAGgttttgacagccagcctagtgttcatatgaacagctatttcttgttgctgagaaaactgcc	1	gga-mir-1727,	gga-mir-1727	ggacagacttagatcagcaggaaAAGCTGCTCTAATGAACTGAAGGttttgacagccagcctagtgttcatatgaacagctatttcttgttgctgagaaaactgcc	gga-miR-1727	AAGCTGCTCTAATGAACTGAAGG	5'	Diff	gp1a	((.(((.(((((..(((((((((((((((.((..((((((...(((((.........)))))...))))))..)).))))).)))))))))))))))....)))))	106	43.4	-36.5	3.17299	6.72269	6.69454	4.15011	10.9803	5.16276	10.3105	5.65989	1.03779	middle
309	504	gga-miR-1728-5p	TGGTTGATCCATTGGAAGACTGA	23	358485508	-	10910465	10910560	gtgaattagttcatcTGGTTGATCCATTGGAAGACTGAgcttgagggtgaaagaggtaaacAGGCTTCTGTAGATCAGCCAGCtgacctgattcat	1	gga-mir-1728,	gga-mir-1728	gtgaattagttcatcTGGTTGATCCATTGGAAGACTGAgcttgagggtgaaagaggtaaacAGGCTTCTGTAGATCAGCCAGCtgacctgattcat	gga-miR-1728-5p	TGGTTGATCCATTGGAAGACTGA	5'	Yes	gp1a	(((((((((.(((.((((((((((....(((((.(((.((((...........))))...))).)))))...)))))))))).))).)))))))))	96	44.8	-36.5	10.5766	10.7563	13.3891	7.47019	12.8103	9.29296	5.72807	2.82995	10.3779	middle
309	505	gga-miR-1728-3p	AGGCTTCTGTAGATCAGCCAGC	22	358485508	-	10910465	10910560	gtgaattagttcatcTGGTTGATCCATTGGAAGACTGAgcttgagggtgaaagaggtaaacAGGCTTCTGTAGATCAGCCAGCtgacctgattcat	1	gga-mir-1728,	gga-mir-1728	gtgaattagttcatcTGGTTGATCCATTGGAAGACTGAgcttgagggtgaaagaggtaaacAGGCTTCTGTAGATCAGCCAGCtgacctgattcat	gga-miR-1728-3p	AGGCTTCTGTAGATCAGCCAGC	3'	Yes	gp1a	(((((((((.(((.((((((((((....(((((.(((.((((...........))))...))).)))))...)))))))))).))).)))))))))	96	44.8	-36.5	20.0956	14.7899	12.4327	15.7704	19.2155	13.4232	16.0386	5.65989	8.30229	middle
310	506	gga-miR-1729-5p	ATCCCTTACTCACATGAGTAGTC	23	358485497	+	754835	754936	ggtagacaggcctgatcctgcATCCCTTACTCACATGAGTAGTCgtatctatttcagtgggaCTACTCGGTGAGTAAGGATAGCaggattgggaccactacc	2	gga-mir-1729,tgu-mir-1729,	gga-mir-1729	cctgcATCCCTTACTCACATGAGTAGTCgtatctatttcagtgggaCTACTCGGTGAGTAAGGATAGCagg	gga-miR-1729-5p	ATCCCTTACTCACATGAGTAGTC	5'	Yes	gp1a	(((((...((((..(((((((((.((((((((((.(((((((((....((((....))))))))))))))))))))))))).)))))))..)).)).)))))	102	50	-57.2	1157.08	859.159	1302.57	925.474	1701.03	1201.89	1598.13	1122.55	1118.73	middle
310	507	gga-miR-1729-3p	CTACTCGGTGAGTAAGGATAGC	22	358485497	+	754835	754936	ggtagacaggcctgatcctgcATCCCTTACTCACATGAGTAGTCgtatctatttcagtgggaCTACTCGGTGAGTAAGGATAGCaggattgggaccactacc	2	gga-mir-1729,tgu-mir-1729,	gga-mir-1729	cctgcATCCCTTACTCACATGAGTAGTCgtatctatttcagtgggaCTACTCGGTGAGTAAGGATAGCagg	gga-miR-1729-3p	CTACTCGGTGAGTAAGGATAGC	3'	Yes	gp1a	(((((...((((..(((((((((.((((((((((.(((((((((....((((....))))))))))))))))))))))))).)))))))..)).)).)))))	102	50	-57.2	762.574	720.672	778.479	482.242	1149.27	1218.41	1161.65	560.33	912.214	middle
312	509	gga-miR-1731-5p	ACTTGACTGCAGGCACTGCTGCT	23	358485500	-	10637850	10637951	cttggcctctgctggaagccgggtACTTGACTGCAGGCACTGCTGCTctgttccagatTGGCAGTTCCTTGGTCTTGTCcttgtctccagttccttcctaag	1	gga-mir-1731,	gga-mir-1731	cttggcctctgctggaagccgggtACTTGACTGCAGGCACTGCTGCTctgttccagatTGGCAGTTCCTTGGTCTTGTCCttgtctccagttccttcctaag	gga-miR-1731-5p	ACTTGACTGCAGGCACTGCTGCT	5'	Yes	gp1a	(((((.....((((((..(..((.((..(((...(((.((((((..((((...))))..)))))).)))..)))..))))..)..))))))......)))))	102	54.9	-38.3	9.51896	8.06722	13.3891	9.13024	7.3202	12.3906	8.0193	18.8663	9.34008	middle
314	512	gga-miR-1734	ATATGCCCCAATGTATAAGCT	21	358485509	+	45520635	45520718	tcagatgctgaaATATGCCCCAATGTATAAGCTatttgtacttctgctcagTGCTTATGTATTGAGGCATATTtcagcatctga	1	gga-mir-1734,	gga-mir-1734	tcagatgctgaaATATGCCCCAATGTATAAGCTatttgtacttctgctcagtgcttatgtattgaggcatatttcagcatctga	gga-miR-1734	ATATGCCCCAATGTATAAGCT	5'	Yes	gp1a	(((((((((((((((((((.((((..((((((.....(((....))).....))))))..)))).)))))))))))))))))))	84	38.1	-45.7	28.5569	13.4454	21.9963	10.7903	35.686	20.651	27.4947	18.8663	14.529	middle
314	513	gga-mir-1734-p3_1ss21TC	TGCTTATGTATTGAGGCATACT	22	358485509	+	45520635	45520718	tcagatgctgaaATATGCCCCAATGTATAAGCTatttgtacttctgctcagTGCTTATGTATTGAGGCATATTtcagcatctga	1	gga-mir-1734,	gga-mir-1734	tcagatgctgaaATATGCCCCAATGTATAAGCTatttgtacttctgctcagtgcttatgtattgaggcatatttcagcatctga	gga-mir-1734-p3	tgcttatgtattgaggcatatt	3'	New	gp1a	(((((((((((((((((((.((((..((((((.....(((....))).....))))))..)))).)))))))))))))))))))	84	38.1	-45.7	6.34597	4.03361	6.69454	0.830021	11.8953	4.13021	10.3105	3.77326	4.15115	middle
315	514	gga-miR-1736-5p_R+2	AGGGCAATTCCTGATAGGTGCTGA	24	358485511	-	138533094	138533192	gatgacacatgaggttgAGGGCAATTCCTGATAGGTGCTGAgcaccatctagctgcaaagtcAGCACCTTCGGAACTGTCCTCAaccttgtctgagatc	1	gga-mir-1736,	gga-mir-1736	gatgacacatgaggttgAGGGCAATTCCTGATAGGTGCTgagcaccatctagctgcaaagtcAGCACCTTCGGAACTGTCCTCAaccttgtctgagatc	gga-miR-1736-5p	AGGGCAATTCCTGATAGGTGCT	5'	Diff	gp1a	(((..((.(..((((((((((((.((((.((.((((((((((((.........)))....))))))))))))))).))))))))))))..).))..)))	99	50.5	-47.3	0	2.68907	0	0	0.915025	1.03255	3.43684	0.943316	1.03779	low
315	515	gga-miR-1736-3p	AGCACCTTCGGAACTGTCCTCA	22	358485511	-	138533094	138533192	gatgacacatgaggttgAGGGCAATTCCTGATAGGTGCTGAgcaccatctagctgcaaagtcAGCACCTTCGGAACTGTCCTCAaccttgtctgagatc	1	gga-mir-1736,	gga-mir-1736	gatgacacatgaggttgAGGGCAATTCCTGATAGGTGCTgagcaccatctagctgcaaagtcAGCACCTTCGGAACTGTCCTCAaccttgtctgagatc	gga-miR-1736-3p	AGCACCTTCGGAACTGTCCTCA	3'	Yes	gp1a	(((..((.(..((((((((((((.((((.((.((((((((((((.........)))....))))))))))))))).))))))))))))..).))..)))	99	50.5	-47.3	92.0166	53.7815	15.3018	19.9205	97.9076	47.4974	67.5912	8.48984	47.7382	middle
316	516	gga-miR-1737_L-1	AGCACTGCTGCGCTCGGTG	19	358485502	+	16575378	16575470	cctgctgctgctgcAGCACTGCTGCGCTCGGTGtcccactgcccctcagcagcaccgtcccgggctccgctctgtgctgtgagcagcaggagg	1	gga-mir-1737,	gga-mir-1737	cctgctgctgctgCAGCACTGCTGCGCTCGGTGtcccactgcccctcagcagcaccgtcccgggctccgctctgtgctgtgagcagcaggagg	gga-miR-1737	CAGCACTGCTGCGCTCGGTG	5'	Diff	gp1a	(((.(((((((((((((((....((((((((..(....((((......))))....)..))))))...))...))))))).)))))))).)))	93	69.9	-47.6	54.9984	65.8823	93.7235	68.8918	40.2611	98.0924	25.2035	50.939	55.0027	middle
319	520	gga-miR-1740-5p	TGTAGTTTAAGAGGATAGGTCTT	23	358485509	+	3722992	3723093	tgatgtggaattaccctgagtaaTGTAGTTTAAGAGGATAGGTCTTaagttttacagtgtgaTCATCCAATTAAACCACAAAACtcagggaaaactaaagca	1	gga-mir-1740,	gga-mir-1740	tgatgtggaattaccctgagtaaTGTAGTTTAAGAGGATAGGTCTTaagttttacagtgtgaTCATCCAATTAAACCACAAAactcagggaaaactaaagca	gga-miR-1740-5p	TGTAGTTTAAGAGGATAGGTCTT	5'	Yes	gp1a	.(...(((..((.((((((((..(((.((((((..((((.((((................))))))))..)))))).)))..))))))))))..)))...).	100	35.3	-30.4	14.8073	8.06722	9.56362	9.13024	11.8953	4.13021	6.87368	4.71658	8.30229	middle
322	527	gga-miR-1744-3p	ACTTCAACAGGAGCAAGACTGA	22	358485502	+	9412311	9412399	ggagtcaggacccAGTGCTGCTCTGTTGAACTCAaaagctgaaccctgttgttgACTTCAACAGGAGCAAGACTGAgccctgattttcc	1	gga-mir-1744,	gga-mir-1744	ggagtcaggacccagtgcTGCTCTGTTGAACTCAAAAGCTgaaccctgttgttgACTTCAACAGGAGCAAGACTGAgccctgattttcc	gga-miR-1744-3p	ACTTCAACAGGAGCAAGACTGA	3'	Yes	gp1a	.((((((((...((((..((((((((((((.((((.(((........))).)))).))))))).)))))..))))...))))))))...	85	50.6	-36.6	5.28831	2.68907	9.56362	2.49006	1.83005	11.3581	6.87368	58.4856	122.459	middle
325	532	gga-miR-1747-5p_R+1	TGCACTTGAATGGAGTTCTGGGT	23	358485510	-	61712114	61712190	ccagggtgctgTGCACTTGAATGGAGTTCTGGGTgttctcatggaTCCTGAATCCCTTCAAGTGGACaaaacgttgg	1	gga-mir-1747,	gga-mir-1747	ccagggtgctgTGCACTTGAATGGAGTTCTGGGtgttctcatggatCCTGAATCCCTTCAAGTGGACAaaacgttgg	gga-miR-1747-5p	TGCACTTGAATGGAGTTCTGGG	5'	Diff	gp1a	(((..((..(((.((((((((.((..(((.(((.((((....))))))))))..)))))))))).)))..))..)))	77	50.6	-29.5	46.5371	34.958	16.2582	19.0905	43.9212	24.7812	13.7474	28.2995	10.3779	middle
325	533	gga-miR-1747-3p_L+1R-1	TCCTGAATCCCTTCAAGTGGAC	22	358485510	-	61712114	61712190	ccagggtgctgTGCACTTGAATGGAGTTCTGGGTgttctcatggaTCCTGAATCCCTTCAAGTGGACaaaacgttgg	1	gga-mir-1747,	gga-mir-1747	ccagggtgctgTGCACTTGAATGGAGTTCTGGGtgttctcatggatCCTGAATCCCTTCAAGTGGACAaaacgttgg	gga-miR-1747-3p	CCTGAATCCCTTCAAGTGGACA	3'	Diff	gp1a	(((..((..(((.((((((((.((..(((.(((.((((....))))))))))..)))))))))).)))..))..)))	77	50.6	-29.5	12.6919	18.8235	5.73817	13.2803	23.7906	10.3255	5.72807	8.48984	6.22672	middle
330	539	gga-miR-1756a	TCCAGTGATTCACACCAGCTGT	22	358485482	-	62615973	62616066	atcttgggccagaatctcagctggtgtaagtcagcagagctccactgacattattagtgcTCCAGTGATTCACACCAGCTGTgaatctggtcta	2	gga-mir-1756a,tgu-mir-1756,	gga-mir-1756a	tgggccagaatctcagctggtgtaagtcagcagagctccactgacattattagtgcTCCAGTGATTCACACCAGCTGTgaatctggtcta	gga-miR-1756a	TCCAGTGATTCACACCAGCTGT	3'	Yes	gp1a	....(((((((((.((.((((((((((.(((((...((((...(((((.....)))))))))...))))).)))))))))).)).)))))))))	90	47.9	-46.7	32.7875	34.958	35.3854	34.0309	34.7709	24.7812	58.4263	20.7529	36.3225	middle
339	552	gga-miR-1765_R+2	CGGAGCGCGGCCCTGCGCTGTG	22	358485494	+	5811211	5811315	cgagggctcccggcagccacgggaggagCGGAGCGCGGCCCTGCGCTGCGggcccggagccgcggggagcgcctgtgccgtgcgggggttgcgggctgcgggtcg	1	gga-mir-1765,	gga-mir-1765	cgagggctcccggcagccacgggaggagCGGAGCGCGGCCCTGCGCTGcgggcccggagccgcggggagcgcctgtgccgtgcgggggttgcgggctgcgggtcg	gga-miR-1765	CGGAGCGCGGCCCTGCGCTG	5'	Diff	gp1a	....(((((((.((((((.((...((..(((.((((..(((((((((.((....)).)).))))))).)))))))..))...))..)))))).))....))))).	100	82.9	-58.1	4.23065	12.1008	9.56362	9.96026	18.3005	10.3255	4.58245	9.43316	12.4534	middle
342	556	gga-miR-1769-5p	CTTCAGGCTTTTCTCACACCTG	22	358485497	+	2225214	2225316	gtgtggatgtgtgtggtgtggcCTTCAGGCTTTTCTCACACCTGttgagctctgcagtcaAGTGTGAAATCTGCCTGAAAGTcattccaacattcaaatatgc	1	gga-mir-1769,	gga-mir-1769	gtgtggatgtgtgtggtgtggcCTTCAGGCTTTTCTCACACCTGttgagctctgcagtcaAGTGTGAAATCTGCCTGAAAGTCattccaacattcaaatatgc	gga-miR-1769-5p	CTTCAGGCTTTTCTCACACCTG	5'	Yes	gp1a	...(((((((...(((..((((.(((((((.....((((((((((........))))....)))))).....))))))).))))..)))))))))).......	93	46.6	-37.3	24.3262	1.34454	15.3018	7.47019	21.0456	53.6927	21.7667	18.8663	28.0202	middle
342	557	gga-miR-1769-3p_R-1	AGTGTGAAATCTGCCTGAAAGT	22	358485497	+	2225214	2225316	gtgtggatgtgtgtggtgtggcCTTCAGGCTTTTCTCACACCTGttgagctctgcagtcaAGTGTGAAATCTGCCTGAAAGTcattccaacattcaaatatgc	1	gga-mir-1769,	gga-mir-1769	gtgtggatgtgtgtggtgtggcCTTCAGGCTTTTCTCACACCTGttgagctctgcagtcaAGTGTGAAATCTGCCTGAAAGTCattccaacattcaaatatgc	gga-miR-1769-3p	AGTGTGAAATCTGCCTGAAAGTC	3'	Diff	gp1a	...(((((((...(((..((((.(((((((.....((((((((((........))))....)))))).....))))))).))))..)))))))))).......	93	46.6	-37.3	61.3444	21.5126	40.1672	58.9315	114.378	129.069	75.6105	90.5583	72.6451	middle
352	572	gga-miR-1781-3p	TTTAAATCATGCAGCTGTTGA	21	358485498	-	3316667	3316759	ggagacaaggagcgtgtttAACAGCTGAGTGATTTAAAGCaatcaaattcctttggcTTTAAATCATGCAGCTGTTGAacaagctcttgcttc	2	gga-mir-1781,tgu-mir-1781,	gga-mir-1781	ggagacaaggagcgtgtttAACAGCTGAGTGATTTAAAGCAatcaaattcctttggcTTTAAATCATGCAGCTGTTGAacaagctcttgcttc	gga-miR-1781-3p	TTTAAATCATGCAGCTGTTGA	3'	Yes	gp1a	((((.(((.((((.(((((((((((((..(((((((((((...((((....)))))))))))))))..))))))))))))).)))))))))))	93	40.9	-46.3	105.766	108.908	104.243	107.073	106.143	114.613	95.0859	81.1252	90.2874	middle
353	574	gga-miR-1782	ACATTCATTGGAGCAGGGACA	21	358485510	+	68575039	68575137	tGTTAGACTGCCTGGATTCTAGcccttctccaaatgaatttttaatagaaaataattaaACATTCATTGGAGCAGGGACAggagcccaggtctctctca	1	gga-mir-1782,	gga-mir-1782	tgttagactgcctggattctagcccttctccaaatgaatttttaatagaaaataattaaACATTCATTGGAGCAGGGACAggagcccaggtctctctca	gga-miR-1782	ACATTCATTGGAGCAGGGACA	3'	Yes	gp1a	.(..(((..((((((.((((..((((.((((.(((((((.((((((........)))))).))))))))))).))))..))))..)))))).)))..).	97	40.4	-38.3	65.575	76.6386	70.7708	44.8212	47.5813	67.1159	65.3	54.7123	60.1916	middle
355	577	tgu-miR-1784-3p_1ss11GA	TGACTTAAATAGGAGCAGAATT	22	358485509	+	34968393	34968495	tggaccaatttcttggggcccaaTTCTGCTCTTATTGAAATCAGTgagagttctgccatTGACTTAAATAGGAGCAGAATTgggacctaagaagagatttcca	2	gga-mir-1784,tgu-mir-1784,	tgu-mir-1784	tgatttcttggggcccaaTTCTGCTCTTATTGAAATCAGTgagagtcctgccatTGACTTAAATGGGAGCAGAATTgggacctaagaggaca	tgu-miR-1784-3p	TGACTTAAATGGGAGCAGAATT	3'	Diff	gp1a	.(((....(((((((((.((((((((((((((((((.((.((((((((....))..)))))).)).)))))))))))))))))).))))))))).....))).	101	41.7	-49.5	9.51896	9.41176	2.86909	7.47019	6.40517	8.26041	4.58245	16.0364	3.11336	middle
357	581	gga-miR-1786	ATTCTTTTCTGCTGTGTTACT	21	358485498	+	7716086	7716194	tctgctccctgactgcttctaattcctTAACACAACAGGAAACAAATTCagcattaaaatatgATTCTTTTCTGCTGTGTTACTgaattaaaagtacttcaaagagaga	1	gga-mir-1786,	gga-mir-1786	tctgctccctgactgcttctaattccttaacacaacaggaaacaaattcagcattaaaatatgATTCTTTTCTGCTGTGTTACTgaattaaaagtacttcaaagagaga	gga-miR-1786	ATTCTTTTCTGCTGTGTTACT	3'	Yes	gp1a	(((.(((..(((.(((((.((((((..(((((((.(((((((.....(((...........)))...))))))).)))))))..)))))).)))))..)))..))))))	109	33.9	-29.2	221.051	143.865	145.367	122.843	160.129	142.492	150.075	190.55	110.005	middle
358	582	gga-mir-1787-p3	TGCTTCCATGGTGCGGTGGTCAGT	24	358485500	+	8747037	8747126	gccggtccttttcccccttccctaaacctctcttTGCTTCCATGGTGCGGTGGTCAGTgttgtttacggaagggggaaaaaaaacgaggc	1	gga-mir-1787,	gga-mir-1787	gccggtccttttcccccttccctaaacctctctttgcttccatggtgcggtggtcagTGTTGTTTACGGAAGGGGGAaaaaaaacgaggc	gga-mir-1787-p3	tgcttccatggtgcggtggtcagT	3'	New	gp1a	(((.((..(((((((((((((.(((((....((..((..((.......))..)).))....))))).)))))))))))))...))..)))	90	53.3	-34.8	0	1.34454	0	0	0	0	0	2.82995	0	low
359	583	gga-miR-1788-5p_R-1	GGCTTGTTTTCCGTTGCCTGC	21	358485505	+	21851756	21851843	ccaccctgctgtgtcccgGGCTTGTTTTCCGTTGCCTGCggtgtgttgcagtgactCAGGCAGCGAAAGCAAGTCTGGgaggctgtgg	2	gga-mir-1788,tgu-mir-1788,	gga-mir-1788	ccaccctgctgtgtcccgGGCTTGTTTTCCGTTGCCTGCGgtgtgttgcagtgactCAGGCAGCGAAAGCAAGTCTGggaggctgtgg	gga-miR-1788-5p	GGCTTGTTTTCCGTTGCCTGCG	5'	Diff	gp1a	((((...(((...((((((((((((((((.((((((((.(((...........)))))))))))))))))))))))))))))).))))	88	61.4	-45.9	76.1516	1.34454	17.2145	5.81015	1.83005	6.19531	5.72807	120.744	5.18893	middle
359	584	gga-miR-1788-3p_R+1	CAGGCAGCGAAAGCAAGTCTGT	22	358485505	+	21851756	21851843	ccaccctgctgtgtcccgGGCTTGTTTTCCGTTGCCTGCggtgtgttgcagtgactCAGGCAGCGAAAGCAAGTCTGGgaggctgtgg	2	gga-mir-1788,tgu-mir-1788,	gga-mir-1788	ccaccctgctgtgtcccgGGCTTGTTTTCCGTTGCCTGCGgtgtgttgcagtgactCAGGCAGCGAAAGCAAGTCTGggaggctgtgg	gga-miR-1788-3p	CAGGCAGCGAAAGCAAGTCTG	3'	Diff	gp1a	((((...(((...((((((((((((((((.((((((((.(((...........)))))))))))))))))))))))))))))).))))	88	61.4	-45.9	172.399	2.68907	32.5163	10.7903	9.15025	9.29296	6.87368	89.615	6.22672	middle
366	593	gga-miR-1798-5p_R+2	AACGTGACACTTTAGAAAACCT	22	358485492	-	10028660	10028755	ctcataattagttttattcagttAACGTGACACTTTAGAAAACCTgtaatgctataagtggTTTTCAGAAGTGTAGCGTTTatgggataaagtgag	1	gga-mir-1798,	gga-mir-1798	ctcataattagttttattcagttAACGTGACACTTTAGAAAACctgtaatgctataagTGGTTTTCAGAAGTGTAGCGTTtatgggataaagtgag	gga-miR-1798-5p	AACGTGACACTTTAGAAAAC	5'	Diff	gp1a	(((((.......(((((((....((((..((((((..(((((((...............)))))))..))))))..))))....))))))))))))	96	33.3	-29	0	4.03361	3.82545	8.30021	2.74507	3.09765	3.43684	20.7529	7.26451	middle
366	594	gga-miR-1798-3p_L-3R+1	TTTTCAGAAGTGTAGCGTTT	20	358485492	-	10028660	10028755	ctcataattagttttattcagttAACGTGACACTTTAGAAAACCTgtaatgctataagtggTTTTCAGAAGTGTAGCGTTTatgggataaagtgag	1	gga-mir-1798,	gga-mir-1798	ctcataattagttttattcagttAACGTGACACTTTAGAAAACctgtaatgctataagTGGTTTTCAGAAGTGTAGCGTTtatgggataaagtgag	gga-miR-1798-3p	TGGTTTTCAGAAGTGTAGCGTT	3'	Diff	gp1a	(((((.......(((((((....((((..((((((..(((((((...............)))))))..))))))..))))....))))))))))))	96	33.3	-29	2.11532	9.41176	10.52	10.7903	1.83005	1.03255	12.6018	15.0931	15.5668	middle
372	602	gga-miR-1805-5p_L-1	AGTTGTAGTCTTTCAAACAGA	21	358485511	-	130382445	130382532	gtggaatattctgggAGTTGTAGTCTTTCAAACAGAgctttgcaaggacataccTGTATTGGAACACTACAGCTCCctgaacttcctc	4	gga-mir-1805,tgu-mir-1805,mdo-mir-1805,aca-mir-1805,	gga-mir-1805	ggaatattctggGAGTTGTAGTCTTTCAAACAGAgctttgcaaggacataccTGTATTGGAACACTACAGCTCcctgaacttcc	gga-miR-1805-5p	GAGTTGTAGTCTTTCAAACAGA	5'	Diff	gp1a	..((((..(((.((((((((((((.((((((((((.....((......))...)))).)))))).)))))))))))).))).))))..	84	44.3	-33.8	4.23065	2.68907	4.78181	1.66004	2.74507	6.19531	0	21.6963	2.07557	middle
372	603	gga-miR-1805-3p_R+1	TGTATTGGAACACTACAGCTCC	22	358485511	-	130382445	130382532	gtggaatattctgggAGTTGTAGTCTTTCAAACAGAgctttgcaaggacataccTGTATTGGAACACTACAGCTCCctgaacttcctc	4	gga-mir-1805,tgu-mir-1805,mdo-mir-1805,aca-mir-1805,	gga-mir-1805	ggaatattctggGAGTTGTAGTCTTTCAAACAGAgctttgcaaggacataccTGTATTGGAACACTACAGCTCcctgaacttcc	gga-miR-1805-3p	TGTATTGGAACACTACAGCTC	3'	Diff	gp1a	..((((..(((.((((((((((((.((((((((((.....((......))...)))).)))))).)))))))))))).))).))))..	84	44.3	-33.8	234.801	170.756	204.662	170.154	81.4372	133.199	117.998	556.556	121.421	middle
382	619	gga-miR-2130	TCCCAGTGGAGCTCTGCAAGGAC	23	358469712	-	39023	39087	gtccctgcaggcaccaaacgggggctgagcatcggcagctgcTCCCAGTGGAGCTCTGCAAGGAC	1	gga-mir-2130,	gga-mir-2130	gtccctgcaggcaccaaacgggggctgagcatcggcagctgcTCCCAGTGGAGCTCTGCAAGGAC	gga-miR-2130	TCCCAGTGGAGCTCTGCAAGGAC	3'	Yes	gp1a	((((.(((((((.(((...((((((..(((.......)))))))))..))).)).))))).))))	65	66.2	-33.9	4.23065	5.37815	2.86909	5.81015	1.83005	4.13021	3.43684	2.82995	3.11336	low
383	620	gga-miR-2131-5p	ATGCAGAAGTGCACGGAAACAGCT	24	358485482	-	70567945	70568033	tctcgtggcttccATGCAGAAGTGCACGGAAACAGCTgtttgctatcgaaaagttggCTGTTACTGTTCTTCTGATGGaggctgctgga	1	gga-mir-2131,	gga-mir-2131	tctcgtggcttccATGCAGAAGTGCACGGAAACAGCTgtttgctatcgaaaagttggCTGTTACTGTTCTTCTGATGGaggctgctgga	gga-miR-2131-5p	ATGCAGAAGTGCACGGAAACAGCT	5'	Yes	gp1a	((..(..((((((((.((((((...((((.(((((((....(((.......))).))))))).)))).))))))))))))))..)..))	89	49.4	-38.4	526.716	1124.03	453.316	406.71	759.471	355.198	1206.33	530.143	536.536	middle
383	621	gga-miR-2131-3p	CTGTTACTGTTCTTCTGATGG	21	358485482	-	70567945	70568033	tctcgtggcttccATGCAGAAGTGCACGGAAACAGCTgtttgctatcgaaaagttggCTGTTACTGTTCTTCTGATGGaggctgctgga	1	gga-mir-2131,	gga-mir-2131	tctcgtggcttccATGCAGAAGTGCACGGAAACAGCTgtttgctatcgaaaagttggCTGTTACTGTTCTTCTGATGGaggctgctgga	gga-miR-2131-3p	CTGTTACTGTTCTTCTGATGG	3'	Yes	gp1a	((..(..((((((((.((((((...((((.(((((((....(((.......))).))))))).)))).))))))))))))))..)..))	89	49.4	-38.4	109.997	217.815	70.7708	102.093	94.2475	166.241	171.842	108.481	73.6829	middle
384	622	gga-miR-2188-5p	AAGGTCCAACCTCACATGTCCT	22	358485490	-	2634242	2634410	gaggttagatggcactttggggtttccttctgaggaatatcagacctgtgggaAAGGTCCAACCTCACATGTCCTgtatagaataaggagggATATATGTGGTCAGACCTATCCcacaggccctgtattcttacacaagtgcagagaccttgacatgccatctgatctt	2	gga-mir-2188,tgu-mir-2188,	gga-mir-2188	gaggttagatggcactttggggtttccttctgaggaatatcagacctgtgggaAAGGTCCAACCTCACATGTCCTgtatagaataaggaggGATATATGTGGTCAGACCTATCccacaggccctgtattcttacacaagtgcagagaccttgacatgccatctgatctt	gga-miR-2188-5p	AAGGTCCAACCTCACATGTCCT	5'	Yes	gp1a	((((((((((((((..(..((((((((((.(((((((((.(((.(((((((((.(((((..(((.((.(((((((..............))))))).)).)))..))))).)))))))))..)))))))))).)).)))....)))))))..)..))))))))))))))	169	46.7	-83.9	7979	4641.34	7657.59	2540.7	6307.27	6424.54	4592.77	13973.3	4413.71	high
384	623	gga-miR-2188-3p_L-1R+1	ATATATGTGGTCAGACCTATCT	22	358485490	-	2634242	2634410	gaggttagatggcactttggggtttccttctgaggaatatcagacctgtgggaAAGGTCCAACCTCACATGTCCTgtatagaataaggagggATATATGTGGTCAGACCTATCCcacaggccctgtattcttacacaagtgcagagaccttgacatgccatctgatctt	2	gga-mir-2188,tgu-mir-2188,	gga-mir-2188	gaggttagatggcactttggggtttccttctgaggaatatcagacctgtgggaAAGGTCCAACCTCACATGTCCTgtatagaataaggaggGATATATGTGGTCAGACCTATCccacaggccctgtattcttacacaagtgcagagaccttgacatgccatctgatctt	gga-miR-2188-3p	GATATATGTGGTCAGACCTATC	3'	Diff	gp1a	((((((((((((((..(..((((((((((.(((((((((.(((.(((((((((.(((((..(((.((.(((((((..............))))))).)).)))..))))).)))))))))..)))))))))).)).)))....)))))))..)..))))))))))))))	169	46.7	-83.9	742.479	596.974	535.563	351.929	509.669	638.117	486.886	833.891	445.21	middle
385	624	tgu-miR-2954-5p_L+1	TGCTGAGAGGGCTTGGGGAGAGGA	24	358485482	+	70557162	70557238	ggagcagTGCTGAGAGGGCTTGGGGAGAGGAttgtagtggagctcCATCCCCATTCCACTCCTAGCAgctctctggc	2	gga-mir-2954,tgu-mir-2954,	tgu-mir-2954	ggagcagtGCTGAGAGGGCTTGGGGAGAGGAttgtagtggagctcCATCCCCATTCCACTCCTAGCAGctct	tgu-miR-2954-5p	GCTGAGAGGGCTTGGGGAGAGGA	5'	Diff	gp1a	(((((..((((..(((((..((((((..(((..((......))))).))))))..)).)))..))))))))).....	72	59.7	-32.6	557.388	1285.38	736.399	493.863	646.007	615.401	1390.78	451.848	732.677	middle
385	625	gga-miR-2954	CATCCCCATTCCACTCCTAGCA	22	358485482	+	70557162	70557238	ggagcagTGCTGAGAGGGCTTGGGGAGAGGAttgtagtggagctcCATCCCCATTCCACTCCTAGCAgctctctggc	2	gga-mir-2954,tgu-mir-2954,	gga-mir-2954	ctgagagggcttggggagaggattgtagtggagctcCATCCCCATTCCACTCCTAGCAgctctctggc	gga-miR-2954	CATCCCCATTCCACTCCTAGCA	3'	Yes	gp1a	(((((..((((..(((((..((((((..(((..((......))))).))))))..)).)))..))))))))).....	72	59.7	-32.6	3693.35	37202	5355.63	3287.71	5308.06	3245.31	43347.7	4020.41	3912.46	high
386	626	gga-mir-3064-p5	ACTATTGTCTAACGTTTATCTT	22	358485494	-	6861731	6861854	ACTATTGTCTAACGTTTATCTTcgatttggctgttgtggtgtgcaaaactttgtaccttgctttTTGCCACACTGCAACACTTTACAgatgtggaagatgtgaaatttgtcatcaattatgact	1	gga-mir-3064,	gga-mir-3064	actattgtctaacgtttatcttcgattTGGCTGTTGTGGTGTGCAAAActttgtaccttgctttTTGCCACACTGCAACACTTTACAgatgtggaagatgtgaaatttgtcatcaattatgact	gga-mir-3064-p5	actattgtctaacgtttatctt	5'	New	gp1a	................(((((((.(((((..(((((..((((((((((....((.....)).))))).)))))..))))).....)))))...)))))))........(((((.....))))).	84	37.1	-30.1	5.28831	1.34454	1.91272	4.98013	3.6601	10.3255	1.14561	16.0364	6.22672	middle
386	627	gga-miR-3064-3p_1ss23AT	TTGCCACACTGCAACACTTTACT	23	358485494	-	6861731	6861854	ACTATTGTCTAACGTTTATCTTcgatttggctgttgtggtgtgcaaaactttgtaccttgctttTTGCCACACTGCAACACTTTACAgatgtggaagatgtgaaatttgtcatcaattatgact	1	gga-mir-3064,	gga-mir-3064	actattgtctaacgtttatcttcgattTGGCTGTTGTGGTGTGCAAAActttgtaccttgctttTTGCCACACTGCAACACTTTACAgatgtggaagatgtgaaatttgtcatcaattatgact	gga-miR-3064-3p	TTGCCACACTGCAACACTTTACA	3'	Diff	gp1a	................(((((((.(((((..(((((..((((((((((....((.....)).))))).)))))..))))).....)))))...)))))))........(((((.....))))).	84	37.1	-30.1	8.46129	1.34454	6.69454	4.98013	4.57512	1.03255	2.29123	13.2064	4.15115	middle
387	628	gga-mir-3523-p5	GAGTGCGAGGCGCTGCGGGGGCT	23	358485499	-	8384599	8384764	gccgagccgaacggagccgagcggcggggccatggtgaacctgcgggtgtgtgcgctgGAGTGCGAGGCGCTGCGGGGGCTgctgcaggagcgcgCCGCGCAGTGCCTCGTCCTCGActgccgctccttcttctccttcaacgccgcgcacatccgcggctcctgc	1	gga-mir-3523,	gga-mir-3523	gccgagccgaacggagccgagcggcggggccatggtgaacctgcgggtgtgtgcgctggagtgcgaggcgctgcgggggctgctgcaggagcgcgCCGCGCAGTGCCTCGTCCTCGActgccgctccttcttctccttcaacgccgcgcacatccgcggctcctgc	gga-mir-3523-p5	gagtgcgaggcgctgcgggggct	5'	New	gp1a	.....((((..((....))..))))((((((..((....)).(((((((((((((...(((..((((((((((((((.((.(((.....))))).)).))))))))))))..))).......((..................)))))))))))))))))))))...	57	72.9	-87.7	4.23065	9.41176	6.69454	7.47019	5.49015	21.6836	11.4561	9.43316	7.26451	middle
387	629	gga-miR-3523	CCGCGCAGTGCCTCGTCCTCGA	22	358485499	-	8384599	8384764	gccgagccgaacggagccgagcggcggggccatggtgaacctgcgggtgtgtgcgctgGAGTGCGAGGCGCTGCGGGGGCTgctgcaggagcgcgCCGCGCAGTGCCTCGTCCTCGActgccgctccttcttctccttcaacgccgcgcacatccgcggctcctgc	1	gga-mir-3523,	gga-mir-3523	gccgagccgaacggagccgagcggcggggccatggtgaacctgcgggtgtgtgcgctggagtgcgaggcgctgcgggggctgctgcaggagcgcgCCGCGCAGTGCCTCGTCCTCGActgccgctccttcttctccttcaacgccgcgcacatccgcggctcctgc	gga-miR-3523	CCGCGCAGTGCCTCGTCCTCGA	3'	Yes	gp1a	.....((((..((....))..))))((((((..((....)).(((((((((((((...(((..((((((((((((((.((.(((.....))))).)).))))))))))))..))).......((..................)))))))))))))))))))))...	57	72.9	-87.7	161.822	164.034	189.36	164.344	204.966	224.064	95.0859	176.4	160.857	middle
390	634	gga-miR-3525	CAGCCATTCTGCGATTCTGTGA	22	358485511	+	105212803	105212886	gtctctttcagcctCAGCCATTCTGCGATTCTGTGAtaacttttagaatcAGAGAATCATAGAATGGTCCGGgttggtagggac	1	gga-mir-3525,	gga-mir-3525	gtctctttcagcctCAGCCATTCTGCGATTCTGTGAtaacttttagaatcagagaatcatagaatggtccgggttggtagggac	gga-miR-3525	CAGCCATTCTGCGATTCTGTGA	5'	Yes	gp1a	((((((..((((((..((((((((..((((((.((((..........)))).))))))..))))))))..))))))..))))))	84	45.2	-40.8	70.8633	76.6386	72.2054	91.3024	62.2217	133.199	170.696	147.157	73.6829	middle
390	635	gga-mir-3525-p3	AGAGAATCATAGAATGGTCCGG	22	358485511	+	105212803	105212886	gtctctttcagcctCAGCCATTCTGCGATTCTGTGAtaacttttagaatcAGAGAATCATAGAATGGTCCGGgttggtagggac	1	gga-mir-3525,	gga-mir-3525	gtctctttcagcctCAGCCATTCTGCGATTCTGTGAtaacttttagaatcagagaatcatagaatggtccgggttggtagggac	gga-mir-3525-p3	agagaatcatagaatggtccgg	3'	New	gp1a	((((((..((((((..((((((((..((((((.((((..........)))).))))))..))))))))..))))))..))))))	84	45.2	-40.8	9.51896	0	3.82545	23.2406	3.6601	37.1719	56.1351	54.7123	1.03779	middle
393	640	gga-miR-3528	CATGCCCCAGTCGTGTTGCAGA	22	358485495	+	7723310	7723406	gcattacacaggtcCATGCCCCAGTCGTGTTGCAGAtatggctgtagtgccatgtttgtgtcattaggtggcAGAAAGGAAAAGGCTGTGTCTttgc	1	gga-mir-3528,	gga-mir-3528	gcattacacaggtcCATGCCCCAGTCGTGTTGCAGAtatggctgtagtgccatgtttgtgtcattaggtggcagaaaggaaaaggctgtgtctttgc	gga-miR-3528	CATGCCCCAGTCGTGTTGCAGA	5'	Yes	gp1a	(((..((((((.(((.((((((....(((..(((((((((((......)))))))))))..)))..)).))))....))).....))))))...)))	97	49.5	-35.6	113.17	4.03361	3.82545	7.47019	5.49015	13.4232	6.87368	44.3358	10.3779	middle
394	642	gga-miR-3529	AGGCAGACTGTGACTTGTTGT	21	358485502	+	12627271	12627361	ggccgtgcgccctaAGGCAGACTGTGACTTGTTGTggtgggatgagccatacaacAACAAAATCACTAGTCTTCCAGagggcaccgcggcc	1	gga-mir-3529,	gga-mir-3529	ggccgtgcgccctaAGGCAGACTGTGACTTGTTGTggtgggatgagccatacaacaacaaaatcactagtcttccagagggcaccgcggcc	gga-miR-3529	AGGCAGACTGTGACTTGTTGT	5'	Yes	gp1a	(((((((.(((((..((.(((((((((.(((((((.(((((.....)).))).)))))))..)))).))))).))..)))))..)))))))	91	57.1	-47.2	26.4415	21.5126	9.56362	5.81015	10.9803	19.6185	6.87368	14.1497	13.4912	middle
395	644	gga-miR-3530-5p_L+1R-1	CGCTCTGCTCGCACCATTGTG	21	358485505	+	24770052	24770140	gaaggctgatgcgccCGCTCTGCTCGCACCATTGTGgcggccgaacaaagcaCAATGGTGTGAGCTGGGATGGGCgctggccggccctc	1	gga-mir-3530,	gga-mir-3530	gaaggctgatgcgcccGCTCTGCTCGCACCATTGTGGcggccgaacaaagcaCAATGGTGTGAGCTGGGATGGgcgctggccggccctc	gga-miR-3530-5p	GCTCTGCTCGCACCATTGTGG	5'	Diff	gp1a	((.(((((..((((((((((.(((((((((((((((.(...........)))))))))))))))).))).)))))))....))))).))	89	66.3	-53.4	20.0956	30.9244	33.4727	18.2605	32.9409	30.9765	14.893	19.8096	25.9447	middle
395	645	gga-miR-3530-3p_R+2	CAATGGTGTGAGCTGGGATGGGT	23	358485505	+	24770052	24770140	gaaggctgatgcgccCGCTCTGCTCGCACCATTGTGgcggccgaacaaagcaCAATGGTGTGAGCTGGGATGGGCgctggccggccctc	1	gga-mir-3530,	gga-mir-3530	gaaggctgatgcgcccGCTCTGCTCGCACCATTGTGGcggccgaacaaagcaCAATGGTGTGAGCTGGGATGGgcgctggccggccctc	gga-miR-3530-3p	CAATGGTGTGAGCTGGGATGG	3'	Diff	gp1a	((.(((((..((((((((((.(((((((((((((((.(...........)))))))))))))))).))).)))))))....))))).))	89	66.3	-53.4	21.1532	24.2017	41.1236	18.2605	42.0911	28.9114	40.0965	24.5262	18.6802	middle
396	646	gga-miR-3531-5p	TCCTTGTTTGGGTTGTAATGA	21	358485489	-	440597	440683	ttgcagatcaaagccTCCTTGTTTGGGTTGTAATGAagtgtcgaactgtttCCTTGCAACACAAACAGGAGACactttgatctgcaa	1	gga-mir-3531,	gga-mir-3531	ttgcagatcaaagccTCCTTGTTTGGGTTGTAATGAagtgtcgaactgtttCCTTGCAACACAAACAGGAGACActttgatctgcaa	gga-miR-3531-5p	TCCTTGTTTGGGTTGTAATGA	5'	Yes	gp1a	(((((((((((((.(((((.(((((.(((((((.(((..(......)..))).))))))).))))))))))...)))))))))))))	87	42.5	-40.1	32.7875	17.479	25.8218	16.6004	15.5554	9.29296	12.6018	25.4695	12.4534	middle
396	647	gga-miR-3531-3p_R-1	CCTTGCAACACAAACAGGAGAC	22	358485489	-	440597	440683	ttgcagatcaaagccTCCTTGTTTGGGTTGTAATGAagtgtcgaactgtttCCTTGCAACACAAACAGGAGACactttgatctgcaa	1	gga-mir-3531,	gga-mir-3531	ttgcagatcaaagccTCCTTGTTTGGGTTGTAATGAagtgtcgaactgtttCCTTGCAACACAAACAGGAGACActttgatctgcaa	gga-miR-3531-3p	CCTTGCAACACAAACAGGAGACA	3'	Diff	gp1a	(((((((((((((.(((((.(((((.(((((((.(((..(......)..))).))))))).))))))))))...)))))))))))))	87	42.5	-40.1	11.6343	5.37815	8.60726	6.64017	8.23522	6.19531	8.0193	7.54653	7.26451	middle
397	649	gga-miR-3532-3p	TTGGAGGCTGCAGTGTCATGGT	22	358485507	-	32244881	32244964	tgtgcttctcacgtTGCACTGCAGCTGCTCTTGGGCTtaattaatctgacccTTGGAGGCTGCAGTGTCATGGTgtaaagcaca	1	gga-mir-3532,	gga-mir-3532	tgtgcttctcacGTTGCACTGCAGCTGCTCTTGGgcttaattaatctgacccTTGGAGGCTGCAGTGTCATGGTgtaaagcaca	gga-miR-3532-3p	TTGGAGGCTGCAGTGTCATGGT	3'	Yes	gp1a	.((((((..(((..((((((((((((..((..(((.(((.......))))))..)).)))))))))).))..)))..)))))).	82	50	-39.3	26.4415	29.5798	18.1709	25.7307	19.2155	27.8789	28.6403	26.4128	16.6046	middle
398	650	gga-mir-3533-p5	AGTCCTGTGGTATCCATGAAACT	23	358485498	-	4170287	4170370	ggtatggAGTCCTGTGGTATCCATGAAACTaccttcaactccatcatgaagtgtgatgtggATATCCGTAAGGATCTGTATGCC	1	gga-mir-3533,	gga-mir-3533	ggtatggagtcctgtggtatccatgaaactaccttcaactccatcATGAAGTGTGATGTGGATATccgtaaggatctgtatgcc	gga-mir-3533-p5	agtcctgtggtatccatgaaact	5'	New	gp1a	(((((..((((((..(((((((.((((......))))....((((((.....)))))).)))))))....)))).))..)))))	84	45.2	-26.1	20.0956	0	12.4327	8.30021	8.23522	39.237	10.3105	75.4653	12.4534	middle
398	651	gga-mir-3533-p3	ATATCCGTAAGGATCTGTATGCC	23	358485498	-	4170287	4170370	ggtatggAGTCCTGTGGTATCCATGAAACTaccttcaactccatcatgaagtgtgatgtggATATCCGTAAGGATCTGTATGCC	1	gga-mir-3533,	gga-mir-3533	ggtatggagtcctgtggtatccatgaaactaccttcaactccatcATGAAGTGTGATGTGGATATccgtaaggatctgtatgcc	gga-mir-3533-p3	ATATccgtaaggatctgtatgcc	3'	New	gp1a	(((((..((((((..(((((((.((((......))))....((((((.....)))))).)))))))....)))).))..)))))	84	45.2	-26.1	48.6524	12.1008	19.1272	19.0905	23.7906	74.3437	25.2035	168.854	23.8691	middle
399	653	gga-mir-3534-p3	CCGAGCTCTGCTGCCCCACATC	22	358478708	+	1319	1400	tgggactgggggggTGTGGGTTGACAGTGCTGAGGTctccccaagcccCCGAGCTCTGCTGCCCCACATCtcccccccccca	1	gga-mir-3534,	gga-mir-3534	tgggactgggggggTGTGGGTTGACAGTGCTGAGGTctccccaagcccccgagctctgctgccccacatctcccccccccca	gga-mir-3534-p3	ccgagctctgctgccccacatc	3'	New	gp1a	.(((...(((((((((((((....(((.((((.((.((.....)).)).).))).)))....)))))))))))))...))).	80	69.5	-41	7.40363	9.41176	21.9963	28.2207	1.83005	4.13021	54.9895	31.1294	12.4534	middle
400	654	gga-mir-3535-p5	TTATCTGAAATGCTGATGAAAC	22	358485503	-	14752127	14752208	tgctggatatgatgactgaTTATCTGAAATGCTGATGAAACcacttctaaagtcctctAGATAGTCAAGTGCTGATCcagca	1	gga-mir-3535,	gga-mir-3535	tgctGGATATGATGACTGATTATCTGAAAtgctgatgaaaccacttctaaagtcctctagatagtcaagtgctgatccagca	gga-mir-3535-p5	TTATCTGAAAtgctgatgaaac	5'	New	gp1a	.(((((((......((((((((((((....(((...(((.....)))...)))....)))))))))).))....))))))).	80	40.2	-25.4	647.289	590.252	524.087	543.664	449.277	449.16	478.867	618.815	516.818	middle
400	655	gga-mir-3535-p3	AGATAGTCAAGTGCTGATC	19	358485503	-	14752127	14752208	tgctggatatgatgactgaTTATCTGAAATGCTGATGAAACcacttctaaagtcctctAGATAGTCAAGTGCTGATCcagca	1	gga-mir-3535,	gga-mir-3535	tgctGGATATGATGACTGATTATCTGAAAtgctgatgaaaccacttctaaagtcctctagatagtcaagtgctgatccagca	gga-mir-3535-p3	agatagtcaagtgctgatc	3'	New	gp1a	.(((((((......((((((((((((....(((...(((.....)))...)))....)))))))))).))....))))))).	80	40.2	-25.4	262.3	64.5378	115.72	157.704	128.103	194.12	107.688	343.367	134.912	middle
401	656	gga-miR-3536_R-3	CTGCATACGAGTAGACCCT	19	358485487	-	1309436	1309513	gctatgCTGCATACGAGTAGACCCTttctgactctgcctgtagtcgtaaagGGGGGACAATGTATGCAACAGCaaagc	1	gga-mir-3536,	gga-mir-3536	gctatgCTGCATACGAGTAGACCCTTTCtgactctgcctgtagtcgtaaaggggggacaatgtatgcaacagcaaagc	gga-miR-3536	CTGCATACGAGTAGACCCTTTC	5'	Diff	gp1a	(((.(((((((((((.((...((((((..((((........))))..))))))...))..))))))))...))).)))	78	50	-27.8	23.2686	4.03361	5.73817	6.64017	8.23522	3.09765	2.29123	12.2631	3.11336	middle
403	659	gga-miR-3538_L+1R-4	AGTTCGGTGATGAAACCA	18	358485511	+	50552408	50552482	gcAGTTCGGTGATGAAACCAtggaataagCGCTGGGCACAGCGCCTGACATCCgtgaggagtcgttccatgctgc	1	gga-mir-3538,	gga-mir-3538	gcaGTTCGGTGATGAAACCATGGAataagcgctgggcacagcgcctgacatccgtgaggagtcgttccatgctgc	gga-miR-3538	GTTCGGTGATGAAACCATGGA	5'	Diff	gp1a	(((((..(((......))).(((((...((((((....))))))..(((.(((....)))))).))))).)))))	75	57.3	-33.7	43.3641	21.5126	17.2145	13.2803	20.1305	49.5625	20.621	74.5219	23.8691	middle
404	661	gga-miR-3539	CAGAGGAAGACTGATGCTAGTT	22	358485511	+	80199429	80199499	ctccttgCAGAGGAAGACTGATGCTAGTTatttgtttcccactgaCTGCCTCATGTCCTCCTCTAGGggag	1	gga-mir-3539,	gga-mir-3539	ctccttgCAGAGGAAGACTGATGCTAGTTatttgtttcccactgactgcctcatgtcctcctctaggggag	gga-miR-3539	CAGAGGAAGACTGATGCTAGTT	5'	Yes	gp1a	(((((...((((((.((((((.((.(((((..((.....)).))))))).))).))).))))))..)))))	71	50.7	-25.8	53.9407	60.5042	45.9054	40.671	61.3067	50.595	37.8053	40.5626	34.247	middle
404	662	gga-mir-3539-p3_1ss22GT	CTGCCTCATGTCCTCCTCTAGT	22	358485511	+	80199429	80199499	ctccttgCAGAGGAAGACTGATGCTAGTTatttgtttcccactgaCTGCCTCATGTCCTCCTCTAGGggag	1	gga-mir-3539,	gga-mir-3539	ctccttgCAGAGGAAGACTGATGCTAGTTatttgtttcccactgactgcctcatgtcctcctctaggggag	gga-mir-3539-p3	ctgcctcatgtcctcctctagg	3'	New	gp1a	(((((...((((((.((((((.((.(((((..((.....)).))))))).))).))).))))))..)))))	71	50.7	-25.8	24.3262	14.7899	21.9963	12.4503	12.8103	18.5859	12.6018	19.8096	14.529	middle
407	667	gga-miR-3607-5p_R+1	TACATATGATGAGCTTTGCAGTA	23	358485482	-	61061980	61062087	tgtccttccctatagccttatatggTACATATGATGAGCTTTGCAGTAtgagtagaaacattgatgCTGTAAACGCTTTCTGATGtgccattatgctccaagtgctct	1	gga-mir-3607,	gga-mir-3607	tgtccttccctatagccttatatggTACATATGATGAGCTTTGCAGTatgagtagaaacattgatgCTGTAAACGCTTTCTGATGTGCCattatgctccaagtgctct	gga-miR-3607-5p	TACATATGATGAGCTTTGCAGT	5'	Diff	gp1a	.(..(((......(((.....(((((((((.....((((((((((((((.(((......))).)))))))))).))))....)))))))))...)))..)))..)...	104	40.7	-32	12.6919	14.7899	5.73817	9.13024	5.49015	12.3906	8.0193	7.54653	4.15115	middle
407	668	gga-miR-3607-3p_R-4	CTGTAAACGCTTTCTGATG	19	358485482	-	61061980	61062087	tgtccttccctatagccttatatggTACATATGATGAGCTTTGCAGTAtgagtagaaacattgatgCTGTAAACGCTTTCTGATGtgccattatgctccaagtgctct	1	gga-mir-3607,	gga-mir-3607	tgtccttccctatagccttatatggTACATATGATGAGCTTTGCAGTatgagtagaaacattgatgCTGTAAACGCTTTCTGATGTGCCattatgctccaagtgctct	gga-miR-3607-3p	CTGTAAACGCTTTCTGATGTGCC	3'	Diff	gp1a	.(..(((......(((.....(((((((((.....((((((((((((((.(((......))).)))))))))).))))....)))))))))...)))..)))..)...	104	40.7	-32	24.3262	1.34454	2.86909	3.32009	4.57512	6.19531	6.87368	16.0364	6.22672	middle
408	669	gga-miR-6516-5p_L+1R-2	TATGCAGTAACAGGTGTGAGC	21	358485494	-	4105545	4105654	agaggtccccctgctgggttcctccTATGCAGTAACAGGTGTGAGCatccatgcagcattctgaTGGTCATGTATGATACTGCACACaacgagttgctgtcttcagccaa	1	gga-mir-6516,	gga-mir-6516	agaggtccccctgctgggttcctcctATGCAGTAACAGGTGTGAGCATccatgcagcattctgatggtCATGTATGATACTGCACACAACGagttgctgtcttcagccaa	gga-miR-6516-5p	ATGCAGTAACAGGTGTGAGCAT	5'	Diff	gp1a	.((((..(((.....)))..))))....((((((((...((((.(((..((((((....((....))...))))))....))).))))....))))))))..........	72	50.9	-34.5	14.8073	8.06722	7.6509	14.9404	7.3202	6.19531	10.3105	5.65989	7.26451	middle
408	670	gga-mir-6516-p3	TGGTCATGTATGATACTGCACAC	23	358485494	-	4105545	4105654	agaggtccccctgctgggttcctccTATGCAGTAACAGGTGTGAGCatccatgcagcattctgaTGGTCATGTATGATACTGCACACaacgagttgctgtcttcagccaa	1	gga-mir-6516,	gga-mir-6516	agaggtccccctgctgggttcctcctATGCAGTAACAGGTGTGAGCATccatgcagcattctgatggtCATGTATGATACTGCACACAACGagttgctgtcttcagccaa	gga-mir-6516-p3	tggtCATGTATGATACTGCACAC	3'	New	gp1a	.((((..(((.....)))..))))....((((((((...((((.(((..((((((....((....))...))))))....))).))))....))))))))..........	72	50.9	-34.5	42.3065	13.4454	8.60726	15.7704	10.9803	19.6185	5.72807	60.3722	10.3779	middle
409	672	gga-miR-6542-3p_R+1	ACGGGACAGTGCTGAAGACTAC	22	358485509	+	4348122	4348248	agcggcccctcgttccccatCACGAATTACCTGGCGCCAGTGTCTgccagcatcagccccagtgccgtcaccagtgccaACGGGACAGTGCTGAAGACTACtggagccagtgcagtgacatccgggg	1	gga-mir-6542,	gga-mir-6542	agcggcccctcgttccccatcacgaattacctggcgccagtGTCTGCCAGCATCAGCCCCAGTgccgtcaccagtgccaACGGGACAGTGCTGAAGACTActggagccagtgcagtgacatccgggg	gga-miR-6542-3p	ACGGGACAGTGCTGAAGACTA	3'	Diff	gp1a	((((......))))((((.((((.......(((((.(((((((((..((((((...(((..(..(........)..)....)))...)))))).)))).))))).)))))....)))).....))))	113	63	-47.4	33.8452	44.3697	17.2145	34.0309	35.686	51.6276	27.4947	26.4128	42.5493	middle
411	675	gga-miR-6544-5p_L-1R+1	TCAGAAAAGGATATGAATTGTC	22	358485507	-	23747043	23747148	ttccgtaagaactagggcttgtaagatTCAGAAAAGGATATGAATTGTCctttcagtggtgacaAGTTGTATTTCTTTTCTGACAGTgcgtcagcgtcaagaagag	1	gga-mir-6544,	gga-mir-6544	ttccgtaagaactagggcttgtaagaTTCAGAAAAGGATATGAATTGTcctttcagtggtgacAAGTTGTATTTCTTTTCTGACAGTgcgtcagcgtcaagaagag	gga-miR-6544-5p	TTCAGAAAAGGATATGAATTGT	5'	Diff	gp1a	...........((.(((((((((....(((((((((((((..(.(((((((......)).))))).)..)).)))))))))))...))))..))).)).)).....	90	40.6	-26.1	121.631	131.765	91.8108	124.503	161.044	80.539	97.3772	106.595	91.3252	middle
411	676	gga-miR-6544-3p_L-1	AGTTGTATTTCTTTTCTGACAGT	23	358485507	-	23747043	23747148	ttccgtaagaactagggcttgtaagatTCAGAAAAGGATATGAATTGTCctttcagtggtgacaAGTTGTATTTCTTTTCTGACAGTgcgtcagcgtcaagaagag	1	gga-mir-6544,	gga-mir-6544	ttccgtaagaactagggcttgtaagaTTCAGAAAAGGATATGAATTGTcctttcagtggtgacAAGTTGTATTTCTTTTCTGACAGTgcgtcagcgtcaagaagag	gga-miR-6544-3p	AAGTTGTATTTCTTTTCTGACAGT	3'	Diff	gp1a	...........((.(((((((((....(((((((((((((..(.(((((((......)).))))).)..)).)))))))))))...))))..))).)).)).....	90	40.6	-26.1	3.17299	1.34454	3.82545	4.15011	3.6601	4.13021	2.29123	3.77326	5.18893	low
412	677	gga-miR-6546-5p_R-1	AGGAGCGCCTCTGAGCTCCCC	21	358485505	-	35757572	35757688	cagtgctggtgctgtctgtgcagactcacagggcatgtcctgcAGGAGCGCCTCTGAGCTCCCCtctgcttccagggGGAGTTCAGCTGTGCTGCTGCAGggctctgcccatctgct	1	gga-mir-6546,	gga-mir-6546	cagtgctggtgctgtctgtgcagactcacagggcatgtcctgcAGGAGCGCCTCTGAGCTCCCCTctgcttccagggGGAGTTCAGCTGTGCTGCTGCagggctctgcccatctgct	gga-miR-6546-5p	AGGAGCGCCTCTGAGCTCCCCT	5'	Diff	gp1a	....((..(((..((((....)))).))).(((((.(((((((((.(((((..(((((((((((.(((....))))))))))))))..))))).)))))))))..)))))....)).	80	63.2	-70.5	7.40363	0	3.82545	0.830021	5.49015	2.0651	3.43684	7.54653	8.30229	low
414	680	gga-miR-6548-5p	AACAACAGCTGCGTGCCATGCC	22	358485498	-	7275795	7275901	agcagtgcattttttgccagcgatgAACAACAGCTGCGTGCCATGCCtgtaaatccataccagcAGAGGTGCCCCGCTGTTGCTGTcaccactgctgaaacgcacca	1	gga-mir-6548,	gga-mir-6548	agcagtgcattttttgccagcgatgAACAACAGCTGCGTGCCATGCCtgtaaatccataccagcAGAGGTGCCCCGCTGTTGCTGTcaccactgctgaaacgcacca	gga-miR-6548-5p	AACAACAGCTGCGTGCCATGCC	5'	Yes	gp1a	.((((.((((....(((.(((...........))))))....))))))))..........((((((.((((....((....))...)))).))))))..........	49	54.2	-32.1	52.8831	63.1932	21.9963	22.4106	79.6071	56.7903	50.407	38.6759	43.587	middle
414	681	gga-miR-6548-3p	AGAGGTGCCCCGCTGTTGCTGT	22	358485498	-	7275795	7275901	agcagtgcattttttgccagcgatgAACAACAGCTGCGTGCCATGCCtgtaaatccataccagcAGAGGTGCCCCGCTGTTGCTGTcaccactgctgaaacgcacca	1	gga-mir-6548,	gga-mir-6548	agcagtgcattttttgccagcgatgAACAACAGCTGCGTGCCATGCCtgtaaatccataccagcAGAGGTGCCCCGCTGTTGCTGTcaccactgctgaaacgcacca	gga-miR-6548-3p	AGAGGTGCCCCGCTGTTGCTGT	3'	Yes	gp1a	.((((.((((....(((.(((...........))))))....))))))))..........((((((.((((....((....))...)))).))))))..........	49	54.2	-32.1	26.4415	14.7899	5.73817	9.96026	25.6207	24.7812	16.0386	17.923	20.7557	middle
416	685	gga-miR-6550-3p	GCTCCACCCTCGGCTGCTTTGA	22	358485502	+	18644669	18644768	gcttgcaggtaggagcttcAAAGCAGCCCAGGAAGCGCTGctgcaaaacgtgGCTCCACCCTCGGCTGCTTTGAagttcccacttccagcacttcttcct	1	gga-mir-6550,	gga-mir-6550	gcttgcaggtaggagcttcAAAGCAGCCCAGGAAGCGCTgctgcaaaacgtgGCTCCACCCTCGGCTGCTTTGAagttcccacttccagcacttcttcct	gga-miR-6550-3p	GCTCCACCCTCGGCTGCTTTGA	3'	Yes	gp1a	((.((.((((.(((((((((((((((((.(((....((..(........)..)).....))).))))))))))))))))).)))).))))..........	90	57	-47.7	4.23065	6.72269	7.6509	9.96026	5.49015	11.3581	6.87368	10.3765	6.22672	middle
419	691	gga-miR-6553-3p_L+1	AAACACTACCCTGAGCTGCTCC	22	358485511	-	76381420	76381519	tctgaggctggcggagcgtgccaggAGCAGCCCTGTGATAGCTGTTTGCtgctaacctgCAACACTACCCTGAGCTGCTCCtggctccatcccacgtcaa	1	gga-mir-6553,	gga-mir-6553	tctgaggctggcggagcgtgccaggAGCAGCCCTGTGATAGCTGTTTGCtgctaacctgcAACACTACCCTGAGCTGCTCCtggctccatcccacgtcaa	gga-miR-6553-3p	AACACTACCCTGAGCTGCTCC	3'	Diff	gp1a	.....((((((.(((....((((((((((((.......(((.((((.((.........)))))))))......)))))))))))))))...))).)))..	29	60	-38.3	86.7283	48.4033	87.029	50.6313	91.5025	110.483	82.4842	64.1455	85.0985	middle
421	693	gga-miR-6555-5p_R-2	GATCTGCAGAGCCCACAACT	20	358485511	-	166351480	166351579	ttctaggagatccctgtcttttctGATCTGCAGAGCCCACAACTagagacagtattctaAATGTGGCCTCAACAGAGCAGagttgatggggaagatcacc	1	gga-mir-6555,	gga-mir-6555	ttctaggagatccctgtcttttctGATCTGCAGAGCCCACAACTAGagacagtattctaAATGTGGCCTCAACAGAGCAGagttgatggggaagatcacc	gga-miR-6555-5p	GATCTGCAGAGCCCACAACTAG	5'	Diff	gp1a	......((..((((..((..(((((.((((..(((.(((((..(((((......)))))..))))).)))..)))).)))))..))..))))...))...	91	47	-39.5	9.51896	1.34454	4.78181	4.98013	10.0653	6.19531	6.87368	9.43316	3.11336	middle
423	696	gga-miR-6557-5p_L+1R-1	CCCGGAGGAGCCCGGCGCTG	20	358485510	+	61149125	61149230	cgttacgccccgcgccgtgCCCGGAGGAGCCCGGCGCTGcctttctacgcggccgcCGCGCCGATTGTCTCCTCCGGGCACgggggatgtcggcgggcccgctgcg	1	gga-mir-6557,	gga-mir-6557	cgttacgccccgcgccgtgcCCGGAGGAGCCCGGCGCTGCctttctacgcggccgcCGCGCCGATTGTCTCCTCCGGGCACgggggatgtcggcgggcccgctgcg	gga-miR-6557-5p	CCGGAGGAGCCCGGCGCTGC	5'	Diff	gp1a	(((..((.(((((.((((((((((((((((.((((((.(((.........)))....))))))...).))))))))))))))).((...)).)))))..))..)))	106	78.3	-62	4.23065	9.41176	3.82545	20.7505	4.57512	19.6185	2.29123	9.43316	16.6046	middle
423	697	gga-miR-6557-3p_1ss25CT	CGCGCCGATTGTCTCCTCCGGGCAT	25	358485510	+	61149125	61149230	cgttacgccccgcgccgtgCCCGGAGGAGCCCGGCGCTGcctttctacgcggccgcCGCGCCGATTGTCTCCTCCGGGCACgggggatgtcggcgggcccgctgcg	1	gga-mir-6557,	gga-mir-6557	cgttacgccccgcgccgtgcCCGGAGGAGCCCGGCGCTGCctttctacgcggccgcCGCGCCGATTGTCTCCTCCGGGCACgggggatgtcggcgggcccgctgcg	gga-miR-6557-3p	CGCGCCGATTGTCTCCTCCGGGCAC	3'	Diff	gp1a	(((..((.(((((.((((((((((((((((.((((((.(((.........)))....))))))...).))))))))))))))).((...)).)))))..))..)))	106	78.3	-62	7.40363	21.5126	15.3018	53.9514	6.40517	25.8138	5.72807	24.5262	39.4359	middle
428	706	gga-miR-6565-3p_R+1	TCTGTGCTTGTGTACTCATAGT	22	358485482	+	55328621	55328721	ctagtctgtattccttaaAATGAGATAGCAAAGCACACTTCagtgtatgaattgaTCTGTGCTTGTGTACTCATAGGcttttggacacctggaagatgttt	1	gga-mir-6565,	gga-mir-6565	ctagtctgtattccttaaaATGAGATAGCAAAGCACACTTCagtgtatgaattgaTCTGTGCTTGTGTACTCATAGgcttttggacacctggaagatgttt	gga-miR-6565-3p	TCTGTGCTTGTGTACTCATAG	3'	Diff	gp1a	...((((.....(((....(((((...((.(((((((..(((((......)))))..)))))))))...)))))))).....))))...............	83	38.6	-26.8	8.46129	5.37815	1.91272	9.96026	3.6601	5.16276	12.6018	5.65989	3.11336	middle
435	718	gga-miR-6575-5p	TTGTCAGCTTGGGGAAGCTCTT	22	358485502	-	2190021	2190128	ctctgctaggcagaatcctttggttTTGTCAGCTTGGGGAAGCTCTTtggagcgttttgaaaggcaggagttttcccaGGCTGATGTCACTAGAAGATTCctgtagat	1	gga-mir-6575,	gga-mir-6575	ctctgctaggcagaatcctttggttTTGTCAGCTTGGGGAAGCTCTTtggagcgttttgaaaggcagGAGTTTTCCCAGGCTGATGTCActagaagattcctgtagat	gga-miR-6575-5p	TTGTCAGCTTGGGGAAGCTCTT	5'	Yes	gp1a	.(((((.(((...((((.((((((...((((((((((((((((((((....((.((....)).))))))))))))))))))))))...)))))).)))))))))))).	106	47.2	-48.1	5.28831	2.68907	2.86909	3.32009	5.49015	1.03255	5.72807	6.60321	8.30229	low
441	728	gga-miR-6582-5p_R+1	TTAGAGAGACACTCATAGAGA	21	358485509	+	56764245	56764349	tcagtgttgttgcatcctgTTAGAGAGACACTCATAGAGAgtcttttcacagtaactcACTCTGGGTGTTTCTCTTGCAGAaaactgaggtaatagaagaagctt	1	gga-mir-6582,	gga-mir-6582	tcagtgttgttgcatcctgTTAGAGAGACACTCATAGAGagtcttttcacagtaactCACTCTGGGTGTTTCTCTTGCAGaaaactgaggtaatagaagaagctt	gga-miR-6582-5p	TTAGAGAGACACTCATAGAG	5'	Diff	gp1a	(((((....(((((.......(((((((((((((.((.((((..(......)..)))).)).))))))))))))))))))...))))).................	88	41	-33.6	6.34597	9.41176	10.52	6.64017	13.7254	3.09765	8.0193	7.54653	3.11336	middle
441	729	gga-miR-6582-3p_L-1R+1	ACTCTGGGTGTTTCTCTTGCAGT	23	358485509	+	56764245	56764349	tcagtgttgttgcatcctgTTAGAGAGACACTCATAGAGAgtcttttcacagtaactcACTCTGGGTGTTTCTCTTGCAGAaaactgaggtaatagaagaagctt	1	gga-mir-6582,	gga-mir-6582	tcagtgttgttgcatcctgTTAGAGAGACACTCATAGAGagtcttttcacagtaactCACTCTGGGTGTTTCTCTTGCAGaaaactgaggtaatagaagaagctt	gga-miR-6582-3p	CACTCTGGGTGTTTCTCTTGCAG	3'	Diff	gp1a	(((((....(((((.......(((((((((((((.((.((((..(......)..)))).)).))))))))))))))))))...))))).................	88	41	-33.6	27.4992	38.9916	23.9091	36.5209	32.0259	53.6927	24.0579	20.7529	36.3225	middle
442	730	gga-miR-6583-5p	AGAGGAGCTGGGAGGATG	18	358485509	+	737586	737695	acctgggaaggtgacaagcAGAGGAGCTGGGAGGATGcagcgggaggtatctcgcttaattgcacctgacatttctctttcatttcccagtgtgtaatgcatttcttaat	1	gga-mir-6583,	gga-mir-6583	acctgggaaggtgacaagcAGAGGAGCTGGGAGGATGcagcgggaggtatctcgcttaattgcacctgacatttctctttcatttcccagtgtgtaatgcatttcttaat	gga-miR-6583-5p	AGAGGAGCTGGGAGGATG	5'	Yes	gp1a	((((((((((.(((.....(((((((.((..(((.((((((((((....)))))).....)))))))..))))))))).))))))))))).)).................	93	47.3	-37.7	19.0379	20.1681	11.4763	1.66004	3.6601	11.3581	8.0193	11.3198	22.8313	middle
447	737	gga-miR-6590-3p_L-1R+2	TACTTCTGTTCCTGATCATCAGT	23	358485507	-	45676949	45677052	tatgtttccctacaagtagtttaaatatgggatcaggtgctgaaataagactacttctttatttTACTTCTGTTCCTGATCATCAGCtggctgcagaaacagca	1	gga-mir-6590,	gga-mir-6590	tatgtttccctacaagtagtttaaataTGGGATCAGGTGCTGAAATAAGActacttctttattTTACTTCTGTTCCTGATCATCAgctggctgcagaaacagca	gga-miR-6590-3p	TTACTTCTGTTCCTGATCATCA	3'	Diff	gp1a	(((((((..(((....)))...))))))).(((((((..(.(((.(((((...........))))).))).)..)))))))....((((..........)))).	51	37.5	-22.9	2.11532	2.68907	6.69454	4.98013	10.9803	8.26041	3.43684	7.54653	6.22672	middle
451	742	gga-miR-6594-5p_R+1	TGGGGGTGGCGTGAGTTGTGGC	22	358485508	+	574788	574897	tctgctttgcaccacagggtTGGGGGTGGCGTGAGTTGTGGCtgggctttggtgcccactcTCAGCTCATGTCATCCCACAGGgtgatgcacaggaggggcactatgggg	1	gga-mir-6594,	gga-mir-6594	tctgctttgcaccacagggtTGGGGGTGGCGTGAGTTGTGGctgggctttggtgcccactctcagctcatgtcatcccacagggtgatgcacaggaggggcactatgggg	gga-miR-6594-5p	TGGGGGTGGCGTGAGTTGTGG	5'	Diff	gp1a	(((.((.((((.(((...((..((((((((((((((((.(..(((((......)))))..).))))))))))))))))))...))).)))).)).)))............	98	60.9	-54.3	4.23065	8.06722	6.69454	10.7903	4.57512	5.16276	3.43684	7.54653	6.22672	middle
451	743	gga-mir-6594-p3_1ss22GT	TCAGCTCATGTCATCCCACAGT	22	358485508	+	574788	574897	tctgctttgcaccacagggtTGGGGGTGGCGTGAGTTGTGGCtgggctttggtgcccactcTCAGCTCATGTCATCCCACAGGgtgatgcacaggaggggcactatgggg	1	gga-mir-6594,	gga-mir-6594	tctgctttgcaccacagggtTGGGGGTGGCGTGAGTTGTGGctgggctttggtgcccactctcagctcatgtcatcccacagggtgatgcacaggaggggcactatgggg	gga-mir-6594-p3	tcagctcatgtcatcccacagg	3'	New	gp1a	(((.((.((((.(((...((..((((((((((((((((.(..(((((......)))))..).))))))))))))))))))...))).)))).)).)))............	98	60.9	-54.3	4.23065	9.41176	12.4327	4.15011	7.3202	5.16276	3.43684	8.48984	6.22672	middle
455	750	gga-miR-6599-3p_R+1	TGACGGATCCTGGCTCCCTCCGT	23	358485494	-	5018210	5018306	cagaggcggtgctgggagcgAAGGGAGGCTCCGGTCCGCTCTgagggcacacgatgTGACGGATCCTGGCTCCCTCCGCtcctcccggcgcacacct	1	gga-mir-6599,	gga-mir-6599	cagaggcggtgctgggagcgAAGGGAGGCTCCGGTCCGCTCTGAgggcacacgatgTGACGGATCCTGGCTCCCTCCGctcctcccggcgcacacct	gga-miR-6599-3p	TGACGGATCCTGGCTCCCTCCG	3'	Diff	gp1a	...(((..((((((((((((.((((((.((..((((((((.....))).(((...)))..)))))..)))))))).)))...)))))))))...)))	94	70.1	-45.2	1.05766	17.479	15.3018	3.32009	8.23522	1.03255	6.87368	3.77326	9.34008	middle
460	757	gga-miR-6604-5p	TGGCACGGTGCTAGGGATTTCTGT	24	358485506	+	21904154	21904263	gggcaccctgtcctggaggcTGGCACGGTGCTAGGGATTTCTGTgccagcatcttgcacTGACTCCCTTGTCCTGTGCCCCAGGagtggaagaggaggtggcagatgtgc	1	gga-mir-6604,	gga-mir-6604	gggcaccctgtcctggaggcTGGCACGGTGCTAGGGATTTCTGTgccagcatcttgcactgactcccttgtcctgtgccccaggagtggaagaggaggtggcagatgtgc	gga-miR-6604-5p	TGGCACGGTGCTAGGGATTTCTGT	5'	Yes	gp1a	..((((.(((((..(((.((((((((((............)))))))))).)))...(((..(((((...(((((.....)))))..))..)))..))))))))..))))	40	61.8	-43.2	3.17299	10.7563	9.56362	7.47019	17.3855	2.0651	6.87368	8.48984	7.26451	middle
462	760	gga-miR-6606-5p	GAGGAGCGGGAGGAGCGGGA	20	358485511	-	75871760	75871869	tcacagggaagagcaacccagcccggGAGGAGCGGGAGGAGCGGGAggaGCGACTCTTTTTGGCCTTtgcttcccggccggtggagggctccccagagcacgtcgcctca	1	gga-mir-6606,	gga-mir-6606	tcacagggaagagcaacccagcccggGAGGAGCGGGAGGAGCGGGAggagcgactctttttggcctttgcttcccggccggtggagggctccccagagcacgtcgcctca	gga-miR-6606-5p	GAGGAGCGGGAGGAGCGGGA	5'	Yes	gp1a	.....((((((.....(((.((((....)).))))).((..(..((((((...))))))..).))....))))))....(((((...((((....))))...)))))...	28	67.3	-42.4	304.607	0	279.258	156.874	235.161	223.031	3.43684	124.518	262.56	middle
467	769	gga-mir-6612-p3	CCATGAGGTGTCACTGTGTTGGT	23	358485488	-	4779927	4780036	atgttggtgcatacacatcACCACAGGGCACCACCATGCTGtgtgtgcgttcgtatcaCCATGAGGTGTCACTGTGTTGGTgcatacatacaatcctgatggggcgccac	1	gga-mir-6612,	gga-mir-6612	atgttggtgcatacacatcACCACAGGGCACCACCATGCTGtgtgtgcgttcgtatcaccatgaggtgtcactgtgttggtgcatacatacaatcctgatggggcgccac	gga-mir-6612-p3	ccatgaggtgtcactgtgttggt	3'	New	gp1a	....((((((.....(((((.(((((((((((..((((..(((.((((....))))))))))).)))))).))))).)))))............((....)).)))))).	67	52.7	-41.3	3.17299	8.06722	0	3.32009	0	3.09765	8.0193	0	3.11336	low
470	773	gga-miR-6615-5p_R-1	TTGGGGACACCATCAGAACAGCC	23	358485484	-	1748828	1748938	cctgaattccagacaagacactggggcTTGGGGACACCATCAGAACAGCCacagctgtgctggattctgTGGCACTGATGTGTTCTCCACAggtcctcgtgcggacagagc	1	gga-mir-6615,	gga-mir-6615	cctgaattccagacaagacactggggcTTGGGGACACCATCAGAACAGCCAcagctgtgctggattctgTGGCACTGATGTGTTCTCCACAggtcctcgtgcggacagagc	gga-miR-6615-5p	TTGGGGACACCATCAGAACAGCCA	5'	Diff	gp1a	.(((.....)))......(((..(((((((((((((.((((((....(((((((..((.....)).))))))).))))))))))))...)))))))..)))..........	83	56.8	-39.5	60.2867	116.975	98.5053	112.053	99.7377	77.4414	66.4456	105.651	57.0783	middle
470	774	gga-miR-6615-3p_1ss22AT	TGGCACTGATGTGTTCTCCACT	22	358485484	-	1748828	1748938	cctgaattccagacaagacactggggcTTGGGGACACCATCAGAACAGCCacagctgtgctggattctgTGGCACTGATGTGTTCTCCACAggtcctcgtgcggacagagc	1	gga-mir-6615,	gga-mir-6615	cctgaattccagacaagacactggggcTTGGGGACACCATCAGAACAGCCAcagctgtgctggattctgTGGCACTGATGTGTTCTCCACAggtcctcgtgcggacagagc	gga-miR-6615-3p	TGGCACTGATGTGTTCTCCACA	3'	Diff	gp1a	.(((.....)))......(((..(((((((((((((.((((((....(((((((..((.....)).))))))).))))))))))))...)))))))..)))..........	83	56.8	-39.5	6.34597	2.68907	3.82545	2.49006	6.40517	7.22786	3.43684	4.71658	5.18893	low
479	787	gga-miR-6631-5p	GAAGAGAATGCTGTGGTTCTGC	22	358485509	+	11871358	11871467	gaaaattgaagagctggtggGAAGAGAATGCTGTGGTTCTGCtgaggacctgtgggccccacagctctctctcctctttagctttctgcatctcagtatgtttgttactc	1	gga-mir-6631,	gga-mir-6631	gaaaattgaagagctggtggGAAGAGAATGCTGTGGTTCTGCtgaggacctgtgggccccacagctctctctcctctttagctttctgcatctcagtatgtttgttactc	gga-miR-6631-5p	GAAGAGAATGCTGTGGTTCTGC	5'	Yes	gp1a	....((((((((((((..(((.(((((..(((((((.((..(.........)..))..)))))))..))))).)))..))))))).......))))).............	93	49.1	-34.5	41.2488	48.4033	12.4327	15.7704	39.3461	22.7161	33.2228	8.48984	23.8691	middle
489	803	gga-miR-6645-5p	TGGGAGGTAGCAGTGGTGGTGA	22	358485507	+	38408374	38408483	tgagccctagtgtccccagttTGGGAGGTAGCAGTGGTGGTGAcagtggtggtggtgacacccccaacactcACCCCCACTGCTCTCTCCCAGGgatgaggaaattcaga	1	gga-mir-6645,	gga-mir-6645	tgagccctagtgtccccagttTGGGAGGTAGCAGTGGTGGTGAcagtggtggtggtgacacccccaacactcacccccactgctctctcccagggatgaggaaattcaga	gga-miR-6645-5p	TGGGAGGTAGCAGTGGTGGTGA	5'	Yes	gp1a	((((.(((...(((((.....((((((..((((((((.(((((...(((.((((....)))).)))....))))).))))))))..))))))))))).)))...))))..	108	58.2	-58.4	8.46129	16.1344	16.2582	9.13024	14.6404	17.5534	20.621	15.0931	9.34008	middle
492	809	gga-miR-6648-3p	TCCGGCATTCTGAACGCTCCT	21	358485497	+	6645228	6645326	gcggaggctacgggGGTAAAGGAGCGTTCAGAATGCcggtggcagctgcccTCCGGCATTCTGAACGCTCCTttacgcagggtgattggggctggtgag	1	gga-mir-6648-1,	gga-mir-6648-1	gcggaggctacgggggtaaAGGAGCGTTCAGAATGCCGGTGgcagctgcccTCCGGCATTCTGAACGCTCCTttacgcagggtgattggggctggtgag	gga-miR-6648-3p	TCCGGCATTCTGAACGCTCCT	3'	Yes	gp1a	.((..((((......((((((((((((((((((((((((.(((....)))..)))))))))))))))))))))))).(((.....))).))))..))..	61	62.6	-57.2	17.9802	14.7899	7.6509	29.8808	27.4507	16.5208	4.58245	13.2064	17.6424	middle
493	810	gga-miR-6649-5p_R-2	TTTATCACATCAATGCCAAGC	21	358485482	-	8444188	8444326	tgagctgttctccggggatggtgacactgtgtctgaagccttgcagcagctcttggTTTATCACATCAATGCCAAGCaggtatgacagggaaatacTTGCTGGCAGTGCTGTGGTAGTgccaggggttagttgtgtggt	1	gga-mir-6649,	gga-mir-6649	tgagctgttctccggggatggtgacactgtgtctgaagccttgcagcagctcttggTTTATCACATCAATGCCAAGCAGgtatgacagggaaatactTGCTGGCAGTGCTGTGGTAGTGccaggggttagttgtgtggt	gga-miR-6649-5p	TTTATCACATCAATGCCAAGCAG	5'	Diff	gp1a	...((..(((.....)))..))(((.....)))....(((..(((((((((((((((..((((((.((.(((((.((((((((.........))))))))))))).)).))))))...)))))))))).)))))..)))	102	51.8	-56.4	3.17299	4.03361	3.82545	3.32009	2.74507	4.13021	3.43684	3.77326	2.07557	low
493	811	gga-miR-6649-3p_L+1R-1	TTGCTGGCAGTGCTGTGGTAGT	22	358485482	-	8444188	8444326	tgagctgttctccggggatggtgacactgtgtctgaagccttgcagcagctcttggTTTATCACATCAATGCCAAGCaggtatgacagggaaatacTTGCTGGCAGTGCTGTGGTAGTgccaggggttagttgtgtggt	1	gga-mir-6649,	gga-mir-6649	tgagctgttctccggggatggtgacactgtgtctgaagccttgcagcagctcttggTTTATCACATCAATGCCAAGCAGgtatgacagggaaatactTGCTGGCAGTGCTGTGGTAGTGccaggggttagttgtgtggt	gga-miR-6649-3p	TGCTGGCAGTGCTGTGGTAGTG	3'	Diff	gp1a	...((..(((.....)))..))(((.....)))....(((..(((((((((((((((..((((((.((.(((((.((((((((.........))))))))))))).)).))))))...)))))))))).)))))..)))	102	51.8	-56.4	3.17299	6.72269	1.91272	4.15011	3.6601	5.16276	2.29123	2.82995	3.11336	low
495	814	gga-miR-6651-5p_L+2R-2	ACACCAGGTTGCCTAAGGAGG	21	358485482	+	48508022	48508131	agccccggtgagccgaggcACACCAGGTTGCCTAAGGAGGgggtgccagcccatggtcagctaactggtacctgctcctggttcttggcgagggtacgcctccagacccg	1	gga-mir-6651,	gga-mir-6651	agccccggtgagccgaggcacACCAGGTTGCCTAAGGAGGGGgtgccagcccatggtcagctaactggtacctgctcctggttcttggcgagggtacgcctccagacccg	gga-miR-6651-5p	ACCAGGTTGCCTAAGGAGGGG	5'	Diff	gp1a	.(((.(((....))).)))...(((((..(((..(((((..((((((((....(((....))).))))))))..)))))))).)))))...((((..........)))).	66	65.5	-47.5	179.802	9.41176	21.04	9.13024	12.8103	45.4323	20.621	159.42	12.4534	middle
498	817	gga-miR-6655-5p	TCTGCTAGGAGGCTGTGTATCCT	23	358485509	+	96307259	96307368	aaattggtgcccaggtggtTCTGCTAGGAGGCTGTGTATCCTgggtgccagcaggatagcagtgccctagtagtggcattgggtgtccactgcatgggggtcttctccat	1	gga-mir-6655,	gga-mir-6655	aaattggtgcccaggtggtTCTGCTAGGAGGCTGTGTATCCTgggtgccagcaggatagcagtgccctagtagtggcattgggtgtccactgcatgggggtcttctccat	gga-miR-6655-5p	TCTGCTAGGAGGCTGTGTATCCT	5'	Yes	gp1a	.....((..((((.(((...((((((((..(((((.(((((((........))))))))))))..))))))))...)))))))..))......(((((((...)))))))	82	56.4	-48.2	2.11532	1.34454	5.73817	4.15011	1.83005	1.03255	11.4561	3.77326	3.11336	middle
502	825	gga-miR-6660-3p	TCTGACATGGCTCTGCTCCGCAGT	24	358485502	-	1076742	1076851	gaggagagtgtgctgaaaggtgggcggcggtgtgtggtgcgGGGCAGGCGGTGTGGGGCcaccgggcTCTGACATGGCTCTGCTCCGCAGTctgctcctgcgcgctgcag	1	gga-mir-6660,	gga-mir-6660	gaggagagtgtgctgaaaggtgggcggcggtgtgtggtgcggggcaggcggtgtggggccaccgggcTCTGACATGGCTCTGCTCCGCAGTctgctcctgcgcgctgcag	gga-miR-6660-3p	TCTGACATGGCTCTGCTCCGCAGT	3'	Yes	gp1a	.......((..(((....)))..)).((((((((..(((((((((((((..(((((((((....)))))).)))..)).))))))))))........)..))))))))..	82	70	-54.6	7.40363	9.41176	10.52	9.13024	6.40517	10.3255	20.621	8.48984	16.6046	middle
505	829	gga-miR-6663-5p_R+3	ATTGCTGTGTGAGGAGTGCTGCCG	24	358485485	-	3965608	3965717	ttactgagctgagcagctcATTGCTGTGTGAGGAGTGCTGCCGgagatggggtcGGCTTCTCCACCCCACAGCAAGagctgttagcttcacttctgcctgcggagcatag	1	gga-mir-6663,	gga-mir-6663	ttactgagctgagcagctcATTGCTGTGTGAGGAGTGCTGccggagatggggtcggcttctccaccccacagcaagagctgttagcttcacttctgcctgcggagcatag	gga-miR-6663-5p	ATTGCTGTGTGAGGAGTGCTG	5'	Diff	gp1a	.....(((((((.((((((.((((((((...((((.((((((........)).))))..))))....)))))))))))))))))))))...(((((....))))).....	83	57.3	-48.1	27.4992	26.8907	4.78181	10.7903	24.7057	21.6836	2.29123	12.2631	6.22672	middle
507	832	gga-miR-6665-5p	TGCCTGAAGGATTTTGATGCCC	22	358485504	-	5198809	5198918	ctccaaaaatcgagatctgcaaagcTGCCTGAAGGATTTTGATGCCCtgaaatgaagggaaagaaagggctgtctgagtcctccaggccgggttttgtttatctcagtcc	1	gga-mir-6665,	gga-mir-6665	ctccaaaaatcgagatctgcaaagcTGCCTGAAGGATTTTGATGCCCtgaaatgaagggaaagaaagggctgtctgagtcctccaggccgggttttgtttatctcagtcc	gga-miR-6665-5p	TGCCTGAAGGATTTTGATGCCC	5'	Yes	gp1a	...........(((((..(((((((((((((.((((((..((((((((.................))))).)))..)))))).)))))..))))))))..))))).....	94	48.2	-43.6	6.34597	1.34454	5.73817	9.96026	8.23522	1.03255	6.87368	4.71658	8.30229	low
511	838	gga-miR-6669-3p_L-1R+1	TGCAGCCTGGCCGTATCTCAGT	22	358485482	-	27570294	27570401	agtctcatctcctgggtctgccgcctGGTGATACGGGAGCAAGGCTGCATacttgaaccttagttcttTGCAGCCTGGCCGTATCTCAGGatgctgtcctgctagagg	1	gga-mir-6669,	gga-mir-6669	agtctcatctcctgggtctgccgcctGGTGATACGGGAGCAAGGCTGCATacttgaaccttagttctTTGCAGCCTGGCCGTATCTCAGgatgctgtcctgctagagg	gga-miR-6669-3p	TTGCAGCCTGGCCGTATCTCAG	3'	Diff	gp1a	.......((((..(((...((..(((((.(((((((.....((((((((.....((((....))))..))))))))..))))))))))))..))...)))....))))	101	55.6	-42.4	12.6919	18.8235	18.1709	9.13024	14.6404	13.4232	16.0386	7.54653	9.34008	middle
524	858	gga-miR-6685-3p_R+1	TGGTGACGCGGGCATTGCTGCT	22	358485507	+	24317892	24317991	catcagcgctgtacccgagCCAGCAATGCACGTGTACTCAgagacggaattccTGGTGACGCGGGCATTGCTGCTtggttcaggtcattgcacacacaca	1	gga-mir-6685,	gga-mir-6685	catcagcgctgtacccgagcCAGCAATGCACGTGTACTCAGagacggaattccTGGTGACGCGGGCATTGCTGCttggttcaggtcattgcacacacaca	gga-miR-6685-3p	TGGTGACGCGGGCATTGCTGC	3'	Diff	gp1a	.....((.(((...(((((.(((((((((.(((((((.(((.((......))))))).))))).))))))))))))))..)))))...............	80	56	-37.9	8.46129	4.03361	1.91272	5.81015	4.57512	6.19531	9.16491	6.60321	4.15115	low
530	867	gga-miR-6694-3p	TTAAGAGTAGGGATTCTGTTCC	22	358485506	-	32132816	32132925	acagcttgaagatcctttgaggggaaacagaaacctcattcattaacaatgacattatttcacctctggTTAAGAGTAGGGATTCTGTTCCcccctgatggacaggcaca	1	gga-mir-6694,	gga-mir-6694	acagcttgaagatcctttgaggggaaacagaaacctcattcattaacaatgacattatttcacctctggTTAAGAGTAGGGATTCTGTTCCcccctgatggacaggcaca	gga-miR-6694-3p	TTAAGAGTAGGGATTCTGTTCC	3'	Yes	gp1a	...(((((....(((.((..((((.(((((((.((..((((.(((((...((............))..)))))))))..)).))))))).))))..)).))))))))...	104	43.6	-37	10.5766	0	4.78181	9.96026	6.40517	5.16276	6.87368	3.77326	6.22672	middle
537	878	gga-miR-6701-3p	ATTATTTTACAGACAGATCGC	21	358485510	-	97173132	97173241	caaatccttccaataggccagatgagtgaagtGATCTGCCTGCAAAGTACCCCgggaaacaaaaacaggATTATTTTACAGACAGATCGCtttcctcagccagctcaccc	1	gga-mir-6701,	gga-mir-6701	caaatccttccaataggccagatgagtgaagtgatctgcctgcaaagtaccccgggaaacaaaaacaggATTATTTTACAGACAGATCGCtttcctcagccagctcaccc	gga-miR-6701-3p	ATTATTTTACAGACAGATCGC	3'	Yes	gp1a	...............(((....((((..((((((((((.(((.((((((..((..............))..)))))).))).))))))))))..))))))).........	86	47.3	-33.7	7.40363	8.06722	5.73817	10.7903	7.3202	1.03255	2.29123	3.77326	5.18893	middle
554	902	gga-miR-7449-3p_L+1	GAGGGTTGGACGAGATGGTCTTT	23	358485511	-	181580126	181580193	AGGTCATCTAGTCCAACTTCCCTgcaatgaacatgtacacatacaGAGGGTTGGACGAGATGGTCTTT	1	gga-mir-7449,	gga-mir-7449	AGGTCATCTAGTCCAACTTCCCtgcaatgaacatgtacacatacagAGGGTTGGACGAGATGGTCTTT	gga-miR-7449-3p	AGGGTTGGACGAGATGGTCTTT	3'	Diff	gp1a	((..(((((.(((((((..(((((..(((..........))).))).))))))))).)))))..))..	66	45.6	-24.6	6.34597	8.06722	2.86909	6.64017	7.3202	4.13021	3.43684	2.82995	3.11336	low
555	903	gga-miR-7451-3p	TTGCTTCTTCTTATCCCACAGT	22	358485511	+	67305764	67305818	cgtgggaattaagagtggcagtctgttacatgaTTGCTTCTTCTTATCCCACAGT	1	gga-mir-7451,	gga-mir-7451	CGTGGGAATTAAGAGTGGCAGTCtgttacatgaTTGCTTCTTCTTATCCCACAGT	gga-miR-7451-3p	TTGCTTCTTCTTATCCCACAGT	3'	Yes	gp1a	.((((((..((((((.(((((((........)))))))..))))))))))))...	51	43.6	-23.7	8.46129	5.37815	4.78181	4.15011	10.0653	7.22786	12.6018	8.48984	7.26451	middle
556	904	gga-miR-7452-5p_R+1	ACAGGGCTGGCTGATCCGTGCA	22	358485511	+	105985416	105985483	ACAGGGCTGGCTGATCCGTGCActttcacttaatgatgtTGCGCGGATTCTTGAACCAGTCCTgctgc	1	gga-mir-7452,	gga-mir-7452	ACAGGGCTGGCTGATCCGTGCactttcacttaatgatgttgcGCGGATTCTTGAACCAGTCCTGCTGC	gga-miR-7452-5p	ACAGGGCTGGCTGATCCGTGC	5'	Diff	gp1a	.(((((((((..((((((((((...(((.....)))...))))))))))......)))))))))....	63	52.9	-31.3	1.05766	0	0	0.830021	0	0	1.14561	0.943316	0	low
559	909	gga-miR-7460-3p	CCTGACTGAGCTCTGCTTTCTC	22	358485499	-	9695805	9695865	GATGGCAGAGCCCTCAGACTGAGGCcgagctctgtgtgcCCTGACTGAGCTCTGCTTTCTC	1	gga-mir-7460,	gga-mir-7460	GATGGCAGAGCCCTCAGACTGAGGCcgagctctgtgtgcCCTGACTGAGCTCTGCTTTCTC	gga-miR-7460-3p	CCTGACTGAGCTCTGCTTTCTC	3'	Yes	gp1a	((..(((((((..((((.....(((((.......)).)))....)))))))))))..))..	59	60.7	-21.5	7.40363	8.06722	4.78181	5.81015	4.57512	7.22786	3.43684	0.943316	3.11336	low
570	927	gga-miR-7472-5p	ATGTGCTGGAGATGAAGCTGGA	22	358485506	+	29599895	29599957	ATGTGCTGGAGATGAAGCTGGAgctcctctccatcactctgcagctcctctccatcactctgc	1	gga-mir-7472,	gga-mir-7472	ATGTGCTGGAGATGAAGCTGGAgctcctctccatcactctgCAGCTCCTCTCCATCACTCTGC	gga-miR-7472-5p	ATGTGCTGGAGATGAAGCTGGA	5'	Yes	gp1a	..(((.((((((.((.((((.((...............)).)))))).)))))).))).....	56	55.6	-20.6	4.23065	9.41176	6.69454	2.49006	6.40517	2.0651	9.16491	3.77326	6.22672	low
574	933	gga-let-7a-5p	TGAGGTAGTAGGTTGTATAGTT	22	358485486	-	1591918	1592009	tctgtggaggTGAGGTAGTAGGTTGTATAGTTtggtgggagggattctgtcccatttcaggtgataaCTATACAGTCTATTGCCTTCCTtaa	5	gga-let-7j,tgu-let-7a-4,ipu-let-7a-5,ipu-let-7a-6,ola-let-7a-2,	gga-let-7j	gTGAGGTAGTAGGTTGTATAGTTtggtgggagggattctgtcccatttcaggtgataaCTATACAGTCTATTGCCTTCCTtaa	gga-let-7a-5p	TGAGGTAGTAGGTTGTATAGTT	5'	Yes	gp1a	......((((.((((((((((..(((((((((...((..((((((...))))).)..))......)))))))))..))))))))))))))..	84	43.5	-39.4	73485.9	74916.8	74177.6	78534.4	55452.4	82585.8	67450	75777.1	70557.6	high
574	934	gga-let-7j-3p	CTATACAGTCTATTGCCTTCCT	22	358485486	-	1591918	1592009	tctgtggaggTGAGGTAGTAGGTTGTATAGTTtggtgggagggattctgtcccatttcaggtgataaCTATACAGTCTATTGCCTTCCTtaa	5	gga-let-7j,tgu-let-7a-4,ipu-let-7a-5,ipu-let-7a-6,ola-let-7a-2,	gga-let-7j	gTGAGGTAGTAGGTTGTATAGTTtggtgggagggattctgtcccatttcaggtgataaCTATACAGTCTATTGCCTTCCTtaa	gga-let-7j-3p	CTATACAGTCTATTGCCTTCCT	3'	Yes	gp1a	......((((.((((((((((..(((((((((...((..((((((...))))).)..))......)))))))))..))))))))))))))..	84	43.5	-39.4	771.035	783.865	1191.15	705.103	829.927	842.046	833.434	865.964	993.681	middle
575	933	gga-let-7a-5p	TGAGGTAGTAGGTTGTATAGTT	22	358485488	+	3338930	3339020	gcatccaggtTGAGGTAGTAGGTTGTATAGTTtagaattacaccaagggagataaCTGTACAACCTCCTAGCTTTCCttgggtcttgcaca	14	gga-let-7a-2,tgu-let-7a-2,hsa-let-7a-2,mmu-let-7a-2,ptr-let-7a-2,mml-let-7a-2,mdo-let-7a-2,rno-let-7a-2,dre-let-7a-2,cfa-let-7a-2,ipu-let-7a-2,ipu-let-7a-4,ssc-let-7a-1,fru-let-7a-1,	gga-let-7a-2	aggtTGAGGTAGTAGGTTGTATAGTTtagaattacaccaagggagataaCTGTACAACCTCCTAGCTTTCCt	gga-let-7a-5p	TGAGGTAGTAGGTTGTATAGTT	5'	Yes	gp1a	(((((((((..(((.(((.(((((((((((((.....................))))))))))))).))).)))..))))))...)))...	88	44	-34.5	73485.9	74916.8	74177.6	78534.4	55452.4	82585.8	67450	75777.1	70557.6	high
575	935	gga-let-7a-2-3p	CTGTACAACCTCCTAGCTTTCC	22	358485488	+	3338930	3339020	gcatccaggtTGAGGTAGTAGGTTGTATAGTTtagaattacaccaagggagataaCTGTACAACCTCCTAGCTTTCCttgggtcttgcaca	14	gga-let-7a-2,tgu-let-7a-2,hsa-let-7a-2,mmu-let-7a-2,ptr-let-7a-2,mml-let-7a-2,mdo-let-7a-2,rno-let-7a-2,dre-let-7a-2,cfa-let-7a-2,ipu-let-7a-2,ipu-let-7a-4,ssc-let-7a-1,fru-let-7a-1,	gga-let-7a-2	aggtTGAGGTAGTAGGTTGTATAGTTtagaattacaccaagggagataaCTGTACAACCTCCTAGCTTTCCt	gga-let-7a-2-3p	CTGTACAACCTCCTAGCTTTCC	3'	Yes	gp1a	(((((((((..(((.(((.(((((((((((((.....................))))))))))))).))).)))..))))))...)))...	88	44	-34.5	64.5174	40.3361	52.5999	59.7615	43.0062	48.5299	42.3877	111.311	72.6451	middle
576	933	gga-let-7a-5p	TGAGGTAGTAGGTTGTATAGTT	22	358485500	-	6078379	6078479	ctgcactgtgggaTGAGGTAGTAGGTTGTATAGTTttagggtcatacccgcaactgggagataaCTATACAATCTACTGTCTTTCCtaaagcagcagaaaa	13	gga-let-7a-1,tgu-let-7a-3,hsa-let-7a-1,mmu-let-7a-1,ptr-let-7a-1,mdo-let-7a-1,dre-let-7a-1,aca-let-7a,aca-let-7f-1,ipu-let-7a-1,ssc-let-7a-2,cgr-let-7a,oar-let-7a,	gga-let-7a-1	tgcactgtgggaTGAGGTAGTAGGTTGTATAGTTttagggtcatacccgcaactgggagataaCTATACAATCTACTGTCTTTCCtaaag	gga-let-7a-5p	TGAGGTAGTAGGTTGTATAGTT	5'	Yes	gp1a	((((.((.(((((.(((..((((((((((((((((.....(((...((((....)))).)))))))))))))))))))..)))))))).))..))))....	97	42.6	-41.6	73485.9	74916.8	74177.6	78534.4	55452.4	82585.8	67450	75777.1	70557.6	high
576	936	gga-let-7k-3p_1ss22CT	CTATACAATCTACTGTCTTTCT	22	358485500	-	6078379	6078479	ctgcactgtgggaTGAGGTAGTAGGTTGTATAGTTttagggtcatacccgcaactgggagataaCTATACAATCTACTGTCTTTCCtaaagcagcagaaaa	13	gga-let-7a-1,tgu-let-7a-3,hsa-let-7a-1,mmu-let-7a-1,ptr-let-7a-1,mdo-let-7a-1,dre-let-7a-1,aca-let-7a,aca-let-7f-1,ipu-let-7a-1,ssc-let-7a-2,cgr-let-7a,oar-let-7a,	gga-let-7a-1	tgcactgtgggaTGAGGTAGTAGGTTGTATAGTTttagggtcatacccgcaactgggagataaCTATACAATCTACTGTCTTTCCtaaag	gga-let-7k-3p	CTATACAATCTACTGTCTTTCC	3'	Diff	gp1a	((((.((.(((((.(((..((((((((((((((((.....(((...((((....)))).)))))))))))))))))))..)))))))).))..))))....	97	42.6	-41.6	1066.12	1020.73	1310.22	1122.19	1200.05	1115.84	963.652	1227.88	1073.94	middle
577	933	gga-let-7a-5p	TGAGGTAGTAGGTTGTATAGTT	22	358485511	+	71371138	71371242	gactgtcctttggggTGAGGTAGTAGGTTGTATAGTTttagggttatgccctgcctgtcagataaCTATACAATCTACTGTCTTTCCtgaagtggctgtgatatc	16	gga-let-7a-3,tgu-let-7a-1,hsa-let-7a-3,mmu-let-7c-2,ptr-let-7a-3,mdo-let-7a-3,dre-let-7a-3,eca-let-7a-2,cfa-let-7a-1,ggo-let-7a,ipu-let-7a-7,xtr-let-7e-2,ola-let-7a-1,ola-let-7a-3,tni-let-7a-2,fru-let-7a-2,	gga-let-7a-3	gggTGAGGTAGTAGGTTGTATAGTTttagggttatgccctgcctgtcagataaCTATACAATCTACTGTCTTTCCt	gga-let-7a-5p	TGAGGTAGTAGGTTGTATAGTT	5'	Yes	gp1a	.((.((((((..(((...(..((((((((((((((((.(((((.....)))))..........))))))))))))))))..)..)))..))).))).))......	98	43.8	-41.2	73485.9	74916.8	74177.6	78534.4	55452.4	82585.8	67450	75777.1	70557.6	high
577	937	gga-let-7k-3p	CTATACAATCTACTGTCTTTCC	22	358485511	+	71371138	71371242	gactgtcctttggggTGAGGTAGTAGGTTGTATAGTTttagggttatgccctgcctgtcagataaCTATACAATCTACTGTCTTTCCtgaagtggctgtgatatc	16	gga-let-7a-3,tgu-let-7a-1,hsa-let-7a-3,mmu-let-7c-2,ptr-let-7a-3,mdo-let-7a-3,dre-let-7a-3,eca-let-7a-2,cfa-let-7a-1,ggo-let-7a,ipu-let-7a-7,xtr-let-7e-2,ola-let-7a-1,ola-let-7a-3,tni-let-7a-2,fru-let-7a-2,	gga-let-7a-3	gggTGAGGTAGTAGGTTGTATAGTTttagggttatgccctgcctgtcagataaCTATACAATCTACTGTCTTTCCt	gga-let-7k-3p	CTATACAATCTACTGTCTTTCC	3'	Yes	gp1a	.((.((((((..(((...(..((((((((((((((((.(((((.....)))))..........))))))))))))))))..)..)))..))).))).))......	98	43.8	-41.2	478.592	511.148	624.505	495.108	528.427	484.955	479.63	502.001	516.126	middle
578	938	gga-let-7k-5p	TGAGGTAGTAGATTGAATAGTT	22	358485486	-	1592114	1592211	gctgtccttgaggcTGAGGTAGTAGATTGAATAGTTgtggagtcctatcctccctttgagctaaCTATACAATCTACTGTCTTTCCtaaggagacagt	7	gga-let-7k,tgu-let-7e,dre-let-7e,aca-let-7e,ipu-let-7e-2,ipu-let-7e-1,tni-let-7e,	gga-let-7k	ggcTGAGGTAGTAGATTGAATAGTTgtggagtcctatcctccctttgagctaaCTATACAATCTACTGTCTTTCCtaaggaga	gga-let-7k-5p	TGAGGTAGTAGATTGAATAGTT	5'	Yes	gp1a	(((((((((.(((..(((..(((((((((.((((((((((((.......))))......)).)))))).)))))))))..))).))).))).))))))	98	43.9	-39.7	37347.1	50923	41434.4	43540	26390.5	51203.8	40450.7	45798.3	40380.2	high
578	936	gga-let-7k-3p_1ss22CT	CTATACAATCTACTGTCTTTCT	22	358485486	-	1592114	1592211	gctgtccttgaggcTGAGGTAGTAGATTGAATAGTTgtggagtcctatcctccctttgagctaaCTATACAATCTACTGTCTTTCCtaaggagacagt	7	gga-let-7k,tgu-let-7e,dre-let-7e,aca-let-7e,ipu-let-7e-2,ipu-let-7e-1,tni-let-7e,	gga-let-7k	ggcTGAGGTAGTAGATTGAATAGTTgtggagtcctatcctccctttgagctaaCTATACAATCTACTGTCTTTCCtaaggaga	gga-let-7k-3p	CTATACAATCTACTGTCTTTCC	3'	Diff	gp1a	(((((((((.(((..(((..(((((((((.((((((((((((.......))))......)).)))))).)))))))))..))).))).))).))))))	98	43.9	-39.7	1066.12	1020.73	1310.22	1122.19	1200.05	1115.84	963.652	1227.88	1073.94	middle
579	939	gga-let-7g-5p_R+1	TGAGGTAGTAGTTTGTACAGTT	22	358485500	-	2982065	2982171	ttgcctgattccaggcTGAGGTAGTAGTTTGTACAGTTtgagggtctatgataccacccggtacaggagataaCTGTACAGGCCACTGCCTTGCCtgggacagagct	11	gga-let-7g,tgu-let-7g-2,hsa-let-7g,mmu-let-7g,oan-let-7g,cfa-let-7g,ggo-let-7g,aca-let-7g,ssc-let-7g,cgr-let-7g,xtr-let-7g,	gga-let-7g	aggcTGAGGTAGTAGTTTGTACAGTttgagggtctatgataccacccggtacaggagataaCTGTACAGGCCACTGCCTTGCC	gga-let-7g-5p	TGAGGTAGTAGTTTGTACAGT	5'	Diff	gp1a	..(((((.((((((((.((((((((.(..(((((((((.....((((.((.((((....))))))..)))))))))))))..).))))))))))))))))))).)).	104	51.4	-54.5	67225.6	73979	66007.4	73148.7	55054.3	80134.6	66820.5	68678.9	65042.1	high
579	940	gga-let-7g-3p_1ss22CT	CTGTACAGGCCACTGCCTTGCT	22	358485500	-	2982065	2982171	ttgcctgattccaggcTGAGGTAGTAGTTTGTACAGTTtgagggtctatgataccacccggtacaggagataaCTGTACAGGCCACTGCCTTGCCtgggacagagct	11	gga-let-7g,tgu-let-7g-2,hsa-let-7g,mmu-let-7g,oan-let-7g,cfa-let-7g,ggo-let-7g,aca-let-7g,ssc-let-7g,cgr-let-7g,xtr-let-7g,	gga-let-7g	aggcTGAGGTAGTAGTTTGTACAGTttgagggtctatgataccacccggtacaggagataaCTGTACAGGCCACTGCCTTGCC	gga-let-7g-3p	CTGTACAGGCCACTGCCTTGCC	3'	Diff	gp1a	..(((((.((((((((.((((((((.(..(((((((((.....((((.((.((((....))))))..)))))))))))))..).))))))))))))))))))).)).	104	51.4	-54.5	327.875	259.496	361.505	291.338	424.571	400.63	362.014	359.403	343.507	middle
580	941	gga-let-7d_R+1	AGAGGTAGTGGGTTGCATAGTT	22	358485500	-	6076928	6077032	attgggctcctaggaAGAGGTAGTGGGTTGCATAGTTttagggcagggattttgctcacaaggaggtaaCTATACAACCTGCTGCCTTTCTtagggctttattat	9	gga-let-7d,tgu-let-7d,hsa-let-7d,ptr-let-7d,mdo-let-7d,oan-let-7d,eca-let-7d,aca-let-7d,cgr-let-7d,	gga-let-7d	attgggctcctaggaAGAGGTAGTGGGTTGCATAGTtttagggcagggattttgctcacaaggaggtaactatacaacctgctgcctttcttagggctttatt	gga-let-7d	AGAGGTAGTGGGTTGCATAGT	5'	Diff	gp1a	....(((.((((((.((((((((..(((((.((((((...((((((.....))))))..........)))))).)))))..))))))))))))))))).......	94	44.8	-44.2	1165.97	1143.13	1120.86	2939.94	1062.34	1204.99	1343.8	969.729	1339.78	middle
580	942	tgu-let-7d-3p	CTATACAACCTGCTGCCTTTCT	22	358485500	-	6076928	6077032	attgggctcctaggaAGAGGTAGTGGGTTGCATAGTTttagggcagggattttgctcacaaggaggtaaCTATACAACCTGCTGCCTTTCTtagggctttattat	9	gga-let-7d,tgu-let-7d,hsa-let-7d,ptr-let-7d,mdo-let-7d,oan-let-7d,eca-let-7d,aca-let-7d,cgr-let-7d,	tgu-let-7d	gctcctaggaAGAGGTAGTAGGTTGCATAGTTttagggcagggattttgctcagaaggaggtaaCTATACAACCTGCTGCCTTTCTtagggc	tgu-let-7d-3p	CTATACAACCTGCTGCCTTTCT	3'	Yes	gp1a	....(((.((((((.((((((((..(((((.((((((...((((((.....))))))..........)))))).)))))..))))))))))))))))).......	94	44.8	-44.2	97.3049	68.5714	113.807	240.706	75.9471	78.4739	106.542	74.5219	141.139	middle
581	943	gga-let-7f-5p	TGAGGTAGTAGATTGTATAGTT	22	358485500	-	6077969	6078066	ctctgtcagagTGAGGTAGTAGATTGTATAGTTgtagggtagttattttaccctgttcaggagataaCTATACAATCTATTGCCTTCCCtgaggagta	11	gga-let-7f,tgu-let-7f,hsa-let-7f-1,mmu-let-7f-1,ptr-let-7f-1,eca-let-7f,cfa-let-7f,ggo-let-7f,ipu-let-7f,ssc-let-7f-2,cgr-let-7f,	gga-let-7f	tcagagTGAGGTAGTAGATTGTATAGTTgtagggtagttattttaccctgttcaggagataaCTATACAATCTATTGCCTTCCCtga	gga-let-7f-5p	TGAGGTAGTAGATTGTATAGTT	5'	Yes	gp1a	((((.((((...((((((((((((((((((((((((((((((.....))))))).........)))))))))))))))))))))))..))))))))..	96	39.8	-45.7	100065	115915	89789.1	105622	77762.8	126611	99645.6	98370.1	93628.8	high
581	944	gga-let-7f-3p_1ss22CT	CTATACAATCTATTGCCTTCCT	22	358485500	-	6077969	6078066	ctctgtcagagTGAGGTAGTAGATTGTATAGTTgtagggtagttattttaccctgttcaggagataaCTATACAATCTATTGCCTTCCCtgaggagta	11	gga-let-7f,tgu-let-7f,hsa-let-7f-1,mmu-let-7f-1,ptr-let-7f-1,eca-let-7f,cfa-let-7f,ggo-let-7f,ipu-let-7f,ssc-let-7f-2,cgr-let-7f,	gga-let-7f	tcagagTGAGGTAGTAGATTGTATAGTTgtagggtagttattttaccctgttcaggagataaCTATACAATCTATTGCCTTCCCtga	gga-let-7f-3p	CTATACAATCTATTGCCTTCCC	3'	Diff	gp1a	((((.((((...((((((((((((((((((((((((((((((.....))))))).........)))))))))))))))))))))))..))))))))..	96	39.8	-45.7	115.285	134.454	144.889	110.808	154.639	118.227	131.173	138.667	135.431	middle
582	945	gga-let-7i_R+1	TGAGGTAGTAGTTTGTGCTGTT	22	358485511	+	33019228	33019327	cctggcTGAGGTAGTAGTTTGTGCTGTTggtcgggttgtgacattgcccgctgtggagataaCTGCGCAAGCTACTGCCTTGCTagtgctggtgatgatc	10	gga-let-7i,tgu-let-7i,mmu-let-7i,ptr-let-7i,dre-let-7i,ggo-let-7i,aca-let-7i,cgr-let-7i,xtr-let-7i,tni-let-7i,	gga-let-7i	ctggcTGAGGTAGTAGTTTGTGCTGTtggtcgggttgtgacattgcccgctgtggagataactgcgcaagctactgccttgcta	gga-let-7i	TGAGGTAGTAGTTTGTGCTGT	5'	Diff	gp1a	.(((((.(((((((((((((((((.(((((.(((((.........)))))))........))).))))))))))))))))))))))..............	85	54	-43.1	84726.1	93148.5	79709.5	83584.8	68360.1	98710.4	79769.9	83182	78769	high
582	946	tgu-let-7i-3p	CTGCGCAAGCTACTGCCTTGCT	22	358485511	+	33019228	33019327	cctggcTGAGGTAGTAGTTTGTGCTGTTggtcgggttgtgacattgcccgctgtggagataaCTGCGCAAGCTACTGCCTTGCTagtgctggtgatgatc	10	gga-let-7i,tgu-let-7i,mmu-let-7i,ptr-let-7i,dre-let-7i,ggo-let-7i,aca-let-7i,cgr-let-7i,xtr-let-7i,tni-let-7i,	tgu-let-7i	gggccctggcTGAGGTAGTAGTTTGTGCTGTTggtcgggttgtgacattgcccgctgtggagataaCTGCGCAAGCTACTGCCTTGCTagtg	tgu-let-7i-3p	CTGCGCAAGCTACTGCCTTGCT	3'	Yes	gp1a	.(((((.(((((((((((((((((.(((((.(((((.........)))))))........))).))))))))))))))))))))))..............	85	54	-43.1	342.682	293.109	485.832	219.956	271.762	297.375	315.044	335.82	316.525	middle
583	947	gga-let-7b	TGAGGTAGTAGGTTGTGTGGTT	22	358485511	+	71371974	71372065	tctaacaggaTGAGGTAGTAGGTTGTGTGGTTtcagggtagtgattttgccccaatcaggagataaCTATACAACCTACTGCCTTCCCtgat	21	gga-let-7b,tgu-let-7b,hsa-let-7b,mmu-let-7b,bta-let-7b,ppy-let-7b,ptr-let-7b,mdo-let-7b,rno-let-7b,oan-let-7b,dre-let-7b,cfa-let-7b,aca-let-7b,ipu-let-7b-2,ipu-let-7b-1,ola-let-7b-1,ola-let-7b-2,ccr-let-7b,tni-let-7b,oar-let-7b,pol-let-7b,	gga-let-7b	caggaTGAGGTAGTAGGTTGTGTGGTTtcagggtagtgattttgccccaatcaggagataactatacaacctactgccttccctg	gga-let-7b	TGAGGTAGTAGGTTGTGTGGTT	5'	Yes	gp1a	.....((((..(((((((((((((((((((((...((((((.....))))))..(((....)))))))))))))))))))))))).))))..	85	44.6	-44.2	49539.9	46937	57734.1	49839	37434.6	47123.2	45195.9	45163.1	46323.6	high
583	948	tgu-let-7b-3p_R+1	CTATACAACCTACTGCCTTCCT	22	358485511	+	71371974	71372065	tctaacaggaTGAGGTAGTAGGTTGTGTGGTTtcagggtagtgattttgccccaatcaggagataaCTATACAACCTACTGCCTTCCCtgat	21	gga-let-7b,tgu-let-7b,hsa-let-7b,mmu-let-7b,bta-let-7b,ppy-let-7b,ptr-let-7b,mdo-let-7b,rno-let-7b,oan-let-7b,dre-let-7b,cfa-let-7b,aca-let-7b,ipu-let-7b-2,ipu-let-7b-1,ola-let-7b-1,ola-let-7b-2,ccr-let-7b,tni-let-7b,oar-let-7b,pol-let-7b,	tgu-let-7b	tctaacaggaTGAGGTAGTAGGTTGTGTGGTTtcagggtagtgattttgccccaatcaggagataaCTATACAACCTACTGCCTTCCctgat	tgu-let-7b-3p	CTATACAACCTACTGCCTTCC	3'	Diff	gp1a	.....((((..(((((((((((((((((((((...((((((.....))))))..(((....)))))))))))))))))))))))).))))..	85	44.6	-44.2	341.625	318.655	486.788	375.17	427.317	367.588	324.209	462.225	410.964	middle
584	949	gga-let-7c-5p	TGAGGTAGTAGGTTGTATGGTT	22	358485511	+	98348216	98348323	gaagctgtgtgcatccgggtTGAGGTAGTAGGTTGTATGGTTtagagttacaccctgggagttaaCTGTACAACCTTCTAGCTTTCCttggagcacacttgagccatc	17	gga-let-7c,tgu-let-7c-1,mmu-let-7c-1,ptr-let-7c,oan-let-7c-1,dre-let-7c-2,eca-let-7c,cfa-let-7c,ggo-let-7c,aca-let-7c-1,ipu-let-7c-2,ipu-let-7c-1,ssc-let-7c,cgr-let-7c,xtr-let-7c,ola-let-7c,hhi-let-7c,	gga-let-7c	gcatccgggtTGAGGTAGTAGGTTGTATGGTTtagagttacaccctgggagttaaCTGTACAACCTTCTAGCTTTCCttggagc	gga-let-7c-5p	TGAGGTAGTAGGTTGTATGGTT	5'	Yes	gp1a	...(((((((((.(((..(..(((.(((.((((((((..(((..((.(..(.....)..).)))))..)))))))).))).)))..)..)))))))))...)))....	101	48.1	-43.4	17176.1	16352	13876.2	17918.2	11934.5	15022.6	14481.3	18009.7	14979	high
584	950	gga-let-7c-3p	CTGTACAACCTTCTAGCTTTCC	22	358485511	+	98348216	98348323	gaagctgtgtgcatccgggtTGAGGTAGTAGGTTGTATGGTTtagagttacaccctgggagttaaCTGTACAACCTTCTAGCTTTCCttggagcacacttgagccatc	17	gga-let-7c,tgu-let-7c-1,mmu-let-7c-1,ptr-let-7c,oan-let-7c-1,dre-let-7c-2,eca-let-7c,cfa-let-7c,ggo-let-7c,aca-let-7c-1,ipu-let-7c-2,ipu-let-7c-1,ssc-let-7c,cgr-let-7c,xtr-let-7c,ola-let-7c,hhi-let-7c,	gga-let-7c	gcatccgggtTGAGGTAGTAGGTTGTATGGTTtagagttacaccctgggagttaaCTGTACAACCTTCTAGCTTTCCttggagc	gga-let-7c-3p	CTGTACAACCTTCTAGCTTTCC	3'	Yes	gp1a	...(((((((((.(((..(..(((.(((.((((((((..(((..((.(..(.....)..).)))))..)))))))).))).)))..)..)))))))))...)))....	101	48.1	-43.4	40.1911	40.3361	59.2945	66.4017	54.9015	40.2695	41.2421	74.5219	39.4359	middle
2	2	tgu-miR-19b-2-5p	AGTTTTGCAGGTTTGCATCCCAGC	24	358485508	-	3946186	3946258	gtcAGTTTTGCAGGTTTGCATCCCAGCTTGCTAAAATTGCTGTGCAAATCcatgcaaaactgactgtggtggt	2	tgu-mir-19b-2,fru-mir-19b,	tgu-mir-19b-2	gtcAGTTTTGCAGGTTTGCATCCCAGCttactaaaattgcTGTGCAAATCCATGCAAAACTGActgtggtggt	tgu-miR-19b-2-5p	AGTTTTGCAGGTTTGCATCCCAGC	5'	Yes	gp1b	((((((((((((((((((((...((((...........)))))))))).)).)))))))))))).........	64	45.2	-31.2	14.8073	24.2017	22.9527	21.5806	29.2808	15.4883	21.7667	19.8096	25.9447	middle
3	4	tgu-miR-92-2-5p_L+2R-1	GGGTGGGGATTTGTTGCATTACT	23	358485508	-	3946022	3946129	ccttgcgctggttcctccgtGGGTGGGGATTTGTTGCATTACTtgtagctgtgtgtagagtATTGCACTTGTCCCGGCCTGTGgaggaaaggaggactggtcttcagg	8	tgu-mir-92-2,bta-mir-92a-2,mdo-mir-92a-2,oan-mir-92a-1,eca-mir-92a-2,ssc-mir-92a-2,xla-mir-92a-2,lca-mir-92-2,	tgu-mir-92-2	ccttgcactgatttctccatggGTGGGGATTTGTTGCATTACTTgtagctgtatgtagagTATTGCACTTGTCCCGGCCTGTggaggaaagg	tgu-miR-92-2-5p	GTGGGGATTTGTTGCATTACTT	5'	Diff	gp1b	...........((((((((..((..(((((..((.(((.(((((...((...))...))))).)))))..)))))..))..))))))))..(((((....)))))...	78	54.6	-46	68.748	72.605	68.8581	99.6026	126.273	89.832	73.3193	67.9187	86.1363	middle
3	5	tgu-miR-92-3p_L-1R+1	ATTGCACTTGTCCCGGCCTGTG	22	358485508	-	3946022	3946129	ccttgcgctggttcctccgtGGGTGGGGATTTGTTGCATTACTtgtagctgtgtgtagagtATTGCACTTGTCCCGGCCTGTGgaggaaaggaggactggtcttcagg	8	tgu-mir-92-2,bta-mir-92a-2,mdo-mir-92a-2,oan-mir-92a-1,eca-mir-92a-2,ssc-mir-92a-2,xla-mir-92a-2,lca-mir-92-2,	tgu-mir-92-2	ccttgcactgatttctccatggGTGGGGATTTGTTGCATTACTTgtagctgtatgtagagTATTGCACTTGTCCCGGCCTGTggaggaaagg	tgu-miR-92-3p	TATTGCACTTGTCCCGGCCTGT	3'	Diff	gp1b	...........((((((((..((..(((((..((.(((.(((((...((...))...))))).)))))..)))))..))..))))))))..(((((....)))))...	78	54.6	-46	362.778	380.504	315.6	275.567	352.285	400.63	380.344	300.918	390.208	middle
4	6	ipu-miR-96	TTTGGCACTAGCACATTTTTGCT	23	358485511	-	796119	796195	ggcccgcTTTGGCACTAGCACATTTTTGCTttgctttatgtgttttgagCAATTATGTGTAGTGCCAATATgggaga	3	ipu-mir-96,xtr-mir-96,tni-mir-96,	ipu-mir-96	TTTGGCACTAGCACATTTTTGCTtttttatatataccttgagcaattatgtgtagtgccaatat	ipu-miR-96	TTTGGCACTAGCACATTTTTGCT	5'	Yes	gp1b	..((((..(((((((((.(((((..((((((.((.......))...))))))..))))))))))))))..))))...	72	42.9	-34.7	11.6343	10.7563	12.4327	11.6203	12.8103	4.13021	5.72807	17.923	8.30229	middle
7	9	tgu-miR-125-5p_R+1	TCCCTGAGACCCTAACTTGTGAT	23	358485488	+	3356472	3356559	tgcgcccctctcaaTCCCTGAGACCCTAACTTGTGATgtttagcttttaaatccACGGGTTAGGCTCTTGGGAGCTgtgagttgtgct	12	tgu-mir-125-2,hsa-mir-125b-1,mmu-mir-125b-1,bta-mir-125b-1,mdo-mir-125b-2,rno-mir-125b-1,eca-mir-125b,cfa-mir-125b-1,aca-mir-125b-1,ssc-mir-125b-1,xtr-mir-125b-1,ppa-mir-125b,	tgu-mir-125-2	cccctctcaaTCCCTGAGACCCTAACTTGTGAtgtttagcttttaaatccACGGGTTAGGCTCTTGGGAGCt	tgu-miR-125-5p	TCCCTGAGACCCTAACTTGTGA	5'	Diff	gp1b	.((((..(((.((.((((.((((.((((((..(((..((((((...)))))).)))..)))))).))))))))..)).)))..)))).	86	50	-35.5	208.359	164.034	331.858	190.905	187.58	154.883	208.502	266.958	282.278	middle
7	10	tgu-miR-125-2-3p_R+1	ACGGGTTAGGCTCTTGGGAGCT	22	358485488	+	3356472	3356559	tgcgcccctctcaaTCCCTGAGACCCTAACTTGTGATgtttagcttttaaatccACGGGTTAGGCTCTTGGGAGCTgtgagttgtgct	12	tgu-mir-125-2,hsa-mir-125b-1,mmu-mir-125b-1,bta-mir-125b-1,mdo-mir-125b-2,rno-mir-125b-1,eca-mir-125b,cfa-mir-125b-1,aca-mir-125b-1,ssc-mir-125b-1,xtr-mir-125b-1,ppa-mir-125b,	tgu-mir-125-2	cccctctcaaTCCCTGAGACCCTAACTTGTGAtgtttagcttttaaatccACGGGTTAGGCTCTTGGGAGCt	tgu-miR-125-2-3p	ACGGGTTAGGCTCTTGGGAGC	3'	Diff	gp1b	.((((..(((.((.((((.((((.((((((..(((..((((((...)))))).)))..)))))).))))))))..)).)))..)))).	86	50	-35.5	1092.56	974.789	1052.95	888.953	1118.16	739.307	851.191	1109.34	1172.7	middle
11	15	mmu-miR-143-5p_R+3	GGTGCAGTGCTGCATCTCTGGTCT	24	358485499	-	7834129	7834216	atgtctcccagcccaaGGTGCAGTGCTGCATCTCTGGTCAattgggagtcTGAGATGAAGCACTGTAGCTCGggaagggaggaactgt	11	mmu-mir-143,mdo-mir-143,oan-mir-143,eca-mir-143,cfa-mir-143,aca-mir-143,ipu-mir-143,ssc-mir-143,cgr-mir-143,xtr-mir-143,aja-mir-143,	mmu-mir-143	cctgaGGTGCAGTGCTGCATCTCTGGtcagttgggagtcTGAGATGAAGCACTGTAGCTCagg	mmu-miR-143-5p	GGTGCAGTGCTGCATCTCTGG	5'	Diff	gp1b	...((((((..(((.((.(((((((((.((((((.((((......)).)).)))))).))))))))).)).)))..))))))......	79	54.5	-44.7	5830.89	7382.85	7944.5	5854.14	6761.12	5501.43	6187.46	6110.8	6131.24	middle
11	16	mmu-miR-143-3p_R+1	TGAGATGAAGCACTGTAGCTCT	22	358485499	-	7834129	7834216	atgtctcccagcccaaGGTGCAGTGCTGCATCTCTGGTCAattgggagtcTGAGATGAAGCACTGTAGCTCGggaagggaggaactgt	11	mmu-mir-143,mdo-mir-143,oan-mir-143,eca-mir-143,cfa-mir-143,aca-mir-143,ipu-mir-143,ssc-mir-143,cgr-mir-143,xtr-mir-143,aja-mir-143,	mmu-mir-143	cctgaGGTGCAGTGCTGCATCTCTGGtcagttgggagtcTGAGATGAAGCACTGTAGCTCagg	mmu-miR-143-3p	TGAGATGAAGCACTGTAGCTC	3'	Diff	gp1b	...((((((..(((.((.(((((((((.((((((.((((......)).)).)))))).))))))))).)).)))..))))))......	79	54.5	-44.7	1.53592e+06	2.08944e+06	1.67622e+06	1.67125e+06	1.25233e+06	1.96994e+06	1.50455e+06	1.70716e+06	1.48535e+06	high
12	17	mmu-miR-145a-5p	GTCCAGTTTTCCCAGGAATCCCT	23	358485499	-	7833542	7833609	ctcaggGTCCAGTTTTCCCAGGAATCCCTtaggcgctacgttggggATTCCTGGAAATACTGTTCTTg	3	mmu-mir-145a,mdo-mir-145,eca-mir-145,	mmu-mir-145a	ctcacgGTCCAGTTTTCCCAGGAATCCCTtggatgctaagatggggATTCCTGGAAATACTGTTCTTGag	mmu-miR-145a-5p	GTCCAGTTTTCCCAGGAATCCCT	5'	Yes	gp1b	..(((((..((((.((.((((((((((((...(((...))).)))))))))))).)).)))).)))))	66	51.5	-30	17226.1	19552.3	33313.9	21487.6	24511.7	12966.8	20614.2	35013	22875.9	high
12	18	mmu-miR-145a-3p_R-1	ATTCCTGGAAATACTGTTCTT	21	358485499	-	7833542	7833609	ctcaggGTCCAGTTTTCCCAGGAATCCCTtaggcgctacgttggggATTCCTGGAAATACTGTTCTTg	3	mmu-mir-145a,mdo-mir-145,eca-mir-145,	mmu-mir-145a	ctcacgGTCCAGTTTTCCCAGGAATCCCTtggatgctaagatggggATTCCTGGAAATACTGTTCTTGag	mmu-miR-145a-3p	ATTCCTGGAAATACTGTTCTTG	3'	Diff	gp1b	..(((((..((((.((.((((((((((((...(((...))).)))))))))))).)).)))).)))))	66	51.5	-30	2691.75	2600.33	3890.48	2490.06	2657.23	2739.36	2724.27	2672.41	3244.12	middle
13	19	mdo-miR-182-5p_R+2	TTTGGCAATGGTAGAACTCACACT	24	358485511	-	795100	795166	tTTTGGCAATGGTAGAACTCACACTggtgcgctcgcaggatccggTGGTTCTAGACTTGCCAACTac	7	mdo-mir-182,dre-mir-182,eca-mir-182,ipu-mir-182,tni-mir-182,fru-mir-182,pol-mir-182,	mdo-mir-182	gctgtgTTTGGCAATGGTAGAACTCACActggtgagataatggaatccgGTGGTTCTAGACTTGCCAACTA	mdo-miR-182-5p	TTTGGCAATGGTAGAACTCACA	5'	Diff	gp1b	..(((((((...((((((...(((((((((....)))....))))))))))))...)))))))....	61	52.2	-24.1	563.734	610.42	420.799	709.668	644.177	643.28	350.558	739.56	284.354	middle
14	21	aca-miR-190b	TGATATGTTTGATATTAGGTTG	22	358485487	+	1328901	1328986	ccctgcctctgtcTGATATGTTTGATATTAGGTTGtttgattggaaaccaACTAAATATCAAACATATTCTTacagcggcagggcc	1	aca-mir-190b,	aca-mir-190b	cctccccctgcttctgcTGATATGTTTGATATTAGGTTGttctactgggaaaccaactaaatatcaaacatattcttacagcgccagggccc	aca-miR-190b	TGATATGTTTGATATTAGGTTG	5'	Yes	gp1b	(((((((.((((..(((((((((((((((..(((((((......))).))))..)))))))))))))).)..)))).)))))))..	84	40.7	-40.9	187.206	147.899	156.843	153.554	146.404	217.868	112.27	188.663	124.534	middle
16	24	dre-miR-210-5p	AGCCACTGACTAACGCACATTG	22	358485507	+	15247686	15247755	gcaggtgAGCCACTGACTAACGCACATTGtgctctcggcgactccaCTGTGCGTGTGACAGCGGCTaacc	1	dre-mir-210,	dre-mir-210	gcaggtaAGCCACTGACTAACGCACATTGcgcctattctccactccaCTGTGCGTGTGACAGCGGCTAAccag	dre-miR-210-5p	AGCCACTGACTAACGCACATTG	5'	Yes	gp1b	...(((.((((.(((....(((((((.(((((.....)))....)).)))))))....))).)))).)))	67	60	-27.2	408.257	481.344	533.65	422.481	542.61	760.991	453.663	486.751	508.515	middle
16	25	dre-miR-210-3p_R-2	CTGTGCGTGTGACAGCGGCT	20	358485507	+	15247686	15247755	gcaggtgAGCCACTGACTAACGCACATTGtgctctcggcgactccaCTGTGCGTGTGACAGCGGCTaacc	1	dre-mir-210,	dre-mir-210	gcaggtaAGCCACTGACTAACGCACATTGcgcctattctccactccaCTGTGCGTGTGACAGCGGCTAAccag	dre-miR-210-3p	CTGTGCGTGTGACAGCGGCTAA	3'	Diff	gp1b	...(((.((((.(((....(((((((.(((((.....)))....)).)))))))....))).)))).)))	67	60	-27.2	2901.17	3415.12	4044.46	2729.11	3525.59	4373.89	3583.48	2883.72	3923.87	middle
17	26	hsa-miR-338-5p_R-1	AACAATATCCTGGTGCTGAGT	21	358485494	+	9573144	9573207	cccAACAATATCCTGGTGCTGAGTgagttgcacacagagacTCCAGCATCAGTGATTTTGTTga	6	hsa-mir-338,ppy-mir-338,ptr-mir-338,mml-mir-338,rno-mir-338,ipu-mir-338-3,	hsa-mir-338	tctccAACAATATCCTGGTGCTGAGTGatgactcaggcgacTCCAGCATCAGTGATTTTGTTGaaga	hsa-miR-338-5p	AACAATATCCTGGTGCTGAGTG	5'	Diff	gp1b	..((((((.((((((((((((...(((((.........)))))))))))))).))).)))))).	61	46.9	-27.2	192.494	192.269	216.138	148.574	193.985	214.771	176.425	197.153	231.426	middle
17	27	hsa-miR-338-3p_R-1	TCCAGCATCAGTGATTTTGTT	21	358485494	+	9573144	9573207	cccAACAATATCCTGGTGCTGAGTgagttgcacacagagacTCCAGCATCAGTGATTTTGTTga	6	hsa-mir-338,ppy-mir-338,ptr-mir-338,mml-mir-338,rno-mir-338,ipu-mir-338-3,	hsa-mir-338	tctccAACAATATCCTGGTGCTGAGTGatgactcaggcgacTCCAGCATCAGTGATTTTGTTGaaga	hsa-miR-338-3p	TCCAGCATCAGTGATTTTGTTG	3'	Diff	gp1b	..((((((.((((((((((((...(((((.........)))))))))))))).))).)))))).	61	46.9	-27.2	9434.34	8954.62	15080.9	7422.88	9758.74	7061.62	9451.31	7112.6	9979.36	high
18	28	tgu-miR-363-5p	GTGGATCACGATGCAATTTTGA	22	358485508	-	3945893	3945986	tgttttgctgttgtcggGTGGATCACGATGCAATTTTGAttagtttagtaggagaaaAATTGCACGGTATCCATCTGTaaaccgcaagaccttc	13	tgu-mir-363,hsa-mir-363,mmu-mir-363,bta-mir-363,ppy-mir-363,mdo-mir-363,rno-mir-363,oan-mir-363,eca-mir-363,cfa-mir-363,aca-mir-363,ssc-mir-363-2,ssc-mir-363-1,	tgu-mir-363	gttttgctgttgtcggGTGGATCACGATGCAATTTTGAttagtttagtaggagaaaAATTGCACGGTATCCATCTGTaaaccgcaagac	tgu-miR-363-5p	GTGGATCACGATGCAATTTTGA	5'	Yes	gp1b	.(((((((.(((..(((((((((..((.(((((((((..((..........))..)))))))))))..)))))))))..))).)))))))....	89	41.5	-34.6	442.103	707.226	492.527	529.554	640.517	457.42	580.826	439.585	514.742	middle
18	29	tgu-miR-363-3p	AATTGCACGGTATCCATCTGT	21	358485508	-	3945893	3945986	tgttttgctgttgtcggGTGGATCACGATGCAATTTTGAttagtttagtaggagaaaAATTGCACGGTATCCATCTGTaaaccgcaagaccttc	13	tgu-mir-363,hsa-mir-363,mmu-mir-363,bta-mir-363,ppy-mir-363,mdo-mir-363,rno-mir-363,oan-mir-363,eca-mir-363,cfa-mir-363,aca-mir-363,ssc-mir-363-2,ssc-mir-363-1,	tgu-mir-363	gttttgctgttgtcggGTGGATCACGATGCAATTTTGAttagtttagtaggagaaaAATTGCACGGTATCCATCTGTaaaccgcaagac	tgu-miR-363-3p	AATTGCACGGTATCCATCTGT	3'	Yes	gp1b	.(((((((.(((..(((((((((..((.(((((((((..((..........))..)))))))))))..)))))))))..))).)))))))....	89	41.5	-34.6	42183.8	39645	49911.6	32411.5	44371.4	43847.3	44248.2	35208.3	46957.8	high
19	30	sha-mir-716a-p5_1ss10TC	TAGGAGGGCCGCTGCGGTG	19	358479194	+	643	791	gctacgccgcgacgagTAGGAGGGCCGCTGCGGTGagcgcggaagcctagggcgagggcccgggtggagccgccgcaggtgcagatcttgGTGGTAGTAGCAAATATTcaaacgagaactttgaaggccgaagtggagaagggttccat	1	sha-mir-716a,	sha-mir-716a	ggctaggccacgatgagtaggagggctgctGCGGTGGGCCTGGAAGCCTagggcatgggcccaggtggagctgccgcaggtgtAGATCTTGGTGGTAGTAGCAAATATtcaaacgagaactttgaaggctgaggtggagaagggttccat	sha-mir-716a-p5	taggagggctgctGCGGTG	5'	New	gp1b	((((((((((......(((((..((..((((((((.((......((((.((((....))))))))...))))))))))..))...)))))))))).)))))................((((((.....))))))((((.....))))..	101	61.7	-55.6	285.569	52.4369	112.851	161.024	79.6071	229.226	84.7754	773.519	83.0229	middle
19	31	sha-mir-716a-p3_1ss14AC	GTGGTAGTAGCAACTATT	18	358479194	+	643	791	gctacgccgcgacgagTAGGAGGGCCGCTGCGGTGagcgcggaagcctagggcgagggcccgggtggagccgccgcaggtgcagatcttgGTGGTAGTAGCAAATATTcaaacgagaactttgaaggccgaagtggagaagggttccat	1	sha-mir-716a,	sha-mir-716a	ggctaggccacgatgagtaggagggctgctGCGGTGGGCCTGGAAGCCTagggcatgggcccaggtggagctgccgcaggtgtAGATCTTGGTGGTAGTAGCAAATATtcaaacgagaactttgaaggctgaggtggagaagggttccat	sha-mir-716a-p3	GTGGTAGTAGCAAATATt	3'	New	gp1b	((((((((((......(((((..((..((((((((.((......((((.((((....))))))))...))))))))))..))...)))))))))).)))))................((((((.....))))))((((.....))))..	101	61.7	-55.6	29368.1	7666.55	12465.2	17794.8	10003.1	38034	12833.2	85182.4	8793.17	high
20	32	tgu-miR-1388-5p	AGGACTGTCTAACCTGAGAATG	22	358485492	+	9858118	9858201	gaggggcacctcgAGGACTGTCTAACCTGAGAATGgtgaaacatgagggtcaATCTCAGGTTCGTCAGCCCATGagatgccttc	1	tgu-mir-1388,	tgu-mir-1388	gccccagtgaggggcacctcgAGGACTGTCTAACCTGAGAATGgtgaaacatcaaggtcaATCTCAGGTTCGTCAGCCCATGagatgccttc	tgu-miR-1388-5p	AGGACTGTCTAACCTGAGAATG	5'	Yes	gp1b	...(((((.(((..((.(((...(((((((((.(((.............))).)))))))))...))).))..))).)))))..	79	53.6	-31.9	16770.3	22960.7	13461.8	20273.3	12581.6	16240	12922.5	14296.9	16630.5	high
20	33	tgu-miR-1388-3p	ATCTCAGGTTCGTCAGCCCATG	22	358485492	+	9858118	9858201	gaggggcacctcgAGGACTGTCTAACCTGAGAATGgtgaaacatgagggtcaATCTCAGGTTCGTCAGCCCATGagatgccttc	1	tgu-mir-1388,	tgu-mir-1388	gccccagtgaggggcacctcgAGGACTGTCTAACCTGAGAATGgtgaaacatcaaggtcaATCTCAGGTTCGTCAGCCCATGagatgccttc	tgu-miR-1388-3p	ATCTCAGGTTCGTCAGCCCATG	3'	Yes	gp1b	...(((((.(((..((.(((...(((((((((.(((.............))).)))))))))...))).))..))).)))))..	79	53.6	-31.9	12310.1	17066.2	11318.5	14835	7979.93	12272.9	9161.47	12360.3	13450.8	high
24	41	hsa-miR-3120-3p	CACAGCAAGTGTAGACAGGCA	21	358485504	-	4627241	4627350	tgtcactcaggctgggttgtcatgtgaCTGCCTGTCTGTGCCTGCTGTACaggtgagaggatgttctgCACAGCAAGTGTAGACAGGCAgacacatgacaactccgtcca	2	hsa-mir-3120,rno-mir-3120,	hsa-mir-3120	gtcatgtgactgCCTGTCTGTGCCTGCTGTACAggtgagcggatgttctgCACAGCAAGTGTAGACAGGCAgacacatgac	hsa-miR-3120-3p	CACAGCAAGTGTAGACAGGCA	3'	Yes	gp1b	.........(((.(((((((((((((.(((((((((((..(.((((((.((((...........)))).)))))).)..))))))))))).))))))))))))).)))..	99	53.6	-63	22.2109	17.479	17.2145	16.6004	29.2808	25.8138	30.9316	21.6963	26.9825	middle
31	49	hsa-miR-7641_L+4_1ss5TC	TCGTCTGATCTCGGAAGCTAAGC	23	358477022	-	633	688	tcTCGTCTGATCTCGGAAGCTAAGCagggtcGGGCCTGGTTAGTACTTGGATggga	1	hsa-mir-7641-1,	hsa-mir-7641-1	tctcgtTTGATCTCGGAAGCTAAGCagggttgggcctggttagtacttggatgggaaactt	hsa-miR-7641	TTGATCTCGGAAGCTAAGC	5'	Diff	gp1b	(((((((..(........(((((.((((......)))).)))))..)..)))))))	56	55.4	-18.6	3406.2	317.983	701.97	1279.89	567.773	2609.77	455.381	12881.4	318.082	high
31	50	hsa-mir-7641-1-p3	GGGCCTGGTTAGTACTTGGAT	21	358477022	-	633	688	tcTCGTCTGATCTCGGAAGCTAAGCagggtcGGGCCTGGTTAGTACTTGGATggga	1	hsa-mir-7641-1,	hsa-mir-7641-1	tctcgtTTGATCTCGGAAGCTAAGCagggttgggcctggttagtacttggatgggaaactt	hsa-mir-7641-1-p3	gggcctggttagtacttggat	3'	New	gp1b	(((((((..(........(((((.((((......)))).)))))..)..)))))))	56	55.4	-18.6	396.094	29.5798	87.029	128.238	70.9144	342.807	54.4167	1256.5	40.9926	middle
32	51	hsa-mir-7641-2-p5	CTCGGAAGCTAAGCAGGGTCGGGC	24	358485503	-	386025	386074	tgatCTCGGAAGCTAAGCAGGGTCGGGCCTGGTTAGTacttggatgggag	1	hsa-mir-7641-2,	hsa-mir-7641-2	gtTTGATCTCGGAAGCTAAGCagggtcgggcctggttagtacttggatgggag	hsa-mir-7641-2-p5	CTCGGAAGCTAAGCagggtcgggc	5'	New	gp1b	..((((..(..(((((.((((......)))).))))).)..)))).....	43	56	-14.4	13450.8	551.932	1135.2	2388.8	1167.11	4403.32	768.134	20314.3	610.737	high
32	52	hsa-mir-7641-2-p3	TAAGCAGGGTCGGGCCTGGTTAGT	24	358485503	-	386025	386074	tgatCTCGGAAGCTAAGCAGGGTCGGGCCTGGTTAGTacttggatgggag	1	hsa-mir-7641-2,	hsa-mir-7641-2	gtTTGATCTCGGAAGCTAAGCagggtcgggcctggttagtacttggatgggag	hsa-mir-7641-2-p3	TAAGCagggtcgggcctggttagt	3'	New	gp1b	..((((..(..(((((.((((......)))).))))).)..)))).....	43	56	-14.4	2937.66	177.479	480.094	887.708	518.361	1491	332.801	8770.48	261.003	middle
4	5	hsa-miR-7-5p_R+2	TGGAAGACTAGTGATTTTGTTGTTC	25	358485484	-	4641046	4641139	tgtggtctggctctgtgTGGAAGACTAGTGATTTTGTTGTTAtgatttataaaggtgacaacaaatcatagcctgccatacagcacagatcttc	23	hsa-mir-7-3,mmu-mir-7b,bta-mir-7-3,ppy-mir-7-3,mml-mir-7-3,rno-mir-7b,oan-mir-7-3,oan-mir-7-2,dre-mir-7a-2,dre-mir-7a-3,dre-mir-7b,cfa-mir-7-3,ggo-mir-7-3,aca-mir-7-1,aca-mir-7-3,ipu-mir-7a-3,ipu-mir-7b,cgr-mir-7b,ola-mir-7,bfl-mir-7,ccr-mir-7a,ccr-mir-7b,bbe-mir-7,	hsa-mir-7-3	agattagagtggctgtggtctagtgctgtgTGGAAGACTAGTGATTTTGTTGTtctgatgtactacgacaacaagtcacagccggcctcatagcgcagactcccttcgac	hsa-miR-7-5p	TGGAAGACTAGTGATTTTGTTGT	5'	Diff	gp2	...((((((...((((((((.((.((.((((.(((((((((((...........))))))))))))))))).)).))))))))..))))))...	88	40.4	-35.5	7.93246	3.36134	4.78181	3.32009	3.20259	5.16276	6.87368	5.18824	2.59447	low
9	9	dre-miR-10c	TACCCTGTAGATCCGGATTTGT	22	358485485	+	3620201	3620292	atctgtcttctatatgTACCCTGTAGATCCGAATTTGTgtaaaggaagttgggtcaCAAATTCGTATCTAGGGGAatatgtagttgacacaa	12	dre-mir-10a,dre-mir-10c,aca-mir-10c,ipu-mir-10a,ipu-mir-10c,xtr-mir-10a,bfl-mir-10a,ccr-mir-10c,tni-mir-10c,fru-mir-10c,bbe-mir-10a,ppa-mir-10a,	dre-mir-10c	cctgtcatctatataTACCCTGTAGATCCGGATTTGTgtaaacagacgcacagtcacaaattcgtatctaggggagtatgtagttgatgtatagg	dre-miR-10c	TACCCTGTAGATCCGGATTTGT	5'	Yes	gp2	...((((..((((((((.((((.(((((.((((((((((...............)))))))))).))))))))).))))))))..))))...	86	38	-35.4	111.054	112.269	136.76	152.309	205.881	148.687	76.1833	125.461	168.121	middle
10	11	dre-miR-10a-5p_2ss12TA19TG	TACCCTGTAGAACCGAATGTGT	22	358485505	-	15780537	15780689	ggagctgctgtagggtaggtgaaaacagaacgttattacgttgtctatataTACCCTGTAGAACCGAATTTGTgtgatattcatatagtcacagattcgattctaggggaatatatggtcgatgcaaaaacttcacctttctgcagacggtca	14	dre-mir-10a,dre-mir-10d,aca-mir-10c,ipu-mir-10a,ipu-mir-10d,xtr-mir-10a,ola-mir-10d,bfl-mir-10a,ccr-mir-10d,tni-mir-10d,fru-mir-10d,bbe-mir-10a,hhi-mir-10d,pol-mir-10b,	dre-mir-10a	tgtctgtcatctatataTACCCTGTAGATCCGAATTTGTgtgaatatacagtcgCAAATTCGTGTCTTGGGGAATAtgtagttgacataaacacaacgc	dre-miR-10a-5p	TACCCTGTAGATCCGAATTTGT	5'	Diff	gp2	...((((((((((...(((((((........(((.((.(((((.((((((((.((((.(((((.((((((((((...(((....)))..)))))))))).))))))))).)))))))).))))).)).))))))))))..)))))).))))..	148	40.5	-59	11.6343	6.05042	8.60726	2.90507	6.40517	8.26041	7.44649	17.923	9.34008	middle
11	12	tgu-miR-15b-5p_R+2_1ss21CT	TAGCAGCACATCATGGTTTGTAA	23	358485508	-	4023851	4023938	gggctttgaggagatgTAGCAGCACATCATGGTTTGTAGggacaaggagataCAGACCATTCTGGGCTGCCTCATtacctcaaggata	11	tgu-mir-15b,oan-mir-15c,oan-mir-15b,dre-mir-15b,aca-mir-15b,ipu-mir-15b,pma-mir-15b,xtr-mir-15c,ccr-mir-15b,tni-mir-15b,fru-mir-15b,	tgu-mir-15b	cgaagtgctgTAGCAGCACATCATGGTTTGCatgctctgctcagggtgCAAATCATGATTTGCTGCTGTag	tgu-miR-15b-5p	TAGCAGCACATCATGGTTTGC	5'	Diff	gp2	...((((((((..(((..(((((.((..((((((((((............))))))))))..)).)))))..)))..))))))))...	82	48.9	-38.7	124.804	121.008	277.345	122.013	135.424	133.199	121.435	164.137	148.403	middle
12	14	hsa-miR-16-5p_1ss21CG	TAGCAGCACGTAAATATTGGGG	22	358485503	-	21653458	21653536	ttccgcccTAGCAGCACGTAAATATTGGTGtagtaaaataaaccttaaacCCCAATATTATTGTGCTGCTTAagcgtgg	32	tgu-mir-15b,hsa-mir-16-2,hsa-mir-15b,mmu-mir-16-2,bta-mir-16b,ppy-mir-16-2,ptr-mir-16-2,mml-mir-16-2,mml-mir-15b,mdo-mir-16-2,rno-mir-16,oan-mir-16b,oan-mir-15b,dre-mir-16a,dre-mir-16b,dre-mir-16c,eca-mir-16-1,cfa-mir-16-2,ssc-mir-16-1,ssc-mir-15b,pma-mir-16,pma-mir-15b,xtr-mir-16b,xtr-mir-15b,xtr-mir-15c,ola-mir-16,ccr-mir-16a,ccr-mir-16c,tni-mir-15b,fru-mir-16,fru-mir-15b,oar-mir-16b,	hsa-mir-16-2	gttccactcTAGCAGCACGTAAATATTGGCGtagtgaaatatatattaaacaCCAATATTACTGTGCTGCTTTAgtgtgac	hsa-miR-16-5p	TAGCAGCACGTAAATATTGGCG	5'	Diff	gp2	..((((.(((((((((((..((((((((.((..(((........))).)).))))))))..)))))))))..)).))))	77	40.5	-27.6	56.5849	59.8319	128.153	69.7218	80.0647	61.4368	62.4359	49.9957	48.2571	middle
12	15	hsa-miR-16-2-3p_L+1R-1_1ss11CT	CCCAATATTATTGTGCTGCTTT	22	358485503	-	21653458	21653536	ttccgcccTAGCAGCACGTAAATATTGGTGtagtaaaataaaccttaaacCCCAATATTATTGTGCTGCTTAagcgtgg	32	tgu-mir-15b,hsa-mir-16-2,hsa-mir-15b,mmu-mir-16-2,bta-mir-16b,ppy-mir-16-2,ptr-mir-16-2,mml-mir-16-2,mml-mir-15b,mdo-mir-16-2,rno-mir-16,oan-mir-16b,oan-mir-15b,dre-mir-16a,dre-mir-16b,dre-mir-16c,eca-mir-16-1,cfa-mir-16-2,ssc-mir-16-1,ssc-mir-15b,pma-mir-16,pma-mir-15b,xtr-mir-16b,xtr-mir-15b,xtr-mir-15c,ola-mir-16,ccr-mir-16a,ccr-mir-16c,tni-mir-15b,fru-mir-16,fru-mir-15b,oar-mir-16b,	hsa-mir-16-2	gttccactcTAGCAGCACGTAAATATTGGCGtagtgaaatatatattaaacaCCAATATTACTGTGCTGCTTTAgtgtgac	hsa-miR-16-2-3p	CCAATATTACTGTGCTGCTTTA	3'	Diff	gp2	..((((.(((((((((((..((((((((.((..(((........))).)).))))))))..)))))))))..)).))))	77	40.5	-27.6	32.7875	43.0252	38.2545	39.841	34.7709	32.0091	28.6403	49.0524	34.247	middle
13	14	hsa-miR-16-5p_1ss21CG	TAGCAGCACGTAAATATTGGGG	22	358485511	-	168694581	168694673	gatgtctgtcatactcTAGCAGCACGTAAATATTGGTGttaaaactgtaaatatctccagtattaactgtgctgctgaagtaaggctagccac	28	hsa-mir-16-2,mmu-mir-16-2,bta-mir-16b,ppy-mir-16-2,ptr-mir-16-2,mml-mir-16-2,rno-mir-16,dre-mir-16a,dre-mir-16b,dre-mir-16c,dre-mir-15a-1,dre-mir-15a-2,eca-mir-16-1,ipu-mir-15a-1,ipu-mir-15a-2,ssc-mir-16-1,pma-mir-16,pma-mir-15a,xtr-mir-16b,ola-mir-16,ccr-mir-16a,ccr-mir-16b,ccr-mir-16c,ccr-mir-15a-2,ccr-mir-15a-1,tni-mir-16,fru-mir-16,oar-mir-16b,	hsa-mir-16-2	gttccactcTAGCAGCACGTAAATATTGGCGtagtgaaatatatattaaacaCCAATATTACTGTGCTGCTTTAgtgtgac	hsa-miR-16-5p	TAGCAGCACGTAAATATTGGCG	5'	Diff	gp2	...((..(((.((((..((((((((((.((((((((....................)))))))).)).))))))))..)))).)))..))...	87	39.8	-31.8	56.5849	59.8319	128.153	69.7218	80.0647	61.4368	62.4359	49.9957	48.2571	middle
14	16	hsa-miR-20b-5p_R+1	CAAAGTGCTCATAGTGCAGGTAGT	24	358485508	-	3946348	3946447	gcagctgtgtcctagcagtatCAAAGTGCTCATAGTGCAGGTAGCttggcattggacctactgtaatgtgggcacttacagtactgttagataaagtgcg	20	hsa-mir-20b,mmu-mir-20b,mmu-mir-18b,bta-mir-20b,ptr-mir-20b,mml-mir-20b,mdo-mir-20b,rno-mir-20b,oan-mir-20b,dre-mir-20b,eca-mir-20b,cfa-mir-20b,ggo-mir-20b,aca-mir-20b,aca-mir-18b,ssc-mir-20b-2,pma-mir-20b,pma-mir-20a,xtr-mir-20b,xla-mir-20,	hsa-mir-20b	agtacCAAAGTGCTCATAGTGCAGGTAGttttggcatgactctACTGTAGTATGGGCACTTCCAGtact	hsa-miR-20b-5p	CAAAGTGCTCATAGTGCAGGTAG	5'	Diff	gp2	(((.((.(((.((((((((((..(((((((((((.(((((.(((.((.......)).)))))))).)))))))))))...))))))))))))).))))).	99	47	-40.1	3067.22	3390.25	3605.49	2736.58	4005.98	2865.33	3384.14	2878.06	3238.41	middle
16	18	oan-miR-21-5p_R-1_1ss16AG	TAGCTTATCAGACTGGTGTTG	21	358485493	+	7367253	7367363	catccccatggctgtaccatcctgtcggaTAGCTTATCAGACTGATGTTGactgttggatctcatggcaACAACAGTCGGTAGGCTGTCTgacattttggtatctctcatc	13	oan-mir-21,dre-mir-21-2,dre-mir-21-1,ipu-mir-21-1,ipu-mir-21-2,ola-mir-21-2,ola-mir-21-1,ccr-mir-21,tni-mir-21,fru-mir-21,sha-mir-21,hhi-mir-21,pol-mir-21,	oan-mir-21	atctccacgactggaccatcctatcggaTAGCTTATCAGACTGATGTTGActgttagatctcctggCAACAGCAGTCGATGGGCTGTCtgacattttggtatctgtcatccgat	oan-miR-21-5p	TAGCTTATCAGACTGATGTTGA	5'	Diff	gp2	.......((((..((((((...((((((((((((((((.(((((.(((((.(..(........)..)))))).)))))))))))))))))))))...))))))..).))).	103	47.7	-47	13.7496	14.7899	16.2582	17.4304	14.6404	25.8138	13.7474	9.43316	18.6802	middle
18	22	hsa-miR-22-3p_1ss22TC	AAGCTGCCAGTTGAAGAACTGC	22	358485493	-	5377469	5377564	tcctggctgcccggcaGCAGTTCTTCAGTGGCAAGCTTTatgtccttctctagtagctaAAGCTGCCAGTTGAAGAACTGTtgaatgtagccacgt	22	hsa-mir-22,mmu-mir-22,mdo-mir-22,rno-mir-22,dre-mir-22b,dre-mir-22a,ggo-mir-22,ipu-mir-22a,ipu-mir-22b,ssc-mir-22,pma-mir-22b,cgr-mir-22,ola-mir-22-1,ola-mir-22-2,ccr-mir-22b,ccr-mir-22a,tni-mir-22b,tni-mir-22a,fru-mir-22b,fru-mir-22a,sla-mir-22,pol-mir-22,	hsa-mir-22	ggctgagccgcagtAGTTCTTCAGTGGCAAGCTTTAtgtcctgacccagctaAAGCTGCCAGTTGAAGAACTGTtgccctctgcc	hsa-miR-22-3p	AAGCTGCCAGTTGAAGAACTGT	3'	Diff	gp2	...(((((((....(((((((((((((((((((.((((((.((.((.....))..))))))))))))).))))))))))))))...)))))))...	90	50	-46.2	534.119	506.89	383.501	665.677	475.813	515.243	340.247	579.196	339.356	middle
19	23	hsa-miR-26a-5p_R+1	TTCAAGTAATCCAGGATAGGCTT	23	358485510	+	4537729	4537877	tgacggccaaaactccttaatcctgttacagaaggctgtcacctggTTCAAGTAATCCAGGATAGGCTGtatccattcctgctggCCTATTCTTGGTTACTTGCACTgggaggcagccgcagtgctgcaaatgaggaagacgaggctgg	42	hsa-mir-26a-2,hsa-mir-26a-1,hsa-mir-26b,mmu-mir-26a-1,mmu-mir-26a-2,mmu-mir-26b,bta-mir-26a-1,bta-mir-26b,ptr-mir-26a-2,ptr-mir-26b,mdo-mir-26-2,rno-mir-26a,rno-mir-26b,oan-mir-26-1,dre-mir-26a-2,dre-mir-26a-3,dre-mir-26a-1,dre-mir-26b,eca-mir-26a-2,cfa-mir-26a-2,cfa-mir-26a-1,cfa-mir-26b,ggo-mir-26b,aca-mir-26-1,aca-mir-26-2,ipu-mir-26a-2,ipu-mir-26a-3,ipu-mir-26a-1,ipu-mir-26b,pma-mir-26b,pma-m…	hsa-mir-26a-1	gtggcctcgTTCAAGTAATCCAGGATAGGCTgtgcaggtcccaatgggCCTATTCTTGGTTACTTGCACGgggacgc	hsa-miR-26a-5p	TTCAAGTAATCCAGGATAGGCT	5'	Diff	gp2	...(((((.....((((((....(((..((...(((((((.((..((.(((((((((.(((((((((((((........))).)))))))))).))))))))).))..)).)))))))....))..)))..))))))......))))).	145	51.7	-65.5	78785.2	108466	79635.3	91216.9	71545.8	83715.2	80973.1	73889.9	78744.1	high
21	26	tgu-miR-30a-5p_1ss12TC	TGTAAACATCCCTGACTGGAAGCT	24	358485489	+	4883380	4883473	ggggcagtcatcgctgcTGTAAACATCCTTGACTGGAAGCTgtgaggtgtcagcgggggCTTTCAGTCGGATGTTTACAGCTgcaggctgctgc	3	tgu-mir-30a,pma-mir-30b,xtr-mir-30e,	tgu-mir-30a	ttggggcagtcagtgcctcTGTAAACATCCTTGACTGGAAGCTggaagggctggaaggagCTTTCAGTCGGATGTTTACAGCagcaggctgc	tgu-miR-30a-5p	TGTAAACATCCTTGACTGGAAGCT	5'	Diff	gp2	..(((((((...((.(((((((((((((..(((((((((((((((....))).)...)))))))))))))))))))))))).)).)))))))..	90	57.4	-49.4	57.6426	66.5546	60.729	76.777	64.5092	39.7532	59.5719	58.0139	51.8893	middle
21	27	tgu-miR-30a-3p_R+1	CTTTCAGTCGGATGTTTACAGCA	23	358485489	+	4883380	4883473	ggggcagtcatcgctgcTGTAAACATCCTTGACTGGAAGCTgtgaggtgtcagcgggggCTTTCAGTCGGATGTTTACAGCTgcaggctgctgc	3	tgu-mir-30a,pma-mir-30b,xtr-mir-30e,	tgu-mir-30a	ttggggcagtcagtgcctcTGTAAACATCCTTGACTGGAAGCTggaagggctggaaggagCTTTCAGTCGGATGTTTACAGCagcaggctgc	tgu-miR-30a-3p	CTTTCAGTCGGATGTTTACAGC	3'	Diff	gp2	..(((((((...((.(((((((((((((..(((((((((((((((....))).)...)))))))))))))))))))))))).)).)))))))..	90	57.4	-49.4	76.1516	88.7394	73.6399	92.1324	56.7315	76.4088	96.2316	66.0321	89.2497	middle
22	28	dre-miR-30e-5p_R+2_1ss13TC	TGTAAACATCCTCGACTGGAAGCC	24	358485509	+	81754476	81754565	tgacagtgagcgacTGTAAACATCCTCGACTGGAAGCTgtgaagcagcagatggggCTTTCAGTCGGATGTTTGCAGCTgccaactgcca	7	dre-mir-30e-2,ssc-mir-30a,pma-mir-30a,pma-mir-30c,pma-mir-30d,ola-mir-30a,ola-mir-30e,	dre-mir-30e-2	tacgggctacTGTAAACATCCTTGACTGGAAGctggtgcacatgatggagCTTTCAGTCGGATGTTTGCAGCagccaact	dre-miR-30e-5p	TGTAAACATCCTTGACTGGAAG	5'	Diff	gp2	.(.((((..((..((((((((((((..(((((((((((................)))))))))))))))))))))))..))..)))).).	88	53.3	-41.4	456.381	491.428	309.383	445.721	278.625	291.696	259.482	524.955	264.636	middle
22	29	dre-miR-30e-3p_R+1	CTTTCAGTCGGATGTTTGCAGCA	23	358485509	+	81754476	81754565	tgacagtgagcgacTGTAAACATCCTCGACTGGAAGCTgtgaagcagcagatggggCTTTCAGTCGGATGTTTGCAGCTgccaactgcca	7	dre-mir-30e-2,ssc-mir-30a,pma-mir-30a,pma-mir-30c,pma-mir-30d,ola-mir-30a,ola-mir-30e,	dre-mir-30e-2	tacgggctacTGTAAACATCCTTGACTGGAAGctggtgcacatgatggagCTTTCAGTCGGATGTTTGCAGCagccaact	dre-miR-30e-3p	CTTTCAGTCGGATGTTTGCAGC	3'	Diff	gp2	.(.((((..((..((((((((((((..(((((((((((................)))))))))))))))))))))))..))..)))).).	88	53.3	-41.4	78.267	104.874	86.0726	93.7924	82.3522	54.7252	64.1544	81.1252	76.7962	middle
23	30	hsa-miR-30b-5p_R+2	TGTAAACATCCTACACTCAGCTGT	24	358485510	-	142226005	142226067	ccTGTAAACATCCTACACTCAGCTATaacaagtggtagggCTGGGGGGTGGATGTTTACTTCa	20	hsa-mir-30b,mmu-mir-30b,bta-mir-30b,mdo-mir-30b,rno-mir-30b,oan-mir-30b,dre-mir-30b,eca-mir-30b,cfa-mir-30b,ggo-mir-30b,aca-mir-30b,ipu-mir-30b,ssc-mir-30b,cgr-mir-30b,xtr-mir-30b,ccr-mir-30b,tni-mir-30b,fru-mir-30b,oar-mir-30b,age-mir-30b,	hsa-mir-30b	accaagtttcagttcaTGTAAACATCCTACACTCAGCTgtaatacatggattggCTGGGAGGTGGATGTTTACTTCagctgacttgga	hsa-miR-30b-5p	TGTAAACATCCTACACTCAGCT	5'	Diff	gp2	...((((((((((.((.(((((((...((.....))..)))))))..))))))))))))....	56	47.6	-26.4	38.0758	63.1932	49.7308	63.9116	41.1761	49.5625	52.6982	41.5059	50.8515	middle
25	33	oan-miR-30c-5p_1ss21AG	TGTAAACATCCTACACTCTCGGC	23	358485509	+	81779071	81779199	tggtttgctttcaagagctctgagtgacaggtacTGTAAACATCCTACACTCTCAGCtgtggaaactaagaaagctgggagaaggctgtttactctccctgccttggaaatcatctggagggcgaggat	6	oan-mir-30c-2,dre-mir-30c,ipu-mir-30c,pma-mir-30g,tni-mir-30c,fru-mir-30c,	oan-mir-30c-2	ctgttctaaagagccctgagtgacaggtacTGTAAACATCCTACACTCTCAGCtgtagatgtgagaaagCTGGGAGAAGGCTGTTTACTCTctctgccttggaaatcagccaaagagaacag	oan-miR-30c-5p	TGTAAACATCCTACACTCTCAGC	5'	Diff	gp2	...(((((..((.(((..((..((...((((....(((((((.(((...(((((((((((....))......))))))))).))).)))))))....)))).))..)).....))).))..)))))...	123	48.1	-45	22.2109	26.8907	30.6036	26.5607	21.0456	21.6836	16.0386	19.8096	15.5668	middle
26	34	hsa-miR-31-5p_R+2	AGGCAAGATGCTGGCATAGCTGT	23	358485482	-	78336401	78336512	agttctttcatgcagagctggaggggAGGCAAGATGTTGGCATAGCTGTtaacctaaaaacctgctatgccaacatattgtcatctttcctgtctgtttgcgtcagagacag	9	hsa-mir-31,mmu-mir-31,bta-mir-31,rno-mir-31a,eca-mir-31,cfa-mir-31,aca-mir-31,ssc-mir-31,cgr-mir-31,	hsa-mir-31	ggagaggAGGCAAGATGCTGGCATAGCTgttgaactgggaaccTGCTATGCCAACATATTGCCATctttcc	hsa-miR-31-5p	AGGCAAGATGCTGGCATAGCT	5'	Diff	gp2	...(((((.(((((((((.(((..(..(((((.(((((((((((((.(((........)))..))))))))))))).)))))..)..))).))...))))))).)))))...	106	45.5	-48.4	8.46129	0	3.82545	5.81015	1.83005	4.13021	32.0772	7.54653	2.07557	middle
27	35	mdo-miR-33-5p_R-1_1ss20CT	GTGCATTGTAGTTGCATTGT	20	358485498	-	4903481	4903570	cccggccctcgcggggGTGCATTGTAGTTGCATTGCatgtgtcagactgggagtgcaatgcccctgccatgcagcccggcgggggtcccg	5	mdo-mir-33,oan-mir-33a,oan-mir-33b,cin-mir-33,pma-mir-33a,	mdo-mir-33	gGTGCATTGTAGTTGCATTGCAcgtcgtgtccgggccgtgcAATGTTTCCACAGTGCATCCcagaggc	mdo-miR-33-5p	GTGCATTGTAGTTGCATTGCA	5'	Diff	gp2	...(((((((((.(((.(((((.((((..(((((((((...((.....))..)))))))))..)))).))))).))).)))))))))...	84	67.8	-53.2	9.51896	16.1344	20.5618	13.6954	8.23522	13.4232	13.7474	14.6214	14.529	middle
28	35	mdo-miR-33-5p_R-1_1ss20CT	GTGCATTGTAGTTGCATTGT	20	358485511	-	49353585	49353669	tcctgggtggcagctgtaGTGCATTGTAGTTGCATTGCatgtgctggcagtaactgtgcaatgttcctgcagtgcagtacagagg	5	mdo-mir-33,oan-mir-33b,cin-mir-33,aca-mir-33-1,pma-mir-33a,	mdo-mir-33	gGTGCATTGTAGTTGCATTGCAcgtcgtgtccgggccgtgcAATGTTTCCACAGTGCATCCcagaggc	mdo-miR-33-5p	GTGCATTGTAGTTGCATTGCA	5'	Diff	gp2	.((.....))...(((((.((((((((((..(((((((((((((.....)).)).)))))))))..)))))))))).)))))...	69	51.8	-38.1	9.51896	16.1344	20.5618	13.6954	8.23522	13.4232	13.7474	14.6214	14.529	middle
29	36	mmu-miR-34b-5p_2ss11AG23TA	AGGCAGTGTAGTTAGCTGATTGA	23	358485488	+	5562786	5562899	gaagggaggagttcatccatcagcctggttaccAGGCAGTGTAGTTAGCTGATTGCcaccaggaccaATCACTAACCACACAGCCAGGtaaaaaggctggggagaaagcccagt	10	mmu-mir-34b,bta-mir-34b,mdo-mir-34c,oan-mir-34b,eca-mir-34b,cfa-mir-34b,aca-mir-34a,cgr-mir-34b,xtr-mir-34b-3,xtr-mir-34b-4,	mmu-mir-34b	gtgctcggtttgtAGGCAGTGTAATTAGCTGATTGTagtgcggtgctgacAATCACTAACTCCACTGCCATCaaaacaaggcac	mmu-miR-34b-5p	AGGCAGTGTAATTAGCTGATTGT	5'	Diff	gp2	...(((.....(((.(((.(((((((..(((((.(((.((((.(((((.((((((((....))..))))))))))).)))).))).)))))..)))))))))))))..)))...	108	52.6	-53.2	3.17299	2.68907	9.56362	16.6004	2.74507	2.0651	25.2035	77.3519	8.30229	middle
30	38	mmu-miR-92a-3p_R+2	TATTGCACTTGTCCCGGCCTGTA	23	358485508	-	3945991	3946146	gcgctggttcctccgtgggtggggatttgttgcattacttgtagctgtgtgtagagTATTGCACTTGTCCCGGCCTGTGgaggaaaggaggactggtcttcaggctgctctgcttggtggttgtcagcacggtaagcTTTGTTTTGCTGTTGTCGG	70	hsa-mir-92b,mmu-mir-92a-2,mmu-mir-92b,bta-mir-92b,ppy-mir-92b,ptr-mir-92-2,ptr-mir-92b,mml-mir-92b,mdo-mir-92b,rno-mir-92a-2,rno-mir-92b,oan-mir-92b,cin-mir-92b,cin-mir-92a,dre-mir-92a-2,dre-mir-92a-1,dre-mir-92b,dre-mir-363,eca-mir-92b,cfa-mir-92b,ggo-mir-363,ggo-mir-363,aca-mir-92a-2,aca-mir-363,ipu-mir-92b,ssc-mir-92b,pma-mir-92a,cgr-mir-92b,xtr-mir-92b,ola-mir-92a-2,ola-mir-92b,bfl-mir-92a-1,…	mmu-mir-92a-2	tgcccattcatccacAGGTGGGGATTGGTGGCATTACttgtgttagatataaagTATTGCACTTGTCCCGGCCTGaggaagaaagagggtt	mmu-miR-92a-3p	TATTGCACTTGTCCCGGCCTG	5'	Diff	gp2	..((((.((((((((..((..(((((..((.(((.(((((...((...))...))))).)))))..)))))..))..))))))))..(((((....)))))..((..((......))..))...)))).((..((((........)))..)..)).	78	53.8	-59.2	7094.79	10946.5	6922.63	7024.89	6940	7898.5	10038.4	5506.61	8338.1	middle
31	40	mmu-miR-92a-3p_R+3	TATTGCACTTGTCCCGGCCTGTTT	24	358485511	-	147253094	147253160	acacaggttgggatcagttgcaatgctgtgcgtttctgtggTATTGCACTTGTCCCGGCCTGTTGag	79	hsa-mir-92b,mmu-mir-92a-2,mmu-mir-92b,bta-mir-92b,ppy-mir-92b,ptr-mir-92b,mml-mir-92b,mdo-mir-92b,rno-mir-92a-2,rno-mir-92b,oan-mir-92b,cin-mir-92b,cin-mir-92a,dre-mir-92a-1,dre-mir-92b,eca-mir-92b,cfa-mir-92b,ipu-mir-92b,ssc-mir-92b,pma-mir-92a,cgr-mir-92b,xtr-mir-92a-1,xtr-mir-92b,ola-mir-92a-2,ola-mir-92b,bfl-mir-92a-1,bfl-mir-92a-2,bfl-mir-92c,bfl-mir-92b,ccr-mir-92b,fru-mir-92-1,bbe-mir-92a-…	mmu-mir-92a-2	tgcccattcatccacAGGTGGGGATTGGTGGCATTACttgtgttagatataaagTATTGCACTTGTCCCGGCCTGaggaagaaagagggtt	mmu-miR-92a-3p	TATTGCACTTGTCCCGGCCTG	3'	Diff	gp2	..(((((..((((..((.((((((((..(........)..))))))))))..))))..)))))....	61	52.2	-32.3	18050.1	29263.2	20061.1	21910.5	19451.1	20135.3	24970.4	17569.7	23399.5	high
32	41	aca-miR-99b-5p_R-2	AACCCGTAGATCCGAACTTGC	21	358485488	+	3330842	3330910	tgccacaAACCCGTAGATCCGAACTTGTggtcatattccacacaagcttgtatctataggtatgtgtct	1	aca-mir-99b,	aca-mir-99b	gccataAACCCGTAGATCCGAACTTGCGGtacaactgattcacaCAAGCTCGAGTCTGTGGGTATgtgtc	aca-miR-99b-5p	AACCCGTAGATCCGAACTTGCGG	5'	Diff	gp2	...((((.(((..(((((.(((.((((((...........)))))).))).)))))..))).))))...	63	43.5	-24.3	14.8073	2.68907	4.78181	6.64017	4.57512	7.22786	4.58245	5.65989	2.07557	middle
33	42	dre-miR-99_L-4R+1	CGTAGATCCGATCTTGTGA	19	358485511	+	98347454	98347583	aaaatgctaatctgtgctgccaattggcataaaccCGTAGATCCGATCTTGTGTtgaaatgcactgcacaagctcgcttctatgggtctgtgtcagtatggtgatctggcaaaagtttatgtagcatgca	3	dre-mir-99-1,ipu-mir-99b,ccr-mir-99,	dre-mir-99-1	gccacttgtcattAACCCGTAGATCCGATCTTGTGataagtttgatggcacaagctcgattctatgggtctctgtctctgtggt	dre-miR-99	AACCCGTAGATCCGATCTTGTG	5'	Diff	gp2	...((((((..((.(((((((((((((((((.(((((((((..(((.(((((((...........))))))).)))..))))))))).))))))))).)))).....))))..))......))))))...	124	43.8	-51.2	229.513	232.605	175.971	166.834	148.234	243.682	177.57	150.931	213.784	middle
34	44	mmu-mir-101c-p3	GCACAGTACTGTGATAACTGA	21	358485482	+	27369517	27369610	actatgaactatccttttTCGGTTATCATGGTACCGGTGCtgtatacgtgaaagGTACAGTACTGTGATAACTGAagaatggtggtgccatcac	7	mmu-mir-101c,dre-mir-101b,ipu-mir-101b,ola-mir-101b,ccr-mir-101b,tni-mir-101b,fru-mir-101b,	mmu-mir-101c	tgatgccctactgcacagtcctgtgatgactgactgctcaactgcACAGTACTGTGATAACTGAtcgcctaactg	mmu-mir-101c-p3	gcACAGTACTGTGATAACTGA	3'	New	gp2	...(((.((((((.((((((((((((((..((((..(((((............))))).))))..)))))))))))))).))))))..)))...	88	42.6	-37.6	14.2784	12.1008	19.1272	12.4503	11.8953	12.9069	16.6114	10.3765	18.6802	middle
35	45	dre-mir-107a-p5	AGCTTCTTTACAGTGTTGTCTTG	23	358485506	-	18945371	18945462	gtcttctctttgctttcAGCTTCTTTACAGTGTTGCCTTGtggcatggagttcaAGCAGCATTGTACAGGGCTAtcaaagcatggagagttg	8	dre-mir-107a,dre-mir-107b,ipu-mir-107a,pma-mir-103a,ola-mir-107,ccr-mir-107,tni-mir-107,fru-mir-107,	dre-mir-107a	tctgtgtgctctgagcttctttacagtgttgtcttgtggcatggagatcaAGCAGCATTGTACAGGGCTATCAcagcacactgaacagc	dre-mir-107a-p5	agcttctttacagtgttgtcttg	5'	New	gp2	...(((((..((((((.(((.(((.(((((((((((.(((............)))))))))))))).))))))...))))))..)))))...	86	45.7	-33.2	0	1.34454	0	0	0	0	0	0	0	low
35	46	dre-miR-107a_R-3_1ss20AT	AGCAGCATTGTACAGGGCTT	20	358485506	-	18945371	18945462	gtcttctctttgctttcAGCTTCTTTACAGTGTTGCCTTGtggcatggagttcaAGCAGCATTGTACAGGGCTAtcaaagcatggagagttg	8	dre-mir-107a,dre-mir-107b,ipu-mir-107a,pma-mir-103a,ola-mir-107,ccr-mir-107,tni-mir-107,fru-mir-107,	dre-mir-107a	tctgtgtgctctgagcttctttacagtgttgtcttgtggcatggagatcaAGCAGCATTGTACAGGGCTATCAcagcacactgaacagc	dre-miR-107a	AGCAGCATTGTACAGGGCTATCA	3'	Diff	gp2	...(((((..((((((.(((.(((.(((((((((((.(((............)))))))))))))).))))))...))))))..)))))...	86	45.7	-33.2	48.1236	36.9748	33.9509	39.426	29.2808	49.0462	56.1351	40.5626	59.6727	middle
36	47	dre-miR-107b_R-1	AGCAGCATTGTACAGGGCTT	20	358485500	-	11665898	11666003	ggagaacttgctttctctggcttgtcagcaccagttctgtcgcagctgctgggAGCAGCATTGTACAGTGCTTgtcaaggatggtgtcggagttggtaagttcaag	1	dre-mir-107b,	dre-mir-107b	tctggccactctgggcttctctacagtgttgccttgtagcctggtgatcaAGCAGCATTGTACAGGGCTTTcagcgtgtacagaac	dre-miR-107b	AGCAGCATTGTACAGGGCTTT	3'	Diff	gp2	...(((((((((..((((((((..((...((.((..((((.((((.(((((....)))))))))))))..)).))....))..).)))))))..)))))))))...	100	51.9	-45.9	33.3163	23.5294	18.6491	21.9956	19.2155	29.4277	32.0772	20.7529	38.917	middle
41	51	dre-miR-125b_1ss18TC	TCCCTGAGACCCTAACTCGTGA	22	358485488	+	3356465	3356566	agctcgttgcgcccctctcaaTCCCTGAGACCCTAACTTGTGAtgtttagcttttaaatccACGGGTTAGGCTCTTGGGAGctgtgagttgtgctttgacat	11	dre-mir-125b-2,dre-mir-125c,ipu-mir-125c,pma-mir-125,ola-mir-125b-1,ola-mir-125b-2,bfl-mir-125a,ccr-mir-125c,tni-mir-125b,fru-mir-125b,bbe-mir-125a,	dre-mir-125b-2	gtgcccctctcctTCCCTGAGACCCTAACTTGTGAcgttctgcttcgatgtccacgggttgggttctcgggagctgtgagaggcac	dre-miR-125b	TCCCTGAGACCCTAACTTGTGA	5'	Diff	gp2	...(((..((((..(((.((.((((.((((.((((((..(((..((((((...)))))).)))..)))))).))))))))..)).)))..))))..)))...	96	49	-38.2	4.23065	1.34454	6.69454	1.66004	5.49015	3.09765	3.43684	7.54653	6.22672	low
42	54	cin-miR-126-3p	TCGTACCGTGAGTAATAAAGC	21	358485495	-	7748424	7748514	agctgctggtgacggCCCATTATTACTTTTGGTACGCGctgtgacacttcaaacTCGTACCGTGAGTAATAATGCgctgtggtcagcactg	9	cin-mir-126,dre-mir-126a,dre-mir-126b,aca-mir-126,ipu-mir-126b,pma-mir-126,ola-mir-126,ccr-mir-126,csa-mir-126,	cin-mir-126	tttcgatgctgCCTTGTTACCTACGGTACCaggtagaaagtatgtcatcTCGTACCGTGAGTAATAAAGCattctcgggag	cin-miR-126-3p	TCGTACCGTGAGTAATAAAGC	3'	Yes	gp2	((.((((((..(((((.((((((((((..(((((((.....(((....)))....)))))))..)))))))))).)))))..)))))))).	90	50.5	-41.5	13.7496	13.4454	14.3454	14.9404	10.9803	8.26041	20.621	10.3765	13.4912	middle
43	55	gga-miR-133b_L+1_1ss22AT	TTTGGTCCCCTTCAACCAGCTT	22	358485509	-	107209127	107209211	tatgctctgctctggctggtcaaacggaaccaagcccgtcttcttcggaggTTTGGTCCCCTTCAACCAGCTAtagcagtgttga	21	gga-mir-133b,tgu-mir-133-2,hsa-mir-133b,mmu-mir-133b,bta-mir-133b,ppy-mir-133b,ptr-mir-133b,mml-mir-133b,oan-mir-133b,dre-mir-133b,dre-mir-133c,eca-mir-133b,ggo-mir-133b,ipu-mir-133c,ssc-mir-133b,pma-mir-133a,pma-mir-133b,xtr-mir-133b,ola-mir-133-3,csa-mir-133,pol-mir-133,	gga-mir-133b	ctctgctctggctggtcaaacggaaccaagcccgtcttcttcggaggtTTGGTCCCCTTCAACCAGCTAtagcagtgttgaaaa	gga-miR-133b	TTGGTCCCCTTCAACCAGCTA	3'	Diff	gp2	...((.(((((.((((((((..((.((.((((((((.....((....)))))))))).)).))..)))))))).))))).))...	79	52.9	-39.1	3.17299	5.37815	3.82545	100.018	5.94766	2.0651	0.572807	8.48984	8.82119	middle
44	55	gga-miR-133b_L+1_1ss22AT	TTTGGTCCCCTTCAACCAGCTT	22	358485510	-	102176813	102176904	ctccaatgctttgctaaagctggtaaaatggaaccaaatcacctcttcaatggaTTTGGTCCCCTTCAACCAGCTGtagctatgcattgatc	23	gga-mir-133b,tgu-mir-133-2,hsa-mir-133b,mmu-mir-133b,bta-mir-133b,ppy-mir-133b,ptr-mir-133b,mml-mir-133b,oan-mir-133b,dre-mir-133b,dre-mir-133c,eca-mir-133b,ggo-mir-133b,ipu-mir-133c,ssc-mir-133b,pma-mir-133a,pma-mir-133b,xtr-mir-133d,xtr-mir-133b,ola-mir-133-3,csa-mir-133,xla-mir-133d,pol-mir-133,	gga-mir-133b	ctctgctctggctggtcaaacggaaccaagcccgtcttcttcggaggtTTGGTCCCCTTCAACCAGCTAtagcagtgttgaaaa	gga-miR-133b	TTGGTCCCCTTCAACCAGCTA	3'	Diff	gp2	...((((((...((((.(((((((..((.((.((((((((............)))))))).)).))..))))))).))))...))))))...	86	43.5	-38.1	3.17299	5.37815	3.82545	100.018	5.94766	2.0651	0.572807	8.48984	8.82119	middle
49	59	hsa-miR-141-3p_R-1	TAACACTGTCTGGTAAAGATG	21	358485491	-	2597887	2597981	cagtggtcctctgtgggcatcttactagacagtgctggatttcttggatctattcTAACACTGTCTGGTAACGATGtttaaagggtgaaccaaac	21	hsa-mir-141,mmu-mir-141,bta-mir-141,ppy-mir-141,ptr-mir-141-2,mml-mir-141,mdo-mir-141,rno-mir-141,cin-mir-141,dre-mir-141,eca-mir-141,cfa-mir-141,ggo-mir-141,cgr-mir-141,ola-mir-200a,bfl-mir-200c,fru-mir-200a,bbe-mir-200c,ppa-mir-141,sha-mir-141,csa-mir-141,	hsa-mir-141	cggccggccctgggtcCATCTTCCAGTACAGTGTTGGAtggtctaattgtgaagctccTAACACTGTCTGGTAAAGATGGctcccgggtgggttc	hsa-miR-141-3p	TAACACTGTCTGGTAAAGATGG	3'	Diff	gp2	...(((((((((.(..((((((((((((((((((.((((..............)))).))))))))))))).)))))..).)))).)).)))...	89	44.2	-39.3	134.323	82.0168	112.851	113.713	108.888	20.651	513.235	135.837	121.421	middle
50	60	pma-miR-143-3p_R-1	TGAGATGAAGCACTGTAACTC	21	358485499	-	7834096	7834180	atgtctcccagcccaaggtgcagtgctgcatctctggtcaattgggagtcTGAGATGAAGCACTGTAGCTCgggaagggaggaac	2	pma-mir-143,ola-mir-143,	pma-mir-143	tacccgggGGTGCAGTGCTTTACCTCTGGttgggttgagagtcTGAGATGAAGCACTGTAACTCCggatg	pma-miR-143-3p	TGAGATGAAGCACTGTAACTCC	3'	Diff	gp2	...((((((..(((.((.(((((((((.((((((.((((......)).)).)))))).))))))))).)).)))..))))))...	79	55.3	-44.7	69.8057	106.218	163.538	99.6026	64.9668	168.306	93.9403	113.198	95.4764	middle
51	61	hsa-miR-146a-5p_1ss18GA	TGAGAACTGAATTCCATAGGTT	22	358485499	-	7138044	7138119	tcagcttTGAGAACTGAATTCCATGGGTTgtaattgaatcctttgtcagacccatggggctcagttcttcagcttg	15	hsa-mir-146a,mmu-mir-146a,bta-mir-146a,ppy-mir-146a,ptr-mir-146a,mml-mir-146a,mdo-mir-146a,rno-mir-146a,oan-mir-146a,eca-mir-146a,cfa-mir-146a,ggo-mir-146a,ssc-mir-146a,cgr-mir-146a,xtr-mir-146a,	hsa-mir-146a	ccgatgtgtatcctcagcttTGAGAACTGAATTCCATGGGTTgtgtcagtgtcagaCCTCTGAAATTCAGTTCTTCAGctgggatatctctgtcatcgt	hsa-miR-146a-5p	TGAGAACTGAATTCCATGGGTT	5'	Diff	gp2	..((((..(((((((((..((((((((((.....(((........)))))))))))))..))))))))).))))..	72	44.7	-32.7	665.798	816.806	759.352	1100.19	808.424	464.132	2161.77	609.382	781.972	middle
52	62	hsa-miR-146b-5p_R-1_1ss21CT	TGAGAACTGAATTCCATAGGT	21	358485506	+	22680086	22680174	ctggctgcttggcttTGAGAACTGAATTCCATAGGCgttaaagcatccaaaaatgccctatggattcagttctgcagttgggcagcaaa	21	hsa-mir-146b,mmu-mir-146b,bta-mir-146b,bta-mir-146a,ppy-mir-146b,ptr-mir-146b,mdo-mir-146b,rno-mir-146b,oan-mir-146b,dre-mir-146a,eca-mir-146b,cfa-mir-146b,ggo-mir-146b,aca-mir-146a,ipu-mir-146a,ssc-mir-146b,pma-mir-146,cgr-mir-146b,xtr-mir-146a,ola-mir-146a,ccr-mir-146a,	hsa-mir-146b	cctggcacTGAGAACTGAATTCCATAGGCTgtgagctctagcaaTGCCCTGTGGACTCAGTTCTGGtgcccgg	hsa-miR-146b-5p	TGAGAACTGAATTCCATAGGCT	5'	Diff	gp2	...((((((..(((...((((((((((.(((((((((((............)))).)))))))))))))))))..)))..))))))...	83	46.1	-43.7	33.3163	24.8739	32.9945	50.2163	41.6336	9.80924	114.561	49.9957	32.6903	middle
53	63	xtr-miR-146b_R+2	TGAGAACTGAATTCCATGGACTGT	24	358485508	-	88268291	88268385	ttggcagttcccagctcTGAGAACTGAATTCCATGGACTGGtttcaattccatgcgttcagtccatggtattcagttctctagcttggctgcatc	5	dre-mir-146a,ipu-mir-146a,xtr-mir-146b,ola-mir-146a,ccr-mir-146a,	xtr-mir-146b	ccaatggcagggcccggctcTGAGAACTGAATTCCATGGACTgttccactcacagcaccctcagtccacagtgttcagtgctccagtctggctgccacta	xtr-miR-146b	TGAGAACTGAATTCCATGGACT	5'	Diff	gp2	...((((..((.((((..(((((((((((.(((((((((((...((......))...))))))))))).))))))))))).)))).))))))...	89	47.4	-48.9	24552.6	39501.2	24956.8	34537.2	31256.3	31907.9	31766.7	27038.3	27100.8	high
54	65	mmu-miR-148a-3p_R+1	TCAGTGCACTACAGAACTTTGTT	23	358485510	-	32253543	32253616	cctgaagcAAAGTTCTGTGACACTCAGACTctggttacgatagcagTCAGTGCACTACAGAACTTTGTCtccgg	10	mmu-mir-148a,dre-mir-148,ggo-mir-148a,aca-mir-148a,ipu-mir-148,xtr-mir-148a,ola-mir-148,ccr-mir-148,tni-mir-148,fru-mir-148,	mmu-mir-148a	agccagtttggtcttttgagacAAAGTTCTGAGACACTCCGACTctgagtatgatagaagTCAGTGCACTACAGAACTTTGTctctagaggctgtggtc	mmu-miR-148a-3p	TCAGTGCACTACAGAACTTTGT	3'	Diff	gp2	((.((..((((((((((((.((((..(((((((.......))).))))))))...))))))))))))..)).))	74	48.6	-28.5	16642.3	20884.7	13772.6	15863.4	13350.2	16861.6	15257.3	16160.9	14928.6	high
55	66	tgu-miR-153-3p_R+2	TTGCATAGTCACAAAAGTGATCGT	24	358485510	-	8813738	8813844	ccagctaattagcggttgccagtgtcatttttgtgatgttgcagctagtaatatgagcccagTTGCATAGTCACAAAAGTGATCATtggaaactgtgactctgctgc	8	tgu-mir-153-2,bta-mir-153-1,cin-mir-153,dre-mir-153c,pma-mir-153-2,pma-mir-153-3,xtr-mir-153-1,ccr-mir-153c,	tgu-mir-153-2	gcGTCATTTTTGTGATTTGCAGCTagtaatctggctccagTTGCATAGTCACAAAAGTGATCgttggcagcc	tgu-miR-153-3p	TTGCATAGTCACAAAAGTGATC	3'	Diff	gp2	.((((......((((((.(((((((((((((((((((..(((((((.((.......))..)))))))..))))))))))))).)))))).))))))......)))).	105	43.9	-47	1886.87	3217.48	1692.76	2426.98	1878.55	1751.21	2393.19	2370.55	1650.08	middle
56	67	hsa-miR-181a-5p_R+3	AACATTCAACGCTGTCGGTGAGTTTT	26	358485495	+	9496923	9496987	gtgAACATTCAACGCTGTCGGTGAGTTTGagaactaagaaaaACCATCGACCGTTGACTGTACCt	25	hsa-mir-181a-2,mmu-mir-181a-2,bta-mir-181a-2,mml-mir-181a-2,mdo-mir-181a-2,mdo-mir-181a-3,rno-mir-181a-2,dre-mir-181a-2,eca-mir-181a,cfa-mir-181a-2,ggo-mir-181a-2,aca-mir-181a-3,ipu-mir-181a-3,ipu-mir-181a-2,ssc-mir-181a-2,pma-mir-181a,xtr-mir-181a-2,ola-mir-181a-2,ola-mir-181a-1,tni-mir-181a-2,fru-mir-181a-2,oar-mir-181a-2,mne-mir-181a-2,sha-mir-181a-2,sla-mir-181a-2,	hsa-mir-181a-2	agaagggctatcaggccagccttcagaggactccaaggAACATTCAACGCTGTCGGTGAGTttgggatttgaaaaaACCACTGACCGTTGACTGTACCttggggtcctta	hsa-miR-181a-5p	AACATTCAACGCTGTCGGTGAGT	5'	Diff	gp2	....(((.((((((..(((((((.((((............))))))))))))))))).)))....	57	44.6	-20.5	1191.46	1686.05	1412.07	1541.76	1846.98	644.828	1571.21	1404.6	1320.06	middle
56	68	hsa-miR-181a-2-3p_1ss6TC	ACCACCGACCGTTGACTGTACC	22	358485495	+	9496923	9496987	gtgAACATTCAACGCTGTCGGTGAGTTTGagaactaagaaaaACCATCGACCGTTGACTGTACCt	25	hsa-mir-181a-2,mmu-mir-181a-2,bta-mir-181a-2,mml-mir-181a-2,mdo-mir-181a-2,mdo-mir-181a-3,rno-mir-181a-2,dre-mir-181a-2,eca-mir-181a,cfa-mir-181a-2,ggo-mir-181a-2,aca-mir-181a-3,ipu-mir-181a-3,ipu-mir-181a-2,ssc-mir-181a-2,pma-mir-181a,xtr-mir-181a-2,ola-mir-181a-2,ola-mir-181a-1,tni-mir-181a-2,fru-mir-181a-2,oar-mir-181a-2,mne-mir-181a-2,sha-mir-181a-2,sla-mir-181a-2,	hsa-mir-181a-2	agaagggctatcaggccagccttcagaggactccaaggAACATTCAACGCTGTCGGTGAGTttgggatttgaaaaaACCACTGACCGTTGACTGTACCttggggtcctta	hsa-miR-181a-2-3p	ACCACTGACCGTTGACTGTACC	3'	Diff	gp2	....(((.((((((..(((((((.((((............))))))))))))))))).)))....	57	44.6	-20.5	5.28831	2.01681	5.25999	10.3753	7.3202	0	6.87368	4.71658	3.11336	middle
57	67	hsa-miR-181a-5p_R+3	AACATTCAACGCTGTCGGTGAGTTTT	26	358485504	+	1986688	1986784	gtagtggttgcttcagtgAACATTCAACGCTGTCGGTGAGTTTGgaatttaagtgaaaACCATCGACCGTTGATTGTACCCtccagctaaccatcct	41	hsa-mir-181a-2,hsa-mir-181d,mmu-mir-181a-2,mmu-mir-181d,bta-mir-181a-2,bta-mir-181d,ppy-mir-181d,ptr-mir-181d,mml-mir-181a-2,mml-mir-181d,mdo-mir-181a-2,mdo-mir-181a-3,rno-mir-181a-2,rno-mir-181d,oan-mir-181c,dre-mir-181a-2,dre-mir-181c,eca-mir-181a,cfa-mir-181d,ggo-mir-181a-2,ggo-mir-181d,aca-mir-181a-3,ipu-mir-181a-3,ipu-mir-181a-2,ipu-mir-181c,ssc-mir-181a-2,ssc-mir-181d,pma-mir-181a,cgr-mir-1…	hsa-mir-181a-2	agaagggctatcaggccagccttcagaggactccaaggAACATTCAACGCTGTCGGTGAGTttgggatttgaaaaaACCACTGACCGTTGACTGTACCttggggtcctta	hsa-miR-181a-5p	AACATTCAACGCTGTCGGTGAGT	5'	Diff	gp2	...(((((((((..((...(((.((((((..(((((((.((((...((....))..))))))))))))))))).)))...))..))).))))))...	91	45.4	-31.2	1191.46	1686.05	1412.07	1541.76	1846.98	644.828	1571.21	1404.6	1320.06	middle
58	70	hsa-miR-181d-5p_R+3_1ss12TC	AACATTCATTGCTGTCGGTGGGTTGT	26	358485495	+	9498509	9498659	gcacagcagggctgtcagcgctccggcccagcatctaatggctgcaatcAACATTCATTGCTGTCGGTGGGTTTTcattgctatcaactcactgatcaatgaatgcaaactgcggaccagctggctaagaggctgcgtggccgtgctgctc	18	hsa-mir-181d,mmu-mir-181d,bta-mir-181d,ppy-mir-181d,ptr-mir-181d,mml-mir-181d,mdo-mir-181b-3,rno-mir-181d,oan-mir-181c,dre-mir-181c,cfa-mir-181d,ggo-mir-181d,ipu-mir-181c,ssc-mir-181d,cgr-mir-181d,xtr-mir-181b-2,ccr-mir-181c,hhi-mir-181b,	hsa-mir-181d	gtcccctcccctaggccacagccgaggtcacaatcAACATTCATTGTTGTCGGTGGGTtgtgaggactgaggccagacCCACCGGGGGATGAATGTCACtgtggctgggccagacacggcttaaggggaatggggac	hsa-miR-181d-5p	AACATTCATTGTTGTCGGTGGGT	5'	Diff	gp2	...(((((.(((..(((((.(((.((.(((((......((((((((.....(((((((((..(((((((((((............)))))))))))))))))))).....))))).))))))))))..))))))).)..))).)))))...	145	55	-67.4	76.1516	100.84	73.6399	206.675	94.2475	66.0833	121.435	90.5583	97.5519	middle
59	71	dre-miR-187_R+3	TCGTGTCTTGTGTTGCAGCCAGT	23	358485510	+	83630905	83630989	tattgtgagacctccggctacaacacaggacatgggagcttttctgaacccTCGTGTCTTGTGTTGCAGCCAGAggggcacatct	8	dre-mir-187-1,ipu-mir-187,xtr-mir-187,ola-mir-187,ccr-mir-187,tni-mir-187,fru-mir-187,hhi-mir-187,	dre-mir-187-1	tgacctgtggctgggccaggggctgcaacacaggacatgggagctgtctctcactcccgcTCGTGTCTTGTGTTGCAGCCagtggaacg	dre-miR-187	TCGTGTCTTGTGTTGCAGCC	3'	Diff	gp2	...((((...((((.((((.((((((((((((((((..............)))))))))))))))).)))).))))..))))...	79	52.9	-43.7	72.9787	25.5462	38.2545	41.5011	32.0259	46.4648	40.0965	68.862	25.9447	middle
63	76	mmu-miR-199b-5p_R+1_1ss10TC	CCCAGTGTTCAGACTACCTGTTCC	24	358485504	+	4621402	4621465	gcCCCAGTGTTCAGACTACCTGTTCAggacaatgctgttgtACAGTAGTCTGCACATTGGTTAG	15	mmu-mir-199b,bta-mir-199c,ppy-mir-199b,mdo-mir-199b-3,cin-mir-199,dre-mir-199-3,ipu-mir-199a-3,pma-mir-199b,cgr-mir-199b,cgr-mir-199a,xtr-mir-199b,ola-mir-199a-2,tni-mir-199-3,fru-mir-199-3,sha-mir-199a,	mmu-mir-199b	ccagaggatacctccactccgtctaCCCAGTGTTTAGACTACCTGTTCaggactcccaaattgtACAGTAGTCTGCACATTGGTTAggctgggctgggttagaccctcgg	mmu-miR-199b-5p	CCCAGTGTTTAGACTACCTGTTC	5'	Diff	gp2	...(((((((.((((((((.(((....((((....))))..))))))))))).)))))))....	57	48.4	-25.4	42.3065	30.9244	78.4217	32.3708	41.1761	19.6185	28.6403	55.6556	30.0958	middle
63	77	mmu-miR-199b-3p_R+1	ACAGTAGTCTGCACATTGGTTAT	23	358485504	+	4621402	4621465	gcCCCAGTGTTCAGACTACCTGTTCAggacaatgctgttgtACAGTAGTCTGCACATTGGTTAG	15	mmu-mir-199b,bta-mir-199c,ppy-mir-199b,mdo-mir-199b-3,cin-mir-199,dre-mir-199-3,ipu-mir-199a-3,pma-mir-199b,cgr-mir-199b,cgr-mir-199a,xtr-mir-199b,ola-mir-199a-2,tni-mir-199-3,fru-mir-199-3,sha-mir-199a,	mmu-mir-199b	ccagaggatacctccactccgtctaCCCAGTGTTTAGACTACCTGTTCaggactcccaaattgtACAGTAGTCTGCACATTGGTTAggctgggctgggttagaccctcgg	mmu-miR-199b-3p	ACAGTAGTCTGCACATTGGTTA	3'	Diff	gp2	...(((((((.((((((((.(((....((((....))))..))))))))))).)))))))....	57	48.4	-25.4	8667.54	7447.39	10392.8	7975.68	7145.43	7735.88	8742.18	10439.7	8320.97	middle
64	79	hsa-miR-200b-3p_R+1	TAATACTGCCTGGTAATGATGAC	23	358485491	-	2600216	2600305	cctgagatgccattacCATCTTACTGGGCAGCATTGGATGttctctgtttttcTAATACTGCCTGGTAATGATGATtgtggtgtttcgtg	23	hsa-mir-200b,hsa-mir-200c,mmu-mir-200b,mmu-mir-200c,bta-mir-200c,ptr-mir-200c,mdo-mir-200c,rno-mir-200b,cin-mir-200,dre-mir-200c,eca-mir-200b,eca-mir-200c,cfa-mir-200b,cfa-mir-200c,ggo-mir-200b,ggo-mir-200c,ipu-mir-200c,pma-mir-200b,cgr-mir-200b,cgr-mir-200c,xtr-mir-200b,bfl-mir-200b,bbe-mir-200b,	hsa-mir-200b	ccagctcgggcagccgtggcCATCTTACTGGGCAGCATTGGAtggagtcaggtctcTAATACTGCCTGGTAATGATGAcggcggagccctgcacg	hsa-miR-200b-3p	TAATACTGCCTGGTAATGATGA	3'	Diff	gp2	..(((((..((((...((((((((..(((((.((((((.............)))))).)))))..)))).))))...))))..)))))..	86	43.3	-38.4	59.2291	26.8907	36.3418	42.3311	34.7709	7.22786	185.589	42.4492	22.8313	middle
66	81	dre-miR-204_R+2	TTCCCTTTGTCATCCTATGCCTGT	24	358485484	+	2175849	2175914	tgagcTTCCCTTTGTCATCCTATGCCTGAgcgatgcctggaggctgggacggtgaagggaggccca	5	dre-mir-204-2,ipu-mir-204-2,ipu-mir-204-3,pma-mir-204,tni-mir-204b,	dre-mir-204-2	gtgttgctctagtgaccagtttgtgacctcctgggtTTCCCTTTGTCATCCTATGCCTgcagttcctgatgaggctgggacagcaaagggaggttcagatgtcgacctgtactacagtcaatac	dre-miR-204	TTCCCTTTGTCATCCTATGCCT	5'	Diff	gp2	.(.(((((((((..((.(((((.((((..((...))....))))))))).))..))))))))).).	64	60.6	-32.3	78.7958	111.597	69.3363	95.0374	93.79	67.1159	69.8824	60.3722	65.3806	middle
68	83	mmu-miR-211-5p_R+2_1ss17TA	TTCCCTTTGTCATCCTATGCCTGT	24	358485482	-	35040056	35040160	gtctgttcatgtgacccgtggacTTCCCTTTGTCATCCTATGCCTGAgaatatatgaagggggctgggaaggcaaagggacgttcaactgtcatcatcggcatct	10	mmu-mir-211,mml-mir-211,rno-mir-211,dre-mir-204-2,eca-mir-211,cfa-mir-211,ipu-mir-204-2,ipu-mir-204-3,pma-mir-204,tni-mir-204b,	mmu-mir-211	ctgcttggacctgtgacctgtgggcTTCCCTTTGTCATCCTTTGCCTaggcctctgagtgagGCAAGGACAGCAAAGGGGGGCtcagtggtcacctctactgcaga	mmu-miR-211-5p	TTCCCTTTGTCATCCTTTGCCT	5'	Diff	gp2	...(((..(((((((...(((((.((((((((((.(((((.((((...............))))))))).)))))))))).)))))...)))).)))..)))...	99	50.5	-43.8	78.7958	112.269	69.8145	95.0374	93.79	67.1159	69.8824	60.3722	65.3806	middle
70	85	hsa-miR-215-5p_R+1	ATGACCTATGAATTGACAGACA	22	358485509	+	18143688	18143795	ttcagtaagaactggtgtccaggaaaATGACCTATGAATTGACAGACTgctttcaaaatgtgcctgtcatttctataggccaatattctgtgcacttttcctactttg	31	hsa-mir-215,hsa-mir-192,mmu-mir-192,bta-mir-215,bta-mir-192,ppy-mir-215,ptr-mir-215,ptr-mir-192,mml-mir-215,mml-mir-192,mdo-mir-215,rno-mir-192,oan-mir-215,oan-mir-192,dre-mir-192,eca-mir-215,eca-mir-192,cfa-mir-192,ggo-mir-215,ggo-mir-192,ipu-mir-192,ssc-mir-215,ssc-mir-192,pma-mir-192,cgr-mir-215,cgr-mir-192,xtr-mir-192,ola-mir-192,ccr-mir-192,tni-mir-192,fru-mir-192,	hsa-mir-215	atcattcagaaatggtatacaggaaaATGACCTATGAATTGACAGACaatatagctgagtttgTCTGTCATTTCTTTAGGCCAATAttctgtatgactgtgctacttcaa	hsa-miR-215-5p	ATGACCTATGAATTGACAGAC	5'	Diff	gp2	...((((.(((..((((..(((((...((.((((((((.((((((...((...........)))))))).))).))))).))...)))))..)))).))).))))...	102	38.9	-33.4	23.2686	20.1681	18.1709	47.3112	20.1305	46.4648	26.3491	30.1861	18.6802	middle
71	86	dre-miR-218a_R-1_1ss21TC	TTGTGCTTGATCTAACCATGC	21	358485499	+	3934532	3934595	tTTGTGCTTGATCTAACCATGTggtagaacaatacaaattgaacatggttctgtcaagcaccat	14	dre-mir-218a-1,dre-mir-218b,ipu-mir-218b,pma-mir-218a-2,pma-mir-218a-1,pma-mir-218b,ola-mir-218a-2,ola-mir-218b,ccr-mir-218a,ccr-mir-218b,tni-mir-218a-1,tni-mir-218b,fru-mir-218a-1,fru-mir-218b,	dre-mir-218a-1	cagctgtctcTTGTGCTTGATCTAACCATGTGccgccgcctacacaagcctcacatggttccgtcaagcaccagggaccgctg	dre-miR-218a	TTGTGCTTGATCTAACCATGTG	5'	Diff	gp2	...(((((((((..((((((((....................))))))))..)))))))))...	58	37.5	-23.3	6.8748	6.05042	0.956362	2.49006	0.457512	3.61393	3.43684	12.7348	4.67004	middle
72	86	dre-miR-218a_R-1_1ss21TC	TTGTGCTTGATCTAACCATGC	21	358485508	-	74617856	74617949	gtagcgagattttctgTTGTGCTTGATCTAACCATGTggttgtgaggtatgagtaaaacatggttctgtcaagcaccatggaacgtcacgcagc	17	dre-mir-218a-1,dre-mir-218b,ipu-mir-218b,pma-mir-218a-2,pma-mir-218a-1,pma-mir-218b,ola-mir-218a-1,ola-mir-218a-2,ola-mir-218b,ccr-mir-218a,ccr-mir-218b,tni-mir-218a-2,tni-mir-218a-1,tni-mir-218b,fru-mir-218a-2,fru-mir-218a-1,fru-mir-218b,	dre-mir-218a-1	cagctgtctcTTGTGCTTGATCTAACCATGTGccgccgcctacacaagcctcacatggttccgtcaagcaccagggaccgctg	dre-miR-218a	TTGTGCTTGATCTAACCATGTG	5'	Diff	gp2	...(((.((..(((..(.(((((((((..((((((((....................))))))))..))))))))).)..)))..)).)))...	88	45.7	-36.3	6.8748	6.05042	0.956362	2.49006	0.457512	3.61393	3.43684	12.7348	4.67004	middle
76	90	hsa-miR-375_R+1_1ss21GT	TTTGTTCGTTCGGCTCGCGTTAT	23	358485505	+	21842367	21842454	actctgcacttgcctggcgtcgagccccacgtgcaagacctgacctgaacgtTTTGTTCGTTCGGCTCGCGTTAGgcaggtccagcct	15	hsa-mir-375,ptr-mir-375,mdo-mir-375,rno-mir-375,dre-mir-375-1,dre-mir-375-2,cfa-mir-375,ggo-mir-375,pma-mir-375a,pma-mir-375b,xtr-mir-375,bfl-mir-375,ccr-mir-375,tni-mir-375,bbe-mir-375,	hsa-mir-375	ccccgcgacgagcccctcgcacaaaccggacctgagcgtTTTGTTCGTTCGGCTCGCGTGAggc	hsa-miR-375	TTTGTTCGTTCGGCTCGCGTGA	3'	Diff	gp2	...(((.((((((((..((.((((((..(((..((((((...........))))))..)))..))))))))..)))))))).)))...	82	60.2	-42.3	3223.75	26.8907	49.7308	50.6313	24.7057	20.651	85.921	231.112	38.3981	middle
77	91	cfa-miR-429_R+1	TAATACTGTCTGGTAATGCCGTT	23	358485491	-	2595376	2595469	tgagcgcctgctgattgctgtcttaccaggcaaagttagatctagctatttctgtcTAATACTGTCTGGTAATGCCGTCaatcgcatgggcaaa	2	cfa-mir-429,xtr-mir-429,	cfa-mir-429	agcctgctgatgggcgtcttaccagacacggttagatctgggttctggtgtcTAATACTGTCTGGTAATGCCGTtcatccatggc	cfa-miR-429	TAATACTGTCTGGTAATGCCGT	3'	Diff	gp2	...((.(((((.((((((.(..((((((((((..(((((((..((......)))))))))..))))))))))..).).)))))))).))))...	88	45.7	-34.6	124.804	9.41176	63.1199	59.7615	18.3005	16.5208	5.72807	773.519	12.4534	middle
78	92	hsa-miR-449b-5p_R+1_2ss18CT20GA	AGGCAGTGTATTGTTAGTTAGCT	23	358485482	-	16560974	16561072	tcctagtgctgtgtgtgatgattAGGCAGTGTATTGTTAGTTAGCTgctcttcatacaccagcaactaactacactgccacattagcacatcactgtgt	6	hsa-mir-449b,bta-mir-449b,ppy-mir-449b,ptr-mir-449b,mml-mir-449b,mdo-mir-449c,	hsa-mir-449b	tgacctgaatcaggtAGGCAGTGTATTGTTAGCTGGCtgcttgggtcaagtcagCAGCCACAACTACCCTGCCACTtgcttctggataaattcttct	hsa-miR-449b-5p	AGGCAGTGTATTGTTAGCTGGC	5'	Diff	gp2	...(((((.(((((.(((((....(((((((((..(((((((.((((............)))))))))))))))))))).)))))))))).)))))...	93	43.4	-39.4	54.9984	83.3613	798.563	384.3	23.7906	47.4974	77.9017	6363.61	102.741	middle
79	93	dre-miR-455b	GTATGTGCCCTTGGACTACATT	22	358485495	+	4701968	4702057	gatccctggtgtgaggGTATGTGCCCTTGGACTACATCgtggaagccagcaccatgcagtccatgggcatatacacttgcctcaaggttt	1	dre-mir-455b,	dre-mir-455b	atcgttgttccctgaagtgaggGTATGTGCCCTTGGACTACATTgtggaggccagcaccatgcagtccatgggcatatacacttacttcatggcctacatcaaca	dre-miR-455b	GTATGTGCCCTTGGACTACATT	5'	Yes	gp2	...((.((..(..((.((((((((((.((((((.(((.(((........))).))).)))))).)))))))))).))..)..)).))...	84	53.3	-42.1	27.4992	25.5462	50.6872	25.7307	22.8756	18.5859	27.4947	15.0931	23.8691	middle
92	106	hsa-mir-3618-p5_1ss21GA	TGTGATTTCCAATAATTGAGAC	22	358485497	+	1278777	1278872	tatttaagctgaatgcatTGTGATTTCCAATAATTGAGACagtgattctgaaagctgtCTACATTAATGAAAAGAACAATgtagtcagcttaacta	1	hsa-mir-3618,	hsa-mir-3618	taagctgagtgcattgtgatttccaataattgaggcagtggttctaaaagcTGTCTACATTAATGAAAAGAGCaatgtggccagcttg	hsa-mir-3618-p5	tgtgatttccaataattgaggc	5'	New	gp2	...(((((((((.((((((((..(((.((.((((..(((((((..........)))))))..)))).)).)))..)))))))).)))))))))...	90	31.2	-34.5	4.23065	0	0.956362	37.351	51.2414	23.7487	0	17.923	1.03779	middle
97	112	hsa-let-7e-5p	TGAGGTAGGAGGTTGTATAGTT	22	358485486	-	1591961	1592069	gtactgctctgtggaggTGAGGTAGTAGGTTGTATAGTTtggtgggagggattctgtcccatttcaggtgataaCTATACAGTCTATTGCCTTCCTTAaagagcagcaa	39	hsa-let-7e,hsa-mir-98,mmu-let-7e,mmu-mir-98,bta-mir-98,ppy-mir-98,ptr-let-7e,rno-mir-98,oan-mir-98,dre-let-7a-5,dre-let-7g-2,dre-let-7g-1,eca-let-7e,eca-mir-98,cfa-let-7e,cfa-mir-98,ggo-let-7e,aca-mir-98,ipu-let-7g-1,ipu-let-7g-2,ssc-let-7e,ssc-mir-98,pma-let-7a-2,pma-let-7d,cgr-mir-98,xtr-mir-98,ola-let-7a-4,ola-let-7g,bfl-let-7a-2,bfl-let-7a-1,ccr-let-7g,tni-let-7a-1,tni-let-7g,fru-let-7a-3,fru…	hsa-let-7e	cccgggcTGAGGTAGGAGGTTGTATAGTTgaggaggacacccaaggagatcaCTATACGGCCTCCTAGCTTTCCccagg	hsa-let-7e-5p	TGAGGTAGGAGGTTGTATAGTT	5'	Yes	gp2	...(((((((...((((.((((((((((..(((((((((...((..((((((...))))).)..))......)))))))))..))))))))))))))..)))))))...	103	45	-52.6	175.572	209.748	183.622	530.384	161.502	227.678	288.695	170.268	210.671	middle
98	112	hsa-let-7e-5p	TGAGGTAGGAGGTTGTATAGTT	22	358485500	-	6078429	6078531	tgcctgcactgtgggaTGAGGTAGTAGGTTGTATAGTTttagggtcatacccgcaactgggagataaCTATACAATCTACTGTCTTTCCtaaagcagcagaaa	32	hsa-let-7e,hsa-mir-98,mmu-let-7e,mmu-mir-98,bta-mir-98,ppy-mir-98,ptr-let-7e,rno-mir-98,oan-mir-98,dre-let-7g-2,dre-let-7g-1,eca-let-7e,eca-mir-98,cfa-let-7e,cfa-mir-98,ggo-let-7e,aca-mir-98,ipu-let-7g-1,ipu-let-7g-2,ssc-let-7e,ssc-mir-98,pma-let-7a-2,pma-let-7a-1,pma-let-7d,pma-let-7c,cgr-mir-98,xtr-mir-98,ola-let-7a-4,ola-let-7g,bfl-let-7a-1,ccr-let-7g,tni-let-7g,	hsa-let-7e	cccgggcTGAGGTAGGAGGTTGTATAGTTgaggaggacacccaaggagatcaCTATACGGCCTCCTAGCTTTCCccagg	hsa-let-7e-5p	TGAGGTAGGAGGTTGTATAGTT	5'	Yes	gp2	...((((.((.(((((.(((..((((((((((((((((.....(((...((((....)))).)))))))))))))))))))..)))))))).))..))))...	97	43.7	-42	175.572	209.748	183.622	530.384	161.502	227.678	288.695	170.268	210.671	middle
99	115	mmu-let-7j_R-2	TGAGGTATTAGTTTGTGCTGTT	22	358485511	+	33019223	33019331	ccaggcctggcTGAGGTAGTAGTTTGTGCTGTTggtcgggttgtgacattgcccgctgtggagataactgcgcaagctactgccttgcTAGTGCTGGTGATGATCAGCT	3	mmu-let-7j,xtr-let-7b,sha-let-7i,	mmu-let-7j	attggaggctatttctgatcatgataatttccTGAGGTATTAGTTTGTGCTGTTATatgaatcgaataatatcccttgctcagattaaaagcctggagttaaaaaaatcaagtgccttgaac	mmu-let-7j	TGAGGTATTAGTTTGTGCTGTTAT	5'	Diff	gp2	......(((((.(((((((((((((((((.(((((.(((((.........)))))))........))).)))))))))))))))))))))).((((((....)))))).	85	55	-49.9	5.28831	4.03361	7.6509	4.15011	5.49015	4.13021	6.87368	7.54653	8.30229	low
100	117	dre-let-7d_2ss10TA12GA	TGAGGTAGTAGATTGTATGGTT	22	358485511	+	98348207	98348330	tcaccgtcggaagctgtgtgcatccgggtTGAGGTAGTAGGTTGTATGGTTtagagttacaccctgggagttaacTGTACAACCTTCTAGCTTTCCTtggagcacacttgagccatcgaggaat	9	dre-let-7d-1,dre-let-7d-2,ipu-let-7d-2,ipu-let-7d-1,pma-let-7a-4,pma-let-7c,tni-let-7d,pol-let-7a,pol-let-7d,	dre-let-7d-2	cgctgcaggcTGAGGTAGTTGGTTGTATGGTTttgcatcataatcagcctggagttaactgtacaaccttctagctttccctgcggtg	dre-let-7d	TGAGGTAGTTGGTTGTATGGTT	5'	Diff	gp2	...((.((((..(((((((((.(((..(..(((.(((.((((((((..(((..((.(..(.....)..).)))))..)))))))).))).)))..)..)))))))))...)))..))))))...	118	49.2	-49.5	24.3262	42.3529	29.6472	31.5408	32.9409	34.5905	35.514	34.9027	28.0202	middle
101	119	dre-let-7g	TGAGGTAGTAGTTTGTATAGTT	22	358485500	-	6078020	6078121	cttctctgtcagagTGAGGTAGTAGATTGTATAGTTgtagggtagttattttaccctgttcaggagataactatacaatctattgccttccctgaggagtaa	13	dre-let-7g-1,dre-let-7g-2,aca-let-7f-2,ipu-let-7g-1,ipu-let-7g-2,pma-let-7c,ola-let-7g,bfl-let-7a-2,ccr-let-7g,tni-let-7a-1,tni-let-7g,bbe-let-7a-1,bbe-let-7a-2,	dre-let-7g-2	gtggactgtgggaTGAGGTAGTAGTTTGTATAGTTttaggatcacaccagatctgggagataactatacagtctactgtctttcccacggttaccgc	dre-let-7g	TGAGGTAGTAGTTTGTATAGTT	5'	Yes	gp2	...((((.((((...((((((((((((((((((((((((((((((.....))))))).........)))))))))))))))))))))))..))))))))...	96	39.2	-45.8	63.4597	77.3109	63.1199	77.607	70.4569	88.7994	88.7851	82.5401	74.2017	middle
1	1	pma-miR-1c-3p_1ss3GT	TGTAATGTAAAGAAGTATGTAC	22					tcaccctgccaagggcaCGTACTTATTTGTATTGCCATAcgaatgagctgtagctaTGGAATGTAAAGAAGTATGTACcctgggcagggctc	15	pma-mir-1c,hsa-mir-1-1,ptr-mir-1-1,mml-mir-1-1,dre-mir-1-1,pma-mir-1b,xtr-mir-1a-2,ola-mir-1-1,odi-mir-1c,	pma-mir-1c	tcaccctgccaagggcaCGTACTTATTTGTATTGCCATAcgaatgagctgtagctaTGGAATGTAAAGAAGTATGTACcctgggcagggctc	pma-miR-1c-3p	TGGAATGTAAAGAAGTATGTAC	3'	Diff	gp3	...(((((((.((((.((((((((.(((..(((.((((.......(((....))))))))))..))).)))))))).)))).)))))))...	86	47.8	-40.1	8.46129	9.41176	16.2582	611.726	32.0259	9.29296	16.0386	14.1497	61.2294	middle
4	4	oan-miR-10a-5p_2ss12TC13CT	TACCCTGTAGACTCGAATTTGT	22					agtcgtttatatgTACCCTGTAGAATCGAATTTGTGtgagcacctcaatcACAAATTCGTCTCTAGGGGAgtatatggacgatgcagag	41	aca-mir-10c,hsa-mir-10a,mmu-mir-10a,bta-mir-10a,ppy-mir-10a,ptr-mir-10a,mml-mir-10a,mdo-mir-10a,oan-mir-10a,dre-mir-10b-2,dre-mir-10a,dre-mir-10d,dre-mir-10c,eca-mir-10a,aca-mir-10a,ipu-mir-10b-2,ipu-mir-10a,ipu-mir-10d,ipu-mir-10c,ssc-mir-10a,cgr-mir-10a,xtr-mir-10a,ola-mir-10d,bfl-mir-10a,bfl-mir-10c,ccr-mir-10b,ccr-mir-10d,ccr-mir-10c,tni-mir-10d,tni-mir-10c,fru-mir-10d,fru-mir-10c,bbe-mir-10a…	oan-mir-10a	aaagaagatatgtctgtcttctgtataTACCCTGTAGATCCGAATTTGTgtaaggagtttcgtggtcaCAAATTCGTATCTAGGGGAATatgtagttgacataaacactccggtcatttttt	oan-miR-10a-5p	TACCCTGTAGATCCGAATTTGT	5'	Diff	gp3	.(((((..(((((..((((.((((..((((((((((((((...))))..))))))))))..))))))))..)))))..)))))......	82	42.7	-36.9	574.663	263.305	196.373	313.61	146.861	195.324	148.548	715.662	106.546	middle
6	7	pma-miR-10a_1ss9GA	TACCCTGTAGACTCGAATTTGT	22					taagggtggccgatgtaTACCCTGTGGACTCGAATTTGTgctggcttctggaatccacaaattcgattcttaaggactacatagtcacctcct	1	pma-mir-10a,	pma-mir-10a	taagggtggccgatgtaTACCCTGTGGACTCGAATTTGTgctggcttctggaatccacaaattcgattcttaaggactacatagtcacctcct	pma-miR-10a	TACCCTGTGGACTCGAATTTGT	5'	Diff	gp3	...(((((((..(((((...(((..(((.(((((((((((....(.....)....))))))))))).)))..)))..))))).)))))))...	87	46.2	-33.1	509.088	230.364	176.289	272.524	131.764	179.32	134.228	640.197	85.2715	middle
7	8	xtr-miR-10c_L-1_1ss12AC	ACCCTGTAGACTCGAATTTGT	21					tatatgCACCCTGTAGAATCGAATTTGTgtgagttctgaaccacagattcgtctctaggggggtatatggg	1	xtr-mir-10c,	xtr-mir-10c	tatatgCACCCTGTAGAATCGAATTTGTgtgagttctgaaccacagattcgtctctaggggggtatatggg	xtr-miR-10c	CACCCTGTAGAATCGAATTTGT	5'	Diff	gp3	(((((((.(((..((((..((((((((((............))))))))))..))))..))))))))))..	69	45.1	-29	234.096	101.961	74.915	129.345	47.1238	88.9715	54.0348	260.984	38.5711	middle
8	9	dre-miR-15b_R+2	TAGCAGCACATCATGGTTTGTAAT	24					gtctgtcgtcatctttttatttagccctgagtgccctgTAGCAGCACATCATGGTTTGTAagttataagggcaaattccgaatcatgatgtgctgtcactgggagcctgggagtttctccattaacatgacagc	18	dre-mir-15b,hsa-mir-15a,mmu-mir-15a,mdo-mir-15a,oan-mir-15a,dre-mir-15a-1,dre-mir-15a-2,aca-mir-15b,ipu-mir-15a-1,ipu-mir-15a-2,ssc-mir-15a,pma-mir-15a,cgr-mir-15a,xtr-mir-15a,ccr-mir-15a-2,ccr-mir-15a-1,tni-mir-15a,fru-mir-15a,	dre-mir-15b	gtctgtcgtcatctttttatttagccctgagtgccctgTAGCAGCACATCATGGTTTGTAagttataagggcaaattccgaatcatgatgtgctgtcactgggagcctgggagtttctccattaacatgacagc	dre-miR-15b	TAGCAGCACATCATGGTTTGTA	5'	Diff	gp3	..(((((((.............((((((..(..(((.((..((((((((((((((((...........(((.....)))))))))))))))))))..)).)))..)..))).)))...........))))))).	93	45.5	-49.3	13.397	7.61904	21.1994	6.64017	11.7428	10.4976	11.838	17.1369	11.5886	middle
9	10	ccr-miR-15b_R+3	TAGCAGCACATCATGGTTTGTAAT	24					cccagagtgccctgTAGCAGCACATCATGGTTTGTaagttctaagggcaaattccaaattatgatgtgctgtcactgggagcctgggagttt	9	ccr-mir-15b,oan-mir-15c,oan-mir-15b,ipu-mir-15b,xtr-mir-15c,xtr-mir-15b,	ccr-mir-15b	cccagagtgccctgTAGCAGCACATCATGGTTTGTaagttctaagggcaaattccaaattatgatgtgctgtcactgggagcctgggagttt	ccr-miR-15b	TAGCAGCACATCATGGTTTGT	5'	Diff	gp3	(((((.(..(((.((..(((((((((((..((((.(((..(...)..)...)).))))..)))))))))))..)).)))..)))))).....	87	47.8	-42.8	10.2241	10.3081	19.2866	8.30021	11.7428	10.4976	10.6924	14.307	9.51304	middle
12	13	pma-miR-15b_R-1	TAGCAGCACATCATGGATTGC	21					ggcccttggcgccgTAGCAGCACATCATGGATTGCGggtgttgtagatgcaagccatgctgtgcggccttggtgccagggagcg	1	pma-mir-15b,	pma-mir-15b	ggcccttggcgccgTAGCAGCACATCATGGATTGCGggtgttgtagatgcaagccatgctgtgcggccttggtgccagggagcg	pma-miR-15b	TAGCAGCACATCATGGATTGCG	5'	Diff	gp3	.(((((((((((((..((.(((((.(((((.(((((...........))))).))))).))))).))..))))))))))).)).	82	63.1	-48.5	7.40363	4.03361	9.56362	6.64017	4.57512	1.03255	8.0193	4.71658	2.07557	low
13	14	oar-miR-16b_R+3	TAGCAGCACGTAAATATTGGGGA	23					catacttgttccgctcTAGCAGCACGTAAATATTGGggtagtaaaataaatattaaacaccaatattattgtgctgctttagcgtgacaggga	40	oar-mir-16b,tgu-mir-16b,tgu-mir-16c,hsa-mir-16-2,mmu-mir-16-2,mmu-mir-16-1,bta-mir-16b,ppy-mir-16-2,ptr-mir-16-2,mml-mir-16-2,mdo-mir-16-2,rno-mir-16,oan-mir-16b,oan-mir-16c,oan-mir-16a,dre-mir-16a,dre-mir-16c,eca-mir-16-1,cfa-mir-16-2,aca-mir-16b,ssc-mir-16-1,pma-mir-16,xtr-mir-16b,xtr-mir-16c,ola-mir-16,ccr-mir-16b,ccr-mir-16a,ccr-mir-16c,ccr-mir-457b,tni-mir-16,fru-mir-16,lla-mir-16,	oar-mir-16b	catacttgttccgctcTAGCAGCACGTAAATATTGGggtagtaaaataaatattaaacaccaatattattgtgctgctttagcgtgacaggga	oar-miR-16b	TAGCAGCACGTAAATATTGG	5'	Diff	gp3	....(((((..((((..(((((((((..((((((((..(((((.......)))))....))))))))..)))))))))..))))..)))))..	87	37.6	-40.1	17.9802	22.8571	65.989	25.7307	23.7906	19.6185	32.0772	26.4128	16.6046	middle
13	15	tgu-miR-16b-3p_R+1_1ss1CA	ACCAATATTATTGTGCTGCTTT	22					catacttgttccgctcTAGCAGCACGTAAATATTGGggtagtaaaataaatattaaacaccaatattattgtgctgctttagcgtgacaggga	40	oar-mir-16b,tgu-mir-16b,tgu-mir-16c,hsa-mir-16-2,mmu-mir-16-2,mmu-mir-16-1,bta-mir-16b,ppy-mir-16-2,ptr-mir-16-2,mml-mir-16-2,mdo-mir-16-2,rno-mir-16,oan-mir-16b,oan-mir-16c,oan-mir-16a,dre-mir-16a,dre-mir-16c,eca-mir-16-1,cfa-mir-16-2,aca-mir-16b,ssc-mir-16-1,pma-mir-16,xtr-mir-16b,xtr-mir-16c,ola-mir-16,ccr-mir-16b,ccr-mir-16a,ccr-mir-16c,ccr-mir-457b,tni-mir-16,fru-mir-16,lla-mir-16,	tgu-mir-16b	cgttccgcccTAGCAGCACGTAAATATTGGAGtgtcaaagaaaccttcaacCCCAATATTATTGTGCTGCTT	tgu-miR-16b-3p	CCCAATATTATTGTGCTGCTT	3'	Diff	gp3	....(((((..((((..(((((((((..((((((((..(((((.......)))))....))))))))..)))))))))..))))..)))))..	87	37.6	-40.1	2.11532	4.03361	2.86909	17.4304	8.23522	3.09765	6.87368	4.71658	1.03779	middle
15	18	dre-miR-17a-5p_R+3_1ss1CA	AAAAGTGCTTACAGTGCAGGTAGTT	25					caaagtgcttacagtgcaggtagttcaatataatctACTGCAGTGGAGGCACTTCAAGC	4	ipu-mir-17b,dre-mir-17a-1,ipu-mir-17a,ccr-mir-17,	dre-mir-17a-1	ggactttcttgagtggacttggttggtgtcaatgtattgtCAAAGTGCTTACAGTGCAGGTAgtattatggaatatctACTGCAGTGGAGGCACTTCTAGcaatacacttgaccattttaaccttcctccaggcatcc	dre-miR-17a-5p	CAAAGTGCTTACAGTGCAGGTA	5'	Diff	gp3	..((((((((.((.(((((.(((...........)))))))).)).)))))))).....	52	44.1	-21.4	69.8057	56.4706	58.6569	48.9713	96.0776	39.237	56.1351	65.0888	75.7584	middle
18	21	pma-miR-18a-5p_R+2	TAAGGTGCATCTAGTGCAGATAGTT	25					cctgtgcttgcttgtgcTAAGGTGCATCTAGTGCAGATAGttccgctgcgtaaatgcTACTGCTCTATGTGCTCCTTTAcccacaagaggtcacgct	16	pma-mir-18a,hsa-mir-18a,mmu-mir-18a,mmu-mir-18b,mdo-mir-18a,dre-mir-18a,dre-mir-18b,cfa-mir-18a,aca-mir-18a,aca-mir-18b,cgr-mir-18a,ola-mir-18-1,ccr-mir-18b,tni-mir-18,	pma-mir-18a	cctgtgcttgcttgtgcTAAGGTGCATCTAGTGCAGATAGttccgctgcgtaaatgcTACTGCTCTATGTGCTCCTTTAcccacaagaggtcacgct	pma-miR-18a-5p	TAAGGTGCATCTAGTGCAGATAG	5'	Diff	gp3	...((((((.((((((..((((.(((..(((.((((.((((..............)))))))).)))..))).))))....))))))))).)))...	91	50.5	-33.9	10.5766	12.1008	19.1272	15.7704	22.8756	8.26041	16.0386	15.0931	13.4912	middle
19	23	xtr-miR-19b_R+1	TGTGCAAATCCATGCAAAACTGAT	24					ttcatggttagttttgcaggtttgcatccagttgttcttctggctcacTGTGCAAATCCATGCAAAACTGAttatggca	36	xtr-mir-19b-2,hsa-mir-19b-2,mmu-mir-19b-2,bta-mir-19b-2,ptr-mir-19b-2,rno-mir-19b-2,rno-mir-19a,oan-mir-19b-1,oan-mir-19a,dre-mir-19b,dre-mir-19c,dre-mir-19d,eca-mir-19b-2,ssc-mir-19b-2,pma-mir-19b,pma-mir-19c,ola-mir-19b-1,ola-mir-19d,ola-mir-19a,ola-mir-19b-2,ccr-mir-19d,age-mir-19b-2,sla-mir-19b-2,lca-mir-19b-2,	xtr-mir-19b-2	ttcatggttagttttgcaggtttgcatccagttgttcttctggctcacTGTGCAAATCCATGCAAAACTGAttatggca	xtr-miR-19b	TGTGCAAATCCATGCAAAACTGA	3'	Diff	gp3	.((((..((((((((((((((((((((((((........))))......))))))).)).)))))))))))..))))..	76	41.8	-32.3	859.879	1029.92	1393.42	1022.59	2001.16	486.332	1116.97	1104.62	1209.02	middle
21	25	oan-miR-20a-5p_R+2	TAAAGTGCTTATAGTGCAGGCA	22					ggctcgcagatcaaacagttcttgtagcacTAAAGTGCTTATAGTGCAGGcaatgtttagtcgtctACTGCATTATGAGCACTTCAAGTcctgcaagctgtagaactacaacttcagtatgtctttcaatcaagct	2	oan-mir-20a-1,oan-mir-20a-2,	oan-mir-20a-2	ctgatgacagctcctgtagcacTAAAGTGCTTATAGTGCAGGtagtgtttagttatctACTGCATTATGAGCACTTAAAGTcctgctggctgtagagcttcaccttcag	oan-miR-20a-5p	TAAAGTGCTTATAGTGCAGG	5'	Diff	gp3	((((..........((((..(((((((.(((.(((((((((((((((((...(((......)))...)))))))))))))))))..))).))))))))))).(((..(((((....)).)))..))).....))))	87	41.9	-46.1	8.46129	5.37815	10.0418	4.56512	7.3202	5.67903	5.72807	8.01818	7.26451	middle
22	27	xtr-miR-20a-5p_R+2	TAAAGTGCTTATAGTGCAGGTAGTT	25					gctaaagtggtgcTAAAGTGCTTATAGTGCAGGTAGtttttctgtattctACTGCATAATGAGCACTTAAAgtactcctagctg	36	xtr-mir-20a,hsa-mir-106a,hsa-mir-20a,mmu-mir-106a,bta-mir-106a,bta-mir-20b,mdo-mir-106,rno-mir-17-2,rno-mir-17-1,rno-mir-17-1,oan-mir-106,dre-mir-20a,dre-mir-17a-2,dre-mir-17a-1,dre-mir-17a-1,dre-mir-20b,eca-mir-106a,cfa-mir-20a,cfa-mir-20b,ssc-mir-106a,ssc-mir-20b-2,ssc-mir-17,pma-mir-20a,pma-mir-20a,xtr-mir-106,ola-mir-20a-2,ola-mir-17,ola-mir-106a,ccr-mir-20a,ccr-mir-17,ccr-mir-17,tni-mir-20,t…	xtr-mir-20a	gctaaagtggtgcTAAAGTGCTTATAGTGCAGGTAGtttttctgtattctACTGCATAATGAGCACTTAAAgtactcctagctg	xtr-miR-20a-5p	TAAAGTGCTTATAGTGCAGGTAG	5'	Diff	gp3	(((..((..(((((.((((((((((..(((((.(((............))))))))..))))))))))..)))))..)))))..	82	39.3	-31.7	64.5174	86.7226	104.084	73.0419	117.581	45.4323	82.4842	69.8054	90.8063	middle
23	27	xtr-miR-20a-5p_R+2	TAAAGTGCTTATAGTGCAGGTAGTT	25					gctaaagtggtgcTAAAGTGCTTATAGTGCAGGTAGtttttctgtattctACTGCATAATGAGCACTTAAAgtactcctagctg	4	xtr-mir-20a,hsa-mir-20a,oan-mir-20a-2,oan-mir-20a-1,	xtr-mir-20a	gctaaagtggtgcTAAAGTGCTTATAGTGCAGGTAGtttttctgtattctACTGCATAATGAGCACTTAAAgtactcctagctg	xtr-miR-20a-5p	TAAAGTGCTTATAGTGCAGGTAG	5'	Diff	gp3	(((..((..(((((.((((((((((..(((((.(((............))))))))..))))))))))..)))))..)))))..	82	39.3	-31.7	64.5174	86.7226	104.084	73.0419	117.581	45.4323	82.4842	69.8054	90.8063	middle
24	28	mmu-miR-20b-5p_R+1_1ss23GT	CAAAGTGCTCATAGTGCAGGTATT	24					cctagtagtgcCAAAGTGCTCATAGTGCAGGTAGtttttataccactctACTGCAGTGTGAGCACTTCTAGtactcctgg	12	mmu-mir-20b,hsa-mir-20b,ptr-mir-20b,mml-mir-20b,mdo-mir-20b,rno-mir-20b,oan-mir-20b,eca-mir-20b,ggo-mir-20b,aca-mir-20b,xtr-mir-20b,xla-mir-20,	mmu-mir-20b	cctagtagtgcCAAAGTGCTCATAGTGCAGGTAGtttttataccactctACTGCAGTGTGAGCACTTCTAGtactcctgg	mmu-miR-20b-5p	CAAAGTGCTCATAGTGCAGGTAG	5'	Diff	gp3	.((((.(((((..(((((((((((.(((((.(((.............)))))))).)))))))))))...))))).))))	79	46.2	-35.5	169.226	197.647	275.432	163.514	236.991	129.069	195.9	145.271	188.877	middle
25	30	bta-miR-21-3p_L+1R-2	CAACAGCAGTCGATGGGCTGT	21					tgtcgggTAGCTTATCAGACTGATGTTGACTgttgaatctcatggcAACAGCAGTCGATGGGCTGTCTgaca	6	bta-mir-21,hsa-mir-21,mmu-mir-21a,rno-mir-21,oan-mir-21,aja-mir-21,	bta-mir-21	tgtcgggTAGCTTATCAGACTGATGTTGACTgttgaatctcatggcAACAGCAGTCGATGGGCTGTCTgaca	bta-miR-21-3p	AACAGCAGTCGATGGGCTGTCT	3'	Diff	gp3	.(((((..(((..(((.(((((.(((((.(..(.(.....))..)))))).))))))))..)))..))))).	70	48.6	-34.3	9.51896	10.7563	11.4763	8.30021	3.6601	4.13021	57.2807	4.71658	8.30229	middle
26	31	dre-miR-21	TAGCTTATCAGACTGGTGTTGGC	23					agacagacagtaaaagtgtccctttctgtcatgTAGCTTATCAGACTGGTGTTGGCtttgagtttttggcaacagcagtctaataggctgtctgacattttgggcttattcgacgtacggtttgttt	18	dre-mir-21-2,hsa-mir-21,mmu-mir-21a,bta-mir-21,rno-mir-21,oan-mir-21,dre-mir-21-1,cfa-mir-21,ipu-mir-21-2,ipu-mir-21-1,ola-mir-21-2,ola-mir-21-1,ccr-mir-21,tni-mir-21,fru-mir-21,sha-mir-21,hhi-mir-21,pol-mir-21,	dre-mir-21-1	ttatgtgtctttattggcgtggatataagtctttcccagtgtgtcagaTAGCTTATCAGACTGGTGTTGGCtgttacattcgcccggcgacaacagtctgtaggctgtctgacattttgggcattttcttctccgattaaaaatatga	dre-miR-21	TAGCTTATCAGACTGGTGTTGGC	5'	Yes	gp3	((((((((.(((..((((.(((....(((((..((((((((.((((((.(((((.((..........))))))).)))))).))))))))..)))))....)))..)))).....))).))))))))	127	42.5	-47	22.2109	17.479	32.5163	13.2803	22.8756	16.5208	24.0579	15.0931	30.0958	middle
28	33	mdo-miR-22-3p_1ss21GC	AAGCTGCCAGTTGAAGAACTCC	22					ccgagccacagcAGTTCTTCAGTGGCGAGCTTTAtgtcttgtcccagctaAAGCTGCCAGTTGAAGAACTGCtgagctctg	25	mdo-mir-22,hsa-mir-22,mmu-mir-22,rno-mir-22,oan-mir-22,dre-mir-22a,dre-mir-22b,ggo-mir-22,ipu-mir-22a,ipu-mir-22b,ssc-mir-22,pma-mir-22b,pma-mir-22a,cgr-mir-22,ola-mir-22-2,ola-mir-22-1,ccr-mir-22b,ccr-mir-22a,tni-mir-22a,tni-mir-22b,fru-mir-22b,fru-mir-22a,bbe-mir-22,sla-mir-22,pol-mir-22,	mdo-mir-22	ccgagccacagcAGTTCTTCAGTGGCGAGCTTTAtgtcttgtcccagctaAAGCTGCCAGTTGAAGAACTGCtgagctctg	mdo-miR-22-3p	AAGCTGCCAGTTGAAGAACTGC	3'	Diff	gp3	..((((..((((((((((((((((((.(((((((.(.((......)))))))))))))).)))))))))))))).))))..	77	53.1	-42.7	80.3823	83.3613	49.7308	59.7615	82.3522	70.2135	59.5719	65.0888	48.776	middle
29	34	xtr-miR-23a_R+2	ATCACATTGCCAGGGATTTCCAA	23					ctgtggctggtaggattcctggcagagtgatttggaaatgtatggtacaaaATCACATTGCCAGGGATTTCCaatcagtcccg	39	xtr-mir-23a-2,hsa-mir-23a,hsa-mir-23c,mmu-mir-23a,bta-mir-23a,ptr-mir-23c,mdo-mir-23a,rno-mir-23a,oan-mir-23a,oan-mir-23b,dre-mir-23a-3,dre-mir-23a-4,dre-mir-23a-1,eca-mir-23a,cfa-mir-23a,aca-mir-23a,ipu-mir-23a-2,ipu-mir-23a-1,ipu-mir-23a-3,ssc-mir-23a,pma-mir-23b,pma-mir-23a,cgr-mir-23a,xtr-mir-23a-1,ola-mir-23a-1,ola-mir-23a-2,ccr-mir-23a,tni-mir-23a-2,tni-mir-23a-3,tni-mir-23a-1,fru-mir-23a-2…	xtr-mir-23a-1	ctgacagcgggggattcctggagatgggattttattttggcagccaataaATCACATTGCCAGGGATTTCCaactgtc	xtr-miR-23a	ATCACATTGCCAGGGATTTCC	3'	Diff	gp3	..(.(((((((.((((((((((((..(((((((................)))))))..)))))))))..))).))))))).).	80	47	-34.6	2588.1	3014.45	4340.93	2979.78	4185.32	2084.72	3354.36	3091.25	2990.9	middle
30	35	oan-miR-24-2-5p_L-1_1ss17AC	TGCCTACTGAGCTGACACGCAGT	23					GTGCCTACTGAGCTGAAACGCAGTtgctttgcttaaacTGGCTCAGTTCAGCAGGAACAG	43	oan-mir-24-2,hsa-mir-24-2,mmu-mir-24-2,bta-mir-24-2,mml-mir-24-2,mdo-mir-24-2,rno-mir-24-2,dre-mir-24-5,dre-mir-24-4,eca-mir-24-1,cfa-mir-24-2,aca-mir-24-1,ssc-mir-24-1,pma-mir-24,cgr-mir-24,xtr-mir-24b,ola-mir-24a-1,ola-mir-24a-2,ola-mir-24b,ola-mir-24c,ccr-mir-24,tni-mir-24-2,tni-mir-24-1,fru-mir-24-1,fru-mir-24-2,sha-mir-24-2,xla-mir-24b,	oan-mir-24-2	GTGCCTACTGAGCTGAAACGCAGTtgctttgcttaaacTGGCTCAGTTCAGCAGGAACAG	oan-miR-24-2-5p	GTGCCTACTGAGCTGAAACGCAGT	5'	Diff	gp3	((.(((.(((((((((....(((((..........)))))..))))))))).))).))..	58	50	-21.9	431.526	500.168	535.563	492.203	646.007	514.211	492.614	569.763	528.233	middle
31	37	hsa-miR-25-3p	CATTGCACTTGTCTCGGTCTGA	22					ggccagtgttgagAGGCGGAGACTTGGGCAATTGctggacgctgccctgggCATTGCACTTGTCTCGGTCTGAcagtgccggcc	14	hsa-mir-25,bta-mir-25,ptr-mir-25,mdo-mir-25,rno-mir-25,dre-mir-25,cfa-mir-25,ipu-mir-25,cgr-mir-25,xtr-mir-25-2,ccr-mir-25,tni-mir-25,sha-mir-25,	hsa-mir-25	ggccagtgttgagAGGCGGAGACTTGGGCAATTGctggacgctgccctgggCATTGCACTTGTCTCGGTCTGAcagtgccggcc	hsa-miR-25-3p	CATTGCACTTGTCTCGGTCTGA	3'	Yes	gp3	((((.(..(((..((((.(((((..(((((((.(((((.......))..)))))))).)).))))).))))..)))..).))))	84	63.1	-37.4	101.536	96.8067	101.374	930.454	136.339	39.237	471.993	108.481	199.255	middle
33	39	bta-miR-26b	TTCAAGTAATTCAGGATAGGTT	22					tgcccgggacccagTTCAAGTAATTCAGGATAGGTTgtgtgctgtccagcctgttctccattacttggctcgggggccggtgccc	52	bta-mir-26b,hsa-mir-26b,hsa-mir-26a-2,hsa-mir-26a-1,mmu-mir-26b,mmu-mir-26a-1,mmu-mir-26a-2,bta-mir-26a-1,ptr-mir-26b,ptr-mir-26a-2,mdo-mir-26-1,mdo-mir-26-2,mdo-mir-26-3,rno-mir-26b,rno-mir-26a,oan-mir-26-2,oan-mir-26-1,dre-mir-26b,dre-mir-26a-2,dre-mir-26a-3,dre-mir-26a-1,eca-mir-26a-2,cfa-mir-26b,cfa-mir-26a-1,cfa-mir-26a-2,ggo-mir-26b,aca-mir-26-2,aca-mir-26-1,ipu-mir-26a-2,ipu-mir-26b,ipu-mi…	bta-mir-26b	tgcccgggacccagTTCAAGTAATTCAGGATAGGTTgtgtgctgtccagcctgttctccattacttggctcgggggccggtgccc	bta-miR-26b	TTCAAGTAATTCAGGATAGGTT	5'	Yes	gp3	.((((((..(((((.(((((((((..(((((((((((.........)))))))))))..))))))))))).)))..)))).))..	82	58.8	-41.1	1729.28	1458.82	1600.95	14325.3	1930.7	581.327	7021.47	1531.94	2825.89	high
34	41	hsa-miR-26a-5p_R+3	TTCAAGTAATCCAGGATAGGCTTTT	25					ggctgtggctggaTTCAAGTAATCCAGGATAGGCTgtttccatctgtgaggCCTATTCTTGATTACTTGTTTCtggaggcagct	4	hsa-mir-26a-2,mmu-mir-26a-2,mdo-mir-26-1,sha-mir-26a,	hsa-mir-26a-2	ggctgtggctggaTTCAAGTAATCCAGGATAGGCTgtttccatctgtgaggCCTATTCTTGATTACTTGTTTCtggaggcagct	hsa-miR-26a-5p	TTCAAGTAATCCAGGATAGGCT	5'	Diff	gp3	((((((..(..((..(((((((((.((((((((((..............)))))))))).)))))))))..))..)..))))))	84	47.6	-42.2	777.381	1323.02	1072.08	1068.24	1357.9	661.866	992.101	1023.5	957.877	middle
36	45	dre-miR-27a	TTCACAGTGGCTAAGTTCCGCT	22					tctggatatgatgtctgctgaagtttcgtgaggtgcaggacttagctcactctgtgaacagatctcggatatcctatgTTCACAGTGGCTAAGTTCCGCTcctctgaggcccacactcgaaatcagccagg	43	dre-mir-27a,hsa-mir-27a,mmu-mir-27a,bta-mir-27a,ppy-mir-27a,mdo-mir-27a,rno-mir-27a,oan-mir-27a,oan-mir-27b,dre-mir-27b,dre-mir-27d,dre-mir-27e,dre-mir-27c-2,eca-mir-27a,cfa-mir-27a,aca-mir-27a,ipu-mir-27a,ipu-mir-27e,ipu-mir-27d,ssc-mir-27a,pma-mir-27b,pma-mir-27a,cgr-mir-27a,xtr-mir-27a,xtr-mir-27c-1,ola-mir-27a,ola-mir-27d,ola-mir-27b,ccr-mir-27a,ccr-mir-27d,ccr-mir-27c,tni-mir-27e,tni-mir-27c…	dre-mir-27a	tctggatatgatgtctgctgaagtttcgtgaggtgcaggacttagctcactctgtgaacagatctcggatatcctatgTTCACAGTGGCTAAGTTCCGCTcctctgaggcccacactcgaaatcagccagg	dre-miR-27a	TTCACAGTGGCTAAGTTCCGCT	3'	Yes	gp3	.((((...((((.((...((..(..(((.((((.((.(((((((((.((((..(((((((......((....))..)))))))))))))))))))).)).)))))))..)...))...)).)))).)))).	129	50.4	-49.7	11050.6	9599.99	15623.9	9570.7	12929.3	9624.07	11259.7	11689.3	10864.1	high
37	46	aca-miR-27a-3p_R+1	TTCACAGTGGCTAAGTTCCGCT	22					agccgtAGGGCTTAGCCCACCTGTGAACagcattggattcagccatgTTCACAGTGGCTAAGTTCCGCtgctt	4	aca-mir-27a,pma-mir-27b,ola-mir-27c,ccr-mir-27c,	aca-mir-27a	agccgtAGGGCTTAGCCCACCTGTGAACagcattggattcagccatgTTCACAGTGGCTAAGTTCCGCtgctt	aca-miR-27a-3p	TTCACAGTGGCTAAGTTCCGC	3'	Diff	gp3	(((.(..(..(((((((...(((((((((....(((......)))))))))))).)))))))..)..).))).	72	53.4	-34.3	10672	9267.89	15135.7	9171.46	12551.4	9313.27	10853	11305.3	10521.6	high
38	47	bta-miR-28_R+1	AAGGAGCTCACAGTCTATTGAGA	23					ggtccttgccctcAAGGAGCTCACAGTCTATTGAGttgcctttctgactttcccactagattgagagctcctggagggcaggcact	13	bta-mir-28,hsa-mir-28,mmu-mir-28a,mmu-mir-28c,mmu-mir-28b,ppy-mir-28,mml-mir-28,rno-mir-28,eca-mir-28,ssc-mir-28,cgr-mir-28,mne-mir-28,sla-mir-28,	bta-mir-28	ggtccttgccctcAAGGAGCTCACAGTCTATTGAGttgcctttctgactttcccactagattgagagctcctggagggcaggcact	bta-miR-28	AAGGAGCTCACAGTCTATTGAG	5'	Diff	gp3	(((.(((((((((.((((((((.(((((((.((((((........))))....)).))))))).)))))))).))))))))).)))	86	53.5	-45.2	19.0379	12.1008	14.6642	300.744	24.2482	4.64648	94.5131	20.2813	41.3385	middle
38	48	hsa-miR-28-3p_1ss11TA	CACTAGATTGAGAGCTCCTGGA	22					ggtccttgccctcAAGGAGCTCACAGTCTATTGAGttgcctttctgactttcccactagattgagagctcctggagggcaggcact	13	bta-mir-28,hsa-mir-28,mmu-mir-28a,mmu-mir-28c,mmu-mir-28b,ppy-mir-28,mml-mir-28,rno-mir-28,eca-mir-28,ssc-mir-28,cgr-mir-28,mne-mir-28,sla-mir-28,	hsa-mir-28	ggtccttgccctcAAGGAGCTCACAGTCTATTGAGttacctttctgactttccCACTAGATTGTGAGCTCCTGGAgggcaggcact	hsa-miR-28-3p	CACTAGATTGTGAGCTCCTGGA	3'	Diff	gp3	(((.(((((((((.((((((((.(((((((.((((((........))))....)).))))))).)))))))).))))))))).)))	86	53.5	-45.2	46.5371	63.1932	52.1217	485.563	93.79	20.1348	207.356	55.184	96.5142	middle
39	49	mml-miR-28-5p_R+1	AAGGAGCTCACAGTCTATTGAGA	23					ggtccttgccctcAAGGAGCTCACAGTCTATTGAGtttcctttgtgactttccCACTAGATTGTGAGCTCCTGGAgggcaggcact	8	mml-mir-28,hsa-mir-28,mmu-mir-28a,rno-mir-28,eca-mir-28,cfa-mir-28,ssc-mir-28,cgr-mir-28,	mml-mir-28	ggtccttgccctcAAGGAGCTCACAGTCTATTGAGtttcctttgtgactttccCACTAGATTGTGAGCTCCTGGAgggcaggcact	mml-miR-28-5p	AAGGAGCTCACAGTCTATTGAG	5'	Diff	gp3	(((.(((((((((.((((((((((((((((.((((((........))))....)).)))))))))))))))).))))))))).)))	86	52.3	-50	19.0379	12.1008	14.6642	300.744	24.2482	4.64648	94.5131	20.2813	41.3385	middle
40	51	cgr-miR-29a-3p_1ss3GT	TATCACCATCTGAAATCGGTT	21					ttagaggatgACTGATTTCTTTTGGTGTTCAGAGtcaatagaattttcTAGCACCATCTGAAATCGGTTataatgatt	23	cgr-mir-29a,hsa-mir-29a,hsa-mir-29c,mmu-mir-29a,bta-mir-29d,ptr-mir-29c,dre-mir-29a,eca-mir-29a,eca-mir-29c-2,cfa-mir-29a,ggo-mir-29c,ssc-mir-29a,pma-mir-29a,pma-mir-29b,cgr-mir-29c,xtr-mir-29c,ccr-mir-29a,tni-mir-29a-1,	cgr-mir-29a	ttagaggatgACTGATTTCTTTTGGTGTTCAGAGtcaatagaattttcTAGCACCATCTGAAATCGGTTataatgatt	cgr-miR-29a-3p	TAGCACCATCTGAAATCGGTT	3'	Diff	gp3	.......((((((((((((...(((((((.((((...........)))))))))))...)))))))))))).......	64	33.3	-26	7.40363	5.37815	16.2582	49.8013	7.3202	1.03255	40.0965	7.54653	9.34008	middle
41	52	pma-miR-30a-5p_R+2	TGTAAACATCCTCGACTGGAAGCCA	25					tgcacatcTGTAAACATCCTCGACTGGAAGCccgtgctttgacaagtGCTTTTAGTCGGATGTTTGCGTCtgtctc	37	pma-mir-30a,tgu-mir-30a,hsa-mir-30e,hsa-mir-30d,mmu-mir-30e,mmu-mir-30d,mmu-mir-30f,bta-mir-30e,bta-mir-30d,ptr-mir-30e,mml-mir-30e,mml-mir-30d,mdo-mir-30a,mdo-mir-30d,rno-mir-30a,oan-mir-30e,oan-mir-30d,dre-mir-30d,dre-mir-30e-2,ggo-mir-30e,aca-mir-30e,aca-mir-30a,aca-mir-30d,ssc-mir-30e,ssc-mir-30a,ssc-mir-30d,pma-mir-30c,pma-mir-30d,pma-mir-30b,pma-mir-30e,cgr-mir-30e,xtr-mir-30e,ola-mir-30a,c…	pma-mir-30a	tgcacatcTGTAAACATCCTCGACTGGAAGCccgtgctttgacaagtGCTTTTAGTCGGATGTTTGCGTCtgtctc	pma-miR-30a-5p	TGTAAACATCCTCGACTGGAAGC	5'	Diff	gp3	...(((..(((((((((((..((((..((((...((......))...))))..)))))))))))))))..)))...	70	48.7	-28.1	74.2126	113.165	109.344	94.3458	62.2217	80.8832	95.0859	80.3391	91.3252	middle
42	52	pma-miR-30a-5p_R+2	TGTAAACATCCTCGACTGGAAGCCA	25					tgcacatcTGTAAACATCCTCGACTGGAAGCccgtgctttgacaagtGCTTTTAGTCGGATGTTTGCGTCtgtctc	3	pma-mir-30a,ola-mir-30e,ola-mir-30a,	pma-mir-30a	tgcacatcTGTAAACATCCTCGACTGGAAGCccgtgctttgacaagtGCTTTTAGTCGGATGTTTGCGTCtgtctc	pma-miR-30a-5p	TGTAAACATCCTCGACTGGAAGC	5'	Diff	gp3	...(((..(((((((((((..((((..((((...((......))...))))..)))))))))))))))..)))...	70	48.7	-28.1	74.2126	113.165	109.344	94.3458	62.2217	80.8832	95.0859	80.3391	91.3252	middle
43	54	tgu-miR-30a-5p_L+3R-1	ATCTGTAAACATCCTTGACTGGAAGC	26					ttggggcagtcagtgcctcTGTAAACATCCTTGACTGGAAGCTggaagggctggaaggagCTTTCAGTCGGATGTTTACAGCagcaggctgc	18	tgu-mir-30a,hsa-mir-30e,hsa-mir-30d,mmu-mir-30e,mmu-mir-30d,mml-mir-30e,mdo-mir-30a,mdo-mir-30d,rno-mir-30a,oan-mir-30e,dre-mir-30e-2,aca-mir-30e,aca-mir-30a,ipu-mir-30e,ssc-mir-30e,ssc-mir-30a,cgr-mir-30e,cgr-mir-30d,	tgu-mir-30a	ttggggcagtcagtgcctcTGTAAACATCCTTGACTGGAAGCTggaagggctggaaggagCTTTCAGTCGGATGTTTACAGCagcaggctgc	tgu-miR-30a-5p	TGTAAACATCCTTGACTGGAAGCT	5'	Diff	gp3	.....((((((..(((..((((((((((((..(((((((((((...............)))))))))))))))))))))))..)))))))))	87	54.3	-44.4	5.99342	4.92997	9.88241	6.3635	0.915025	1.37674	3.43684	3.45882	5.18893	low
43	55	tgu-miR-30a-3p_R+1_1ss22CT	CTTTCAGTCGGATGTTTACAGTA	23					ttggggcagtcagtgcctcTGTAAACATCCTTGACTGGAAGCTggaagggctggaaggagCTTTCAGTCGGATGTTTACAGCagcaggctgc	18	tgu-mir-30a,hsa-mir-30e,hsa-mir-30d,mmu-mir-30e,mmu-mir-30d,mml-mir-30e,mdo-mir-30a,mdo-mir-30d,rno-mir-30a,oan-mir-30e,dre-mir-30e-2,aca-mir-30e,aca-mir-30a,ipu-mir-30e,ssc-mir-30e,ssc-mir-30a,cgr-mir-30e,cgr-mir-30d,	tgu-mir-30a	ttggggcagtcagtgcctcTGTAAACATCCTTGACTGGAAGCTggaagggctggaaggagCTTTCAGTCGGATGTTTACAGCagcaggctgc	tgu-miR-30a-3p	CTTTCAGTCGGATGTTTACAGC	3'	Diff	gp3	.....((((((..(((..((((((((((((..(((((((((((...............)))))))))))))))))))))))..)))))))))	87	54.3	-44.4	45.4795	67.2269	49.7308	48.9713	51.2414	32.0091	37.8053	46.2225	40.4737	middle
44	56	bta-miR-30f_1ss11CA	TGTAAACACCATACACTCTCAGCT	24					gagggccagatacTGTAAACACCCTACACTCTCAGCTgtgcacagtgagaaagctgggagaaggctgtttactctctctgcctt	47	bta-mir-30f,hsa-mir-30c-1,hsa-mir-30b,mmu-mir-30c-1,mmu-mir-30b,bta-mir-30c,bta-mir-30b,ptr-mir-30c-1,mdo-mir-30c-1,mdo-mir-30b,rno-mir-30b,oan-mir-30c-1,oan-mir-30c-2,oan-mir-30b,dre-mir-30c,dre-mir-30b,eca-mir-30b,cfa-mir-30c-1,cfa-mir-30b,ggo-mir-30b,aca-mir-30c,aca-mir-30b,ipu-mir-30c,ipu-mir-30b,ssc-mir-30c-1,ssc-mir-30b,pma-mir-30f-2,pma-mir-30f-1,pma-mir-30g,cgr-mir-30b,xtr-mir-30c-2,xtr-m…	bta-mir-30f	gagggccagatacTGTAAACACCCTACACTCTCAGCTgtgcacagtgagaaagctgggagaaggctgtttactctctctgcctt	bta-miR-30f	TGTAAACACCCTACACTCTCAGCT	5'	Diff	gp3	.((((.((((....(((((((.(((...(((((((((...(.....)....))))))))).))).)))))))....))))))))	83	51.2	-33.1	1.05766	2.68907	2.86909	136.124	7.3202	3.09765	17.1842	4.71658	11.4157	middle
45	57	dre-miR-30a_1ss22GA	TGTAAACATTCCCGACTGGAAA	22					ggctccttgcagtTGTAAACATTCCCGACTGGAAGttgtaatgcagaaaatctcagctttcagtctgatgtttgctgctactggtggcc	1	dre-mir-30a,	dre-mir-30a	ggctccttgcagtTGTAAACATTCCCGACTGGAAGttgtaatgcagaaaatctcagctttcagtctgatgtttgctgctactggtggcc	dre-miR-30a	TGTAAACATTCCCGACTGGAAG	5'	Diff	gp3	(((..((...((..(((((((((...((((((((((((..((.......))..)))))))))))).)))))))))..))...))..)))	89	47.2	-35.1	5.28831	5.37815	2.86909	3.32009	7.3202	8.26041	9.16491	3.77326	4.15115	low
49	64	cin-miR-33_R+4	GTGCATTGTAGTTGCATTGCAAT	23					tggtagttttcccttGTGCATTGTAGTTGCATTGcactgttgcattgtgggtaatgtgacaacaatacaaccgggatttctgcacagtcatcataaatttg	15	cin-mir-33,tgu-mir-33,hsa-mir-33a,mmu-mir-33,bta-mir-33a,ppy-mir-33a,mdo-mir-33,rno-mir-33,oan-mir-33b,eca-mir-33a,cfa-mir-33a,pma-mir-33a,pma-mir-33a,	cin-mir-33	tggtagttttcccttGTGCATTGTAGTTGCATTGcactgttgcattgtgggtaatgtgacaacaatacaaccgggatttctgcacagtcatcataaatttg	cin-miR-33	GTGCATTGTAGTTGCATTG	5'	Diff	gp3	((((((...((((...((.(((((.((..((((((.(..(......)..)))))))..)).))))).))...))))...)))).))...............	86	40.6	-31.5	6.34597	6.72269	9.56362	2.49006	5.49015	5.16276	13.7474	2.82995	1.03779	middle
50	65	bta-miR-34b_R+2	AGGCAGTGTAATTAGCTGATTGTT	24					gtgctcggtttgtAGGCAGTGTAATTAGCTGATTGtactctcatgcttacaatcactagttccactgccatcaaaacaaggcac	21	bta-mir-34b,tgu-mir-34c-2,tgu-mir-34b,hsa-mir-34c,mmu-mir-34b,mmu-mir-34c,mml-mir-34c,mdo-mir-34b,oan-mir-34a,eca-mir-34b,cfa-mir-34b,cfa-mir-34c,ssc-mir-34c-2,ssc-mir-34c-1,cgr-mir-34b,cgr-mir-34c,xtr-mir-34b-3,xtr-mir-34b-4,	bta-mir-34b	gtgctcggtttgtAGGCAGTGTAATTAGCTGATTGtactctcatgcttacaatcactagttccactgccatcaaaacaaggcac	bta-miR-34b	AGGCAGTGTAATTAGCTGATTG	5'	Diff	gp3	(((((..((((...(((((((.((((((.((((((((..........)))))))))))))).)))))))....))))..)))))	84	44	-35.5	6.34597	6.72269	10.52	8.30021	3.6601	0	37.8053	9.43316	6.22672	middle
50	66	mmu-miR-34b-3p_2ss9AG10CT	AATCACTAGTTCCACTGCCATC	22					gtgctcggtttgtAGGCAGTGTAATTAGCTGATTGtactctcatgcttacaatcactagttccactgccatcaaaacaaggcac	21	bta-mir-34b,tgu-mir-34c-2,tgu-mir-34b,hsa-mir-34c,mmu-mir-34b,mmu-mir-34c,mml-mir-34c,mdo-mir-34b,oan-mir-34a,eca-mir-34b,cfa-mir-34b,cfa-mir-34c,ssc-mir-34c-2,ssc-mir-34c-1,cgr-mir-34b,cgr-mir-34c,xtr-mir-34b-3,xtr-mir-34b-4,	mmu-mir-34b	gtgctcggtttgtAGGCAGTGTAATTAGCTGATTGTagtgcggtgctgacAATCACTAACTCCACTGCCATCaaaacaaggcac	mmu-miR-34b-3p	AATCACTAACTCCACTGCCATC	3'	Diff	gp3	(((((..((((...(((((((.((((((.((((((((..........)))))))))))))).)))))))....))))..)))))	84	44	-35.5	26.4415	24.2017	22.9527	26.5607	18.3005	2.0651	156.949	16.9797	37.3603	middle
52	69	ola-miR-92a_R+3	TATTGCACTTGTCCCGGCCTGTAT	24					tggaagatgtcctgtcctgtgcaggtggggattagtagcaatgctgttctccacgaggTATTGCACTTGTCCCGGCCTGtaaaggaacggggagatgaagctg	52	ola-mir-92a-2,hsa-mir-92a-2,hsa-mir-92a-1,mmu-mir-92a-2,mmu-mir-92a-1,bta-mir-92a-2,ptr-mir-92-2,mdo-mir-92a-1,rno-mir-92a-1,rno-mir-92a-2,oan-mir-92b,oan-mir-92d,cin-mir-92b,cin-mir-92a,dre-mir-92a-1,dre-mir-92a-2,eca-mir-92a-2,eca-mir-92a,cfa-mir-92a-2,cfa-mir-92a-1,aca-mir-92a-2,ipu-mir-92a-1,ipu-mir-92a-2,ssc-mir-92a-2,ssc-mir-92a-1,xtr-mir-92a-2,xtr-mir-92a-1,ola-mir-92b,bfl-mir-92a-1,bfl-mi…	ola-mir-92a-2	tggaagatgtcctgtcctgtgcaggtggggattagtagcaatgctgttctccacgaggTATTGCACTTGTCCCGGCCTGtaaaggaacggggagatgaagctg	ola-miR-92a	TATTGCACTTGTCCCGGCCTG	3'	Diff	gp3	.........(((((((((.((((((..((((..(((.((((((((..((.....)))))))))))))..))))..)))))).)))).)))))...........	83	53.4	-42.9	27578.5	57680	27703.9	34257.9	29718.6	31117	47787	25006.4	34007.7	high
53	70	xtr-miR-92b_R+1	TATTGCACTCGTCCCGGCCTCC	22					tacagaaggatcgggatgttgtgcactgttgtcctttctcctgccaaTATTGCACTCGTCCCGGCCTCctgcg	23	xtr-mir-92b,hsa-mir-92b,mmu-mir-92b,bta-mir-92b,ppy-mir-92b,ptr-mir-92b,mml-mir-92b,mdo-mir-92b,rno-mir-92b,dre-mir-92b,eca-mir-92b,cfa-mir-92b,ggo-mir-92b,ipu-mir-92b,ssc-mir-92b,pma-mir-92a,cgr-mir-92b,bfl-mir-92b,ccr-mir-92b,bbe-mir-92b,odi-mir-92a,xbo-mir-92a,xbo-mir-92b,	xtr-mir-92b	tacagaaggatcgggatgttgtgcactgttgtcctttctcctgccaaTATTGCACTCGTCCCGGCCTCctgcg	xtr-miR-92b	TATTGCACTCGTCCCGGCCTC	3'	Diff	gp3	..(((.(((.((((((((..(((((.(((((.............))))).))))).))))))))))).)))..	69	54.8	-30.5	1050.26	1173.11	1649.73	1013.46	716.922	1019.13	1061.41	2130.95	905.988	middle
57	74	cin-miR-92c-3p_1ss18TC	TATTGCACTCGTCCCGGCCTAT	22					tcccaaacttataaactgtacctgcatacttAGGCCTGGCGAAGTGCATTGcgttgtcatggtcgTATTGCACTCGTCCCGGTCTATgtatctggtaaaaa	1	cin-mir-92c,	cin-mir-92c	tcccaaacttataaactgtacctgcatacttAGGCCTGGCGAAGTGCATTGcgttgtcatggtcgTATTGCACTCGTCCCGGTCTATgtatctggtaaaaa	cin-miR-92c-3p	TATTGCACTCGTCCCGGTCTAT	3'	Diff	gp3	..................((((...((((.((((((.(((((.(((((.((((..........)))).)))))))).)).)))))).))))..))))....	79	45.5	-34.1	2.11532	6.72269	4.78181	7.05518	6.40517	3.09765	4.00965	0.471658	4.67004	low
58	75	lla-miR-93_L+1R-2	CAAAGTGCTGTTCGTGCAGGT	21					ctcggggctccAAAGTGCTGTTCGTGCAGGTAGtgtgattacctgacctactgctgagctagcacttcccgagcccccgg	16	lla-mir-93,hsa-mir-93,mmu-mir-93,bta-mir-93,ppy-mir-93,mml-mir-93,mdo-mir-93,rno-mir-93,eca-mir-93,cfa-mir-93,pma-mir-20b,cgr-mir-93,xtr-mir-93a,xtr-mir-93b,sha-mir-93,age-mir-93,	lla-mir-93	ctcggggctccAAAGTGCTGTTCGTGCAGGTAGtgtgattacctgacctactgctgagctagcacttcccgagcccccgg	lla-miR-93	AAAGTGCTGTTCGTGCAGGTAG	5'	Diff	gp3	...(((((((..((((((((((((.((((.(((.((.........)))))))))))))).)))))))...)))))))...	74	60	-37.6	97.3049	68.5714	77.4653	449.872	85.0973	34.0742	438.77	56.5989	138.026	middle
59	76	bta-miR-95_R-1	TTCAACGGGTATTTATTGAGC	21					aacacagcgggcgctcaataaatgtttgttgaattgagatgcgctaaaTTCAACGGGTATTTATTGAGCAcccactctgtg	6	bta-mir-95,hsa-mir-95,eca-mir-95,cfa-mir-95,ssc-mir-95,ppa-mir-95,	bta-mir-95	aacacagcgggcgctcaataaatgtttgttgaattgagatgcgctaaaTTCAACGGGTATTTATTGAGCAcccactctgtg	bta-miR-95	TTCAACGGGTATTTATTGAGCA	3'	Diff	gp3	..(((((.(((.((((((((((((..(((((((((.((.....)).)))))))))..)))))))))))).)))...)))))	79	43.2	-39.6	2.11532	0	3.82545	296.318	10.9803	5.16276	10.3105	6.60321	26.9825	middle
60	77	hsa-miR-99b-5p	CACCCGTAGAACCGACCTTGCG	22					ggcaccCACCCGTAGAACCGACCTTGCGgggccttcgccgcacaCAAGCTCGTGTCTGTGGGTCCGtgtc	3	hsa-mir-99b,ptr-mir-99b,cfa-mir-99b,	hsa-mir-99b	ggcaccCACCCGTAGAACCGACCTTGCGgggccttcgccgcacaCAAGCTCGTGTCTGTGGGTCCGtgtc	hsa-miR-99b-5p	CACCCGTAGAACCGACCTTGCG	5'	Yes	gp3	(((((..((((..(((..(((.(((((((((...)).)))))....)).)))..)))..))))..)))))	70	67.1	-28.8	52.8831	56.4706	50.6872	550.304	93.3325	18.5859	301.296	65.0888	127.648	middle
61	79	ccr-miR-99_L-4R+3	CGTAGATCCGATCTTGTGAA	20					agccacttgtcattAACCCGTAGATCCGATCTTGTgataagtttaatggcaccaccgtagatccgatcttgtgataagtttaatggcacaagctcgttctatgggtctctgtctctgtggtagaaaatc	16	ccr-mir-99,mmu-mir-100,bta-mir-100,dre-mir-99-1,dre-mir-99-2,aca-mir-99b,ipu-mir-99b,ipu-mir-99a,pma-mir-100a,pma-mir-100b,cgr-mir-100,xtr-mir-100,ola-mir-100-1,bfl-mir-100,bbe-mir-100,	ccr-mir-99	agccacttgtcattAACCCGTAGATCCGATCTTGTgataagtttaatggcaccaccgtagatccgatcttgtgataagtttaatggcacaagctcgttctatgggtctctgtctctgtggtagaaaatc	ccr-miR-99	AACCCGTAGATCCGATCTTGT	3'	Diff	gp3	.(((((....((...(((((((((..(((.((((((....((......))....((((((((...(((....)))..)))).)))))))))).))).)))))))))...)).....)))))........	120	43.4	-36.4	2.11532	8.73949	1.91272	8.30021	4.57512	4.13021	4.00965	4.24492	3.63225	low
64	82	bta-miR-106b	TAAAGTGCTGACAGTGCAGAT	21					cctgccggggcTAAAGTGCTGACAGTGCAGATagtggtcctgtgtgctaccgcactgtgggtacttgctgctccggcagg	9	bta-mir-106b,hsa-mir-106b,mmu-mir-106b,mml-mir-106b,eca-mir-106b,cfa-mir-106b,cgr-mir-106b,oar-mir-106b,lla-mir-106b,	bta-mir-106b	cctgccggggcTAAAGTGCTGACAGTGCAGATagtggtcctgtgtgctaccgcactgtgggtacttgctgctccggcagg	bta-miR-106b	TAAAGTGCTGACAGTGCAGAT	5'	Yes	gp3	(((((((((((..((((((..(((((((.....(((((.......))))).)))))))..))))))...)))))))))))	80	61.2	-46.7	53.9407	51.0924	44.949	498.013	45.7512	15.4883	195.9	49.0524	98.5897	middle
64	83	hsa-miR-106b-3p_R-2	CCGCACTGTGGGTACTTGCT	20					cctgccggggcTAAAGTGCTGACAGTGCAGATagtggtcctgtgtgctaccgcactgtgggtacttgctgctccggcagg	9	bta-mir-106b,hsa-mir-106b,mmu-mir-106b,mml-mir-106b,eca-mir-106b,cfa-mir-106b,cgr-mir-106b,oar-mir-106b,lla-mir-106b,	hsa-mir-106b	cctgccggggcTAAAGTGCTGACAGTGCAGATagtggtcctctccgtgctaCCGCACTGTGGGTACTTGCTGCtccagcagg	hsa-miR-106b-3p	CCGCACTGTGGGTACTTGCTGC	3'	Diff	gp3	(((((((((((..((((((..(((((((.....(((((.......))))).)))))))..))))))...)))))))))))	80	61.2	-46.7	10.5766	5.37815	7.6509	31.5408	4.57512	3.09765	40.0965	3.77326	7.26451	middle
67	87	bta-miR-125a_R+1	TCCCTGAGACCCTTTAACCTGTGA	24					tgccggcctctgcgTCCCTGAGACCCTTTAACCTGTGaggacgtccagggtcacaggtgaggttcttgggagcctggcgtccggcc	40	bta-mir-125a,hsa-mir-125a,mmu-mir-125a,mml-mir-125a,mdo-mir-125b-1,rno-mir-125a,oan-mir-125,dre-mir-125a-1,dre-mir-125a-2,dre-mir-125b-1,dre-mir-125b-3,dre-mir-125c,eca-mir-125a,cfa-mir-125a,ggo-mir-125a,aca-mir-125a,aca-mir-125b-1,ipu-mir-125a-2,ipu-mir-125a-1,ipu-mir-125b-3,ipu-mir-125c,ssc-mir-125a,pma-mir-125,cgr-mir-125a,xtr-mir-125a,ola-mir-125a,ola-mir-125b-2,bfl-mir-125a,ccr-mir-125b,ccr-…	bta-mir-125a	tgccggcctctgcgTCCCTGAGACCCTTTAACCTGTGaggacgtccagggtcacaggtgaggttcttgggagcctggcgtccggcc	bta-miR-125a	TCCCTGAGACCCTTTAACCTGTG	5'	Diff	gp3	.((((((((..((.((((.((((.((((..((((((((((....))....)))))))))))).))))))))))..)).).))))).	84	65.1	-40.6	109.468	94.7899	103.765	1308.94	141.829	38.7207	524.118	108.01	190.434	middle
68	89	cgr-miR-125a-5p	TCCCTGAGACCCTTTAACCTGTGA	24					gcctctgggTCCCTGAGACCCTTTAACCTGTGAggacgtccagggtcACAGGTGAGGTTCTTGGGAGCctggcgcctg	11	cgr-mir-125a,hsa-mir-125a,mmu-mir-125a,ptr-mir-125a,mml-mir-125a,rno-mir-125a,oan-mir-125,eca-mir-125a,aca-mir-125a,bfl-mir-125a,bbe-mir-125a,	cgr-mir-125a	gcctctgggTCCCTGAGACCCTTTAACCTGTGAggacgtccagggtcACAGGTGAGGTTCTTGGGAGCctggcgcctg	cgr-miR-125a-5p	TCCCTGAGACCCTTTAACCTGTGA	5'	Yes	gp3	(((...(((..((..(((.((((..((((((((((....))....)))))))))))).)))..))..)))))).....	73	62.8	-37.3	109.468	94.7899	103.765	1308.94	141.829	38.7207	524.118	108.01	190.434	middle
69	91	ola-miR-126-5p_L+3	ATCCATTATTACTTTTGGTACGCG	24					cgcaacatggccagctttgcggtcCATTATTACTTTTGGTACGCGctatgccactctcaacTCGTACCGTGAGTAATAATGcactgcgactggtgccgactccg	23	ola-mir-126,hsa-mir-126,mmu-mir-126a,bta-mir-126,ppy-mir-126,ptr-mir-126,mml-mir-126,mdo-mir-126,rno-mir-126a,oan-mir-126,cin-mir-126,dre-mir-126a,dre-mir-126b,eca-mir-126,aca-mir-126,ssc-mir-126,pma-mir-126,cgr-mir-126,xtr-mir-126,ccr-mir-126,tni-mir-126,sha-mir-126,csa-mir-126,	ola-mir-126	cgcaacatggccagctttgcggtcCATTATTACTTTTGGTACGCGctatgccactctcaacTCGTACCGTGAGTAATAATGcactgcgactggtgccgactccg	ola-miR-126-5p	CATTATTACTTTTGGTACGCG	5'	Diff	gp3	.........(((((..(((((((.((((((((((..(((((((...................)))))))..)))))))))).))))))))))))..........	85	52.9	-36.1	49.7101	41.0084	70.7708	33.6159	53.0714	24.265	41.8149	39.1476	46.1815	middle
69	92	ola-miR-126-3p_R+3	TCGTACCGTGAGTAATAATGCAA	23					cgcaacatggccagctttgcggtcCATTATTACTTTTGGTACGCGctatgccactctcaacTCGTACCGTGAGTAATAATGcactgcgactggtgccgactccg	23	ola-mir-126,hsa-mir-126,mmu-mir-126a,bta-mir-126,ppy-mir-126,ptr-mir-126,mml-mir-126,mdo-mir-126,rno-mir-126a,oan-mir-126,cin-mir-126,dre-mir-126a,dre-mir-126b,eca-mir-126,aca-mir-126,ssc-mir-126,pma-mir-126,cgr-mir-126,xtr-mir-126,ccr-mir-126,tni-mir-126,sha-mir-126,csa-mir-126,	ola-mir-126	cgcaacatggccagctttgcggtcCATTATTACTTTTGGTACGCGctatgccactctcaacTCGTACCGTGAGTAATAATGcactgcgactggtgccgactccg	ola-miR-126-3p	TCGTACCGTGAGTAATAATG	3'	Diff	gp3	.........(((((..(((((((.((((((((((..(((((((...................)))))))..)))))))))).))))))))))))..........	85	52.9	-36.1	77.7381	122.353	101.853	104.998	86.9273	85.7018	112.843	68.3904	98.5897	middle
70	91	ola-miR-126-5p_L+3	ATCCATTATTACTTTTGGTACGCG	24					cgcaacatggccagctttgcggtcCATTATTACTTTTGGTACGCGctatgccactctcaacTCGTACCGTGAGTAATAATGcactgcgactggtgccgactccg	16	ola-mir-126,hsa-mir-126,mmu-mir-126a,bta-mir-126,mdo-mir-126,rno-mir-126a,oan-mir-126,dre-mir-126a,dre-mir-126b,eca-mir-126,aca-mir-126,ipu-mir-126b,ssc-mir-126,xtr-mir-126,ccr-mir-126,	ola-mir-126	cgcaacatggccagctttgcggtcCATTATTACTTTTGGTACGCGctatgccactctcaacTCGTACCGTGAGTAATAATGcactgcgactggtgccgactccg	ola-miR-126-5p	CATTATTACTTTTGGTACGCG	5'	Diff	gp3	.........(((((..(((((((.((((((((((..(((((((...................)))))))..)))))))))).))))))))))))..........	85	52.9	-36.1	49.7101	41.0084	70.7708	33.6159	53.0714	24.265	41.8149	39.1476	46.1815	middle
70	92	ola-miR-126-3p_R+3	TCGTACCGTGAGTAATAATGCAA	23					cgcaacatggccagctttgcggtcCATTATTACTTTTGGTACGCGctatgccactctcaacTCGTACCGTGAGTAATAATGcactgcgactggtgccgactccg	16	ola-mir-126,hsa-mir-126,mmu-mir-126a,bta-mir-126,mdo-mir-126,rno-mir-126a,oan-mir-126,dre-mir-126a,dre-mir-126b,eca-mir-126,aca-mir-126,ipu-mir-126b,ssc-mir-126,xtr-mir-126,ccr-mir-126,	ola-mir-126	cgcaacatggccagctttgcggtcCATTATTACTTTTGGTACGCGctatgccactctcaacTCGTACCGTGAGTAATAATGcactgcgactggtgccgactccg	ola-miR-126-3p	TCGTACCGTGAGTAATAATG	3'	Diff	gp3	.........(((((..(((((((.((((((((((..(((((((...................)))))))..)))))))))).))))))))))))..........	85	52.9	-36.1	77.7381	122.353	101.853	104.998	86.9273	85.7018	112.843	68.3904	98.5897	middle
72	95	bta-miR-127	TCGGATCCGTCTGAGCTTGGCT	22					tgatcactgtctccagcctgctgaagctcagagggctctgattcagaaagatcaTCGGATCCGTCTGAGCTTGGCTggtcggaagtctcctcatc	9	bta-mir-127,hsa-mir-127,mmu-mir-127,mml-mir-127,rno-mir-127,cfa-mir-127,ggo-mir-127,ssc-mir-127,oar-mir-127,	bta-mir-127	tgatcactgtctccagcctgctgaagctcagagggctctgattcagaaagatcaTCGGATCCGTCTGAGCTTGGCTggtcggaagtctcctcatc	bta-miR-127	TCGGATCCGTCTGAGCTTGGCT	3'	Yes	gp3	.(((..(((...((((((.....(((((((((.((.((((((((.....))..)))))).)).))))))))))))))).)))..)))........	86	53.7	-38.4	82.4976	52.4369	77.4653	354.419	75.9471	30.9765	359.723	64.1455	138.026	middle
73	96	tni-miR-128_R+1_1ss22TA	TCACAGTGAACCGGTCTCTTTAG	23					gctgcatacggggccgggacgctgtttgagagtccactatgaatcTCACAGTGAACCGGTCTCTTTTgcagc	7	tni-mir-128-1,dre-mir-128-1,ccr-mir-128,fru-mir-128-1,	tni-mir-128-1	gctgcatacggggccgggacgctgtttgagagtccactatgaatcTCACAGTGAACCGGTCTCTTTTgcagc	tni-miR-128	TCACAGTGAACCGGTCTCTTTT	3'	Diff	gp3	((((((...((((((((..((((((..((((.((......)).))))))))))..))))))))...))))))	72	55.6	-38.2	15.8649	8.06722	12.4327	10.7903	12.8103	14.4557	35.514	12.2631	18.6802	middle
74	97	dre-miR-129-5p_R-1	CTTTTTGCGGTCTGGGCTTGC	21					gtctttcacgaatCTTTTTGCGGTCTGGGCTTGCTgttctcaactatcaatgggAAGCCCTTACCCCAAAAAGCATttgcggagggc	41	dre-mir-129-2,tgu-mir-129,hsa-mir-129-2,hsa-mir-129-1,mmu-mir-129-2,mmu-mir-129-1,bta-mir-129-1,bta-mir-129-2,ptr-mir-129-2,ptr-mir-129-1,mml-mir-129-2,mdo-mir-129,rno-mir-129-2,rno-mir-129-1,oan-mir-129,dre-mir-129-1,eca-mir-129b,eca-mir-129a,cfa-mir-129-2,cfa-mir-129-1,aca-mir-129b,aca-mir-129a,ipu-mir-129-4,ipu-mir-129-2,ipu-mir-129-3,ipu-mir-129-1,ssc-mir-129b,ssc-mir-129a,pma-mir-129a,cgr-mi…	dre-mir-129-1	gtccttttcaggtCTTTTTGCGGTCTGGGCTTGCTgttccttgaaccagtagccaggaagcccttaccccaaaaagtatctgcagaggac	dre-miR-129-5p	CTTTTTGCGGTCTGGGCTTGCT	5'	Diff	gp3	(((((((.((((((((((((.(((..((((((.(..((..........))..).))))))..))).))))))).))))).)))))))	87	49.4	-36.7	317.827	141.176	170.232	141.934	171.567	161.594	185.589	127.819	154.111	middle
74	98	dre-miR-129-3p	AAGCCCTTACCCCAAAAAGCAT	22					gtctttcacgaatCTTTTTGCGGTCTGGGCTTGCTgttctcaactatcaatgggAAGCCCTTACCCCAAAAAGCATttgcggagggc	41	dre-mir-129-2,tgu-mir-129,hsa-mir-129-2,hsa-mir-129-1,mmu-mir-129-2,mmu-mir-129-1,bta-mir-129-1,bta-mir-129-2,ptr-mir-129-2,ptr-mir-129-1,mml-mir-129-2,mdo-mir-129,rno-mir-129-2,rno-mir-129-1,oan-mir-129,dre-mir-129-1,eca-mir-129b,eca-mir-129a,cfa-mir-129-2,cfa-mir-129-1,aca-mir-129b,aca-mir-129a,ipu-mir-129-4,ipu-mir-129-2,ipu-mir-129-3,ipu-mir-129-1,ssc-mir-129b,ssc-mir-129a,pma-mir-129a,cgr-mi…	dre-mir-129-2	gtctttcacgaatCTTTTTGCGGTCTGGGCTTGCTgttctcaactatcaatgggAAGCCCTTACCCCAAAAAGCATttgcggagggc	dre-miR-129-3p	AAGCCCTTACCCCAAAAAGCAT	3'	Yes	gp3	(((((((.((((((((((((.(((..((((((.(..((..........))..).))))))..))).))))))).))))).)))))))	87	49.4	-36.7	240.089	92.7731	130.543	118.278	112.091	100.674	134.61	141.969	89.2497	middle
75	97	dre-miR-129-5p_R-1	CTTTTTGCGGTCTGGGCTTGC	21					gtctttcacgaatCTTTTTGCGGTCTGGGCTTGCTgttctcaactatcaatgggAAGCCCTTACCCCAAAAAGCATttgcggagggc	19	dre-mir-129-2,tgu-mir-129,hsa-mir-129-2,hsa-mir-129-1,mmu-mir-129-2,mmu-mir-129-1,bta-mir-129-2,mml-mir-129-2,mdo-mir-129,rno-mir-129-2,rno-mir-129-1,oan-mir-129,eca-mir-129b,eca-mir-129a,ggo-mir-129,aca-mir-129b,aca-mir-129a,ssc-mir-129a,pma-mir-129a,	dre-mir-129-2	gtctttcacgaatCTTTTTGCGGTCTGGGCTTGCTgttctcaactatcaatgggAAGCCCTTACCCCAAAAAGCATttgcggagggc	dre-miR-129-5p	CTTTTTGCGGTCTGGGCTTGCT	5'	Diff	gp3	(((((((.((((((((((((.(((..((((((.(..((..........))..).))))))..))).))))))).))))).)))))))	87	49.4	-36.7	317.827	141.176	170.232	141.934	171.567	161.594	185.589	127.819	154.111	middle
75	98	dre-miR-129-3p	AAGCCCTTACCCCAAAAAGCAT	22					gtctttcacgaatCTTTTTGCGGTCTGGGCTTGCTgttctcaactatcaatgggAAGCCCTTACCCCAAAAAGCATttgcggagggc	19	dre-mir-129-2,tgu-mir-129,hsa-mir-129-2,hsa-mir-129-1,mmu-mir-129-2,mmu-mir-129-1,bta-mir-129-2,mml-mir-129-2,mdo-mir-129,rno-mir-129-2,rno-mir-129-1,oan-mir-129,eca-mir-129b,eca-mir-129a,ggo-mir-129,aca-mir-129b,aca-mir-129a,ssc-mir-129a,pma-mir-129a,	dre-mir-129-2	gtctttcacgaatCTTTTTGCGGTCTGGGCTTGCTgttctcaactatcaatgggAAGCCCTTACCCCAAAAAGCATttgcggagggc	dre-miR-129-3p	AAGCCCTTACCCCAAAAAGCAT	3'	Yes	gp3	(((((((.((((((((((((.(((..((((((.(..((..........))..).))))))..))).))))))).))))).)))))))	87	49.4	-36.7	240.089	92.7731	130.543	118.278	112.091	100.674	134.61	141.969	89.2497	middle
76	99	cgr-miR-130a-3p_R+1_1ss22TC	CAGTGCAATGTTAAAAGGGCACC	23					gctggccggaGCTCTTTTCACATTGTGCTACTgtcttcacctataacgagCAGTGCAATGTTAAAAGGGCATcggccttgt	30	cgr-mir-130a,hsa-mir-130b,mmu-mir-130a,mmu-mir-130b,bta-mir-130b,ppy-mir-130b,ptr-mir-130b,mml-mir-130b,mdo-mir-130a,rno-mir-130a,rno-mir-130b,oan-mir-130c,dre-mir-130b,eca-mir-130b,cfa-mir-130b,ggo-mir-130b,aca-mir-130b,ssc-mir-130b,pma-mir-130b,pma-mir-130a,cgr-mir-130b,xtr-mir-130b,ccr-mir-130a,ccr-mir-130b,sha-mir-130a,	cgr-mir-130a	gctggccggaGCTCTTTTCACATTGTGCTACTgtcttcacctataacgagCAGTGCAATGTTAAAAGGGCATcggccttgt	cgr-miR-130a-3p	CAGTGCAATGTTAAAAGGGCAT	3'	Diff	gp3	...(((((..((((((((.((((((..((.((((...........)).)).))..)))))).))))))))..)))))....	74	49.4	-34.7	38.0758	43.0252	65.0326	34.0309	42.0911	36.1393	48.1158	30.1861	44.6248	middle
77	100	hsa-miR-132-5p_1ss12CA	ACCGTGGCTTTAGATTGTTACT	22					ctgtctccagggcaaccgtggctttagattgttactgtagttctgcattggTAACAGTCTACAGCCATGGTCGctcgggcaagatgc	22	xtr-mir-132,tgu-mir-132,hsa-mir-132,mmu-mir-132,bta-mir-132,mdo-mir-132,rno-mir-132,dre-mir-132-1,dre-mir-132-2,eca-mir-132,cfa-mir-132,aca-mir-132,ipu-mir-132a,ipu-mir-132b,ssc-mir-132,pma-mir-132,cgr-mir-132,ola-mir-132,ccr-mir-132a,tni-mir-132,fru-mir-132,	hsa-mir-132	ccgcccccgcgtctccagggcaACCGTGGCTTTCGATTGTTACTgtgggaactggaggTAACAGTCTACAGCCATGGTCGccccgcagcacgcccacgcgc	hsa-miR-132-5p	ACCGTGGCTTTCGATTGTTACT	5'	Diff	gp3	..((((((.((((.(((((((((.(((((((((((((((....)))...)))))))))))).))))))))).)))).))..))))..	83	51.7	-43.2	1366.5	1431.93	865.508	1090.65	1497.9	1421.82	1010.43	936.712	1234.97	middle
77	101	xtr-miR-132	TAACAGTCTACAGCCATGGTCG	22					ctgtctccagggcaaccgtggctttagattgttactgtagttctgcattggTAACAGTCTACAGCCATGGTCGctcgggcaagatgc	22	xtr-mir-132,tgu-mir-132,hsa-mir-132,mmu-mir-132,bta-mir-132,mdo-mir-132,rno-mir-132,dre-mir-132-1,dre-mir-132-2,eca-mir-132,cfa-mir-132,aca-mir-132,ipu-mir-132a,ipu-mir-132b,ssc-mir-132,pma-mir-132,cgr-mir-132,ola-mir-132,ccr-mir-132a,tni-mir-132,fru-mir-132,	xtr-mir-132	ctgtctccagggcaaccgtggctttagattgttactgtagttctgcattggTAACAGTCTACAGCCATGGTCGctcgggcaagatgc	xtr-miR-132	TAACAGTCTACAGCCATGGTCG	3'	Yes	gp3	..((((((.((((.(((((((((.(((((((((((((((....)))...)))))))))))).))))))))).)))).))..))))..	83	51.7	-43.2	738.248	539.159	738.631	541.174	775.331	543.811	514.762	457.194	869.319	middle
79	103	ppy-miR-133a_L+1_1ss4GA	TTTATCCCCTTCAACCAGCTGT	22					acaatgctttgctagagctggtaaaatggaaccaaatcgcctcttcaatggatTTGTCCCCTTCAACCAGCTGTagctatgcattga	23	ppy-mir-133a,bta-mir-133a-1,mdo-mir-133a-2,oan-mir-133c,cin-mir-133,dre-mir-133b,pma-mir-133b,pma-mir-133a,xtr-mir-133b,xtr-mir-133d,ola-mir-133-3,oar-mir-133,xla-mir-133d,	ppy-mir-133a	acaatgctttgctagagctggtaaaatggaaccaaatcgcctcttcaatggatTTGTCCCCTTCAACCAGCTGTagctatgcattga	ppy-miR-133a	TTGTCCCCTTCAACCAGCTGT	3'	Diff	gp3	.((((((...((((.(((((((.....(((..((((((............)))))))))......))))))).))))...)))))).	85	43.7	-33.4	6.34597	2.68907	4.78181	172.644	7.3202	6.19531	11.4561	8.48984	13.4912	middle
81	106	hsa-miR-136-3p	CATCATCGTCTCAAATGAGTCT	22					ttggatgagccctcggaggACTCCATTTGTTTTGATGATGGAttcttacgctccatcatcgtctcaaatgagtcttcagagggttccatcat	9	bta-mir-136,hsa-mir-136,mmu-mir-136,mml-mir-136,rno-mir-136,eca-mir-136,cfa-mir-136,ssc-mir-136,oar-mir-136,	hsa-mir-136	tgagccctcggaggACTCCATTTGTTTTGATGATGGAttcttatgctcCATCATCGTCTCAAATGAGTCTtcagagggttct	hsa-miR-136-3p	CATCATCGTCTCAAATGAGTCT	3'	Yes	gp3	...(((((((((((.(((((((.((((((...((((((((((.........))))))))))...))))))))))))).)))))))).)))..	87	45.7	-48.1	33.8452	36.3025	16.2582	128.653	17.3855	5.16276	73.3193	12.2631	32.1714	middle
82	107	aca-miR-137b-3p_1ss9TG	TTATTGCTGGAGAATACGCGTAG	23					actgactagctcccttcaataACGGGTATTCTTGGGTATATAatacagatggcgttgTTATTGCTTGAGAATACGCGTAGttgaggggatgctgatt	8	aca-mir-137b,mdo-mir-137b,oan-mir-137b,ola-mir-137,bfl-mir-137,tni-mir-137,bbe-mir-137,xbo-mir-137,	aca-mir-137b	actgactagctcccttcaataACGGGTATTCTTGGGTATATAatacagatggcgttgTTATTGCTTGAGAATACGCGTAGttgaggggatgctgatt	aca-miR-137b-3p	TTATTGCTTGAGAATACGCGTAG	3'	Diff	gp3	......(((((((((((((..(((.(((((((..((((.(((((((.......).))))))))))..))))))).)))..))))))))).))))...	88	42.3	-42.7	64.5174	55.126	111.894	91.3024	69.5419	92.9296	92.7947	32.0727	31.1336	middle
84	109	cgr-miR-139-5p_R+1	TCTACAGTGCACGTGTCTCCAGT	23					caggtgtatTCTACAGTGCACGTGTCTCCAGtgtggctcagaggcTGGAGACGCGGCCCTGTTGGAGTaacaactgaa	15	cgr-mir-139,tgu-mir-139,hsa-mir-139,bta-mir-139,mdo-mir-139,oan-mir-139,dre-mir-139,eca-mir-139,ggo-mir-139,aca-mir-139,ipu-mir-139,xtr-mir-139,ola-mir-139,ccr-mir-139,sha-mir-139,	cgr-mir-139	caggtgtatTCTACAGTGCACGTGTCTCCAGtgtggctcagaggcTGGAGACGCGGCCCTGTTGGAGTaacaactgaa	cgr-miR-139-5p	TCTACAGTGCACGTGTCTCCAG	5'	Diff	gp3	(((.((((((((((((.((.((((((((((((...........)))))))))))))).)))).)))))).)).)))..	76	55.1	-37.6	1610.82	2369.07	2440.16	1891.62	1609.99	1706.29	1933.22	1689.95	2033.02	middle
84	110	cgr-miR-139-3p_R-2_1ss4AG	TGGGGACGCGGCCCTGTTGGA	21					caggtgtatTCTACAGTGCACGTGTCTCCAGtgtggctcagaggcTGGAGACGCGGCCCTGTTGGAGTaacaactgaa	15	cgr-mir-139,tgu-mir-139,hsa-mir-139,bta-mir-139,mdo-mir-139,oan-mir-139,dre-mir-139,eca-mir-139,ggo-mir-139,aca-mir-139,ipu-mir-139,xtr-mir-139,ola-mir-139,ccr-mir-139,sha-mir-139,	cgr-mir-139	caggtgtatTCTACAGTGCACGTGTCTCCAGtgtggctcagaggcTGGAGACGCGGCCCTGTTGGAGTaacaactgaa	cgr-miR-139-3p	TGGAGACGCGGCCCTGTTGGAGT	3'	Diff	gp3	(((.((((((((((((.((.((((((((((((...........)))))))))))))).)))).)))))).)).)))..	76	55.1	-37.6	2.64415	8.73949	3.82545	6.64017	3.20259	6.19531	1.14561	3.3016	3.11336	low
85	109	cgr-miR-139-5p_R+1	TCTACAGTGCACGTGTCTCCAGT	23					caggtgtatTCTACAGTGCACGTGTCTCCAGtgtggctcagaggcTGGAGACGCGGCCCTGTTGGAGTaacaactgaa	8	cgr-mir-139,tgu-mir-139,hsa-mir-139,ptr-mir-139,mdo-mir-139,eca-mir-139,cfa-mir-139,aca-mir-139,	cgr-mir-139	caggtgtatTCTACAGTGCACGTGTCTCCAGtgtggctcagaggcTGGAGACGCGGCCCTGTTGGAGTaacaactgaa	cgr-miR-139-5p	TCTACAGTGCACGTGTCTCCAG	5'	Diff	gp3	(((.((((((((((((.((.((((((((((((...........)))))))))))))).)))).)))))).)).)))..	76	55.1	-37.6	1610.82	2369.07	2440.16	1891.62	1609.99	1706.29	1933.22	1689.95	2033.02	middle
85	110	cgr-miR-139-3p_R-2_1ss4AG	TGGGGACGCGGCCCTGTTGGA	21					caggtgtatTCTACAGTGCACGTGTCTCCAGtgtggctcagaggcTGGAGACGCGGCCCTGTTGGAGTaacaactgaa	8	cgr-mir-139,tgu-mir-139,hsa-mir-139,ptr-mir-139,mdo-mir-139,eca-mir-139,cfa-mir-139,aca-mir-139,	cgr-mir-139	caggtgtatTCTACAGTGCACGTGTCTCCAGtgtggctcagaggcTGGAGACGCGGCCCTGTTGGAGTaacaactgaa	cgr-miR-139-3p	TGGAGACGCGGCCCTGTTGGAGT	3'	Diff	gp3	(((.((((((((((((.((.((((((((((((...........)))))))))))))).)))).)))))).)).)))..	76	55.1	-37.6	2.64415	8.73949	3.82545	6.64017	3.20259	6.19531	1.14561	3.3016	3.11336	low
87	112	hsa-miR-141-3p_R+1	TAACACTGTCTGGTAAAGATGGC	23					cggccggccctgggtcCATCTTCCAGTACAGTGTTGGAtggtctaattgtgaagctccTAACACTGTCTGGTAAAGATGGctcccgggtgggttc	35	hsa-mir-141,hsa-mir-200a,mmu-mir-141,mmu-mir-200a,bta-mir-141,ppy-mir-141,ppy-mir-200a,ptr-mir-141-2,ptr-mir-200a,mml-mir-141,mml-mir-200a,mdo-mir-141,mdo-mir-200a,rno-mir-141,rno-mir-200a,cin-mir-141,dre-mir-141,dre-mir-200a,eca-mir-141,eca-mir-200a,cfa-mir-141,ggo-mir-141,ggo-mir-200a,ipu-mir-200a,cgr-mir-141,ola-mir-200a,bfl-mir-200c,ccr-mir-200a,fru-mir-200a,bbe-mir-200c,ppa-mir-141,sha-mir-1…	hsa-mir-141	cggccggccctgggtcCATCTTCCAGTACAGTGTTGGAtggtctaattgtgaagctccTAACACTGTCTGGTAAAGATGGctcccgggtgggttc	hsa-miR-141-3p	TAACACTGTCTGGTAAAGATGG	3'	Diff	gp3	..(((..(((.(((.(((((((((((.(((((((((((...((.......))...))).))))))))))))..)))))))..))))))..)))..	91	55.8	-46.6	31.7299	29.5798	22.9527	23.2406	29.2808	3.09765	158.095	31.1294	29.058	middle
90	115	pma-miR-143-3p_1ss22CT	TGAGATGAAGCACTGTAACTCT	22					tacccgggGGTGCAGTGCTTTACCTCTGGttgggttgagagtcTGAGATGAAGCACTGTAACTCCggatg	6	pma-mir-143,hsa-mir-4770,dre-mir-143-2,ola-mir-143,ccr-mir-143,	pma-mir-143	tacccgggGGTGCAGTGCTTTACCTCTGGttgggttgagagtcTGAGATGAAGCACTGTAACTCCggatg	pma-miR-143-3p	TGAGATGAAGCACTGTAACTCC	3'	Diff	gp3	...((((((.((((((((((((.(((.(..(........)..).))).)))))))))))).))))))...	64	54.3	-33.9	126.919	158.655	202.749	129.483	92.4175	221.999	98.5228	160.364	132.837	middle
91	116	hsa-miR-144-5p_L+2R-3	TGGGATATCATCATATACTGT	21					gggccctggctgggatatcatcatatactgtaagtttgcaatgagacacTACAGTATAGATGATGTACTagtccgggcaccccc	20	aja-mir-144,hsa-mir-144,mmu-mir-144,bta-mir-144,ppy-mir-144,ptr-mir-144,mml-mir-144,mdo-mir-144,rno-mir-144,dre-mir-144,eca-mir-144,cfa-mir-144,aca-mir-144,ssc-mir-144,xtr-mir-144,ccr-mir-144,tni-mir-144,fru-mir-144,ppa-mir-144,pol-mir-144,	hsa-mir-144	tggggccctggctgGGATATCATCATATACTGTAAGtttgcgatgagacacTACAGTATAGATGATGTACTagtccgggcaccccc	hsa-miR-144-5p	GGATATCATCATATACTGTAAG	5'	Diff	gp3	((((((.((((((.((((((((.(((((((((.((((......))))..))))))))))))))))).)))))).)))).))...	81	48.8	-41.1	3.17299	4.03361	1.91272	25.3157	0.457512	0.516276	19.4754	2.82995	5.18893	middle
91	117	aja-miR-144_R+1	TACAGTATAGATGATGTACTG	21					gggccctggctgggatatcatcatatactgtaagtttgcaatgagacacTACAGTATAGATGATGTACTagtccgggcaccccc	20	aja-mir-144,hsa-mir-144,mmu-mir-144,bta-mir-144,ppy-mir-144,ptr-mir-144,mml-mir-144,mdo-mir-144,rno-mir-144,dre-mir-144,eca-mir-144,cfa-mir-144,aca-mir-144,ssc-mir-144,xtr-mir-144,ccr-mir-144,tni-mir-144,fru-mir-144,ppa-mir-144,pol-mir-144,	aja-mir-144	gggccctggctgggatatcatcatatactgtaagtttgcaatgagacacTACAGTATAGATGATGTACTagtccgggcaccccc	aja-miR-144	TACAGTATAGATGATGTACT	3'	Diff	gp3	((((((.((((((.((((((((.(((((((((.((((......))))..))))))))))))))))).)))))).)))).))...	81	48.8	-41.1	3.17299	4.03361	6.21636	4.15011	1.83005	4.64648	4.00965	11.3198	3.11336	middle
92	118	ggo-miR-144_L+2R-3	TGGGATATCATCATATACTGT	21					ccccagtggggccctggctgGGATATCATCATATACTGTAAGtttgcgatgagacactacagtatagatgatgtactagtccgggcacccccagctctggagcctgacaag	9	ggo-mir-144,hsa-mir-144,mmu-mir-144,mdo-mir-144,rno-mir-144,aca-mir-144,cgr-mir-144,ola-mir-144,pol-mir-144,	ggo-mir-144	ccccagtggggccctggctgGGATATCATCATATACTGTAAGtttgcgatgagacactacagtatagatgatgtactagtccgggcacccccagctctggagcctgacaag	ggo-miR-144	GGATATCATCATATACTGTAAG	5'	Diff	gp3	..((((((((((((.((((((.((((((((.(((((((((.((((......))))..))))))))))))))))).)))))).))))...))))...))))...........	98	53.2	-48.3	3.17299	4.03361	1.91272	25.3157	0.457512	0.516276	19.4754	2.82995	5.18893	middle
92	119	hsa-miR-144-3p_R+1	TACAGTATAGATGATGTACTG	21					ccccagtggggccctggctgGGATATCATCATATACTGTAAGtttgcgatgagacactacagtatagatgatgtactagtccgggcacccccagctctggagcctgacaag	9	ggo-mir-144,hsa-mir-144,mmu-mir-144,mdo-mir-144,rno-mir-144,aca-mir-144,cgr-mir-144,ola-mir-144,pol-mir-144,	hsa-mir-144	tggggccctggctgGGATATCATCATATACTGTAAGtttgcgatgagacacTACAGTATAGATGATGTACTagtccgggcaccccc	hsa-miR-144-3p	TACAGTATAGATGATGTACT	3'	Diff	gp3	..((((((((((((.((((((.((((((((.(((((((((.((((......))))..))))))))))))))))).)))))).))))...))))...))))...........	98	53.2	-48.3	3.17299	4.03361	7.17272	4.15011	1.83005	4.64648	2.86403	11.3198	3.11336	middle
95	123	xtr-miR-146b_R+3	TGAGAACTGAATTCCATGGACTGTA	25					ccaatggcagggcccggctcTGAGAACTGAATTCCATGGACTgttccactcacagcaccctcagtccacagtgttcagtgctccagtctggctgccacta	19	xtr-mir-146b,hsa-mir-146a,mmu-mir-146a,bta-mir-146b,ppy-mir-146a,ptr-mir-146a,mml-mir-146a,mdo-mir-146a,rno-mir-146b,rno-mir-146a,oan-mir-146a,dre-mir-146b,eca-mir-146a,cfa-mir-146a,ggo-mir-146b,ipu-mir-146b,ssc-mir-146a,cgr-mir-146a,cgr-mir-146b,	xtr-mir-146b	ccaatggcagggcccggctcTGAGAACTGAATTCCATGGACTgttccactcacagcaccctcagtccacagtgttcagtgctccagtctggctgccacta	xtr-miR-146b	TGAGAACTGAATTCCATGGACT	5'	Diff	gp3	....((((..((((.((((..(((.(((((((....(((((((..................)))))))....))))))).))).)))).))))))))...	93	57	-37.2	685.365	1081.01	773.219	932.944	892.149	642.247	880.977	758.897	728.007	middle
96	124	xtr-miR-146a_R+1	TGAGAACTGAATTCCATAGGTTA	23					caatgagttcttagcttTGAGAACTGAATTCCATAGGTTgttagaggttagacctatggtgcttagttccatagcttggatcccactggc	19	xtr-mir-146a,tgu-mir-146b,hsa-mir-146b,mmu-mir-146b,bta-mir-146a,ppy-mir-146b,ptr-mir-146b,mdo-mir-146b,oan-mir-146b,dre-mir-146a,eca-mir-146b,cfa-mir-146b,ggo-mir-146a,aca-mir-146a,ipu-mir-146a,ssc-mir-146b,pma-mir-146,ola-mir-146a,ccr-mir-146a,	xtr-mir-146a	caatgagttcttagcttTGAGAACTGAATTCCATAGGTTgttagaggttagacctatggtgcttagttccatagcttggatcccactggc	xtr-miR-146a	TGAGAACTGAATTCCATAGGTT	5'	Diff	gp3	((.((...((..((((.((.(((((((...(((((((((...........)))))))))...))))))))).))))..))...)).))..	88	43.3	-30.4	121.631	127.731	151.583	256.477	211.371	42.3346	564.788	175.928	122.978	middle
98	127	cgr-miR-148b-3p_1ss20TG	TCAGTGCATCACAGAACTTGGT	22					atttgaggtGAAGTTCTGTTATACACTCAGGCtgtggctctgaaagTCAGTGCATCACAGAACTTTGTctcgaaagct	44	cgr-mir-148b,hsa-mir-148b,hsa-mir-148a,hsa-mir-152,mmu-mir-148b,mmu-mir-148a,mmu-mir-152,bta-mir-148b,bta-mir-148a,ppy-mir-152,ptr-mir-148b,ptr-mir-148a,ptr-mir-152,mdo-mir-148,rno-mir-148b,rno-mir-152,oan-mir-148,dre-mir-148,dre-mir-152,eca-mir-148b,cfa-mir-148b,cfa-mir-148a,cfa-mir-152,ggo-mir-148b,ggo-mir-148a,ggo-mir-152,aca-mir-148b,aca-mir-148a,ipu-mir-148,ipu-mir-152,ssc-mir-148b,ssc-mir-1…	cgr-mir-148b	atttgaggtGAAGTTCTGTTATACACTCAGGCtgtggctctgaaagTCAGTGCATCACAGAACTTTGTctcgaaagct	cgr-miR-148b-3p	TCAGTGCATCACAGAACTTTGT	3'	Diff	gp3	.(((((((..(((((((((.((.(((((((((....)).))))......))).)).)))))))))..)))))))....	73	43.6	-30.7	13038.5	12781.6	11178.3	11717.7	13019.6	12656	9190.88	13501.7	10779.8	high
99	128	bta-miR-149-5p	TCTGGCTCCGTGTCTTCACTCCC	23					gccggcgcccaggcTCTGGCTCCGTGTCTTCACTCCCgtgtgtgtccaccgaggGAGGGAGGGACGGGGGCTGTGCtggggcggccggga	11	bta-mir-149,hsa-mir-149,mmu-mir-149,ppy-mir-149,ptr-mir-149,mml-mir-149,eca-mir-149,cfa-mir-149,ggo-mir-149,ssc-mir-149,cgr-mir-149,	bta-mir-149	gccggcgcccaggcTCTGGCTCCGTGTCTTCACTCCCgtgtgtgtccaccgaggGAGGGAGGGACGGGGGCTGTGCtggggcggccggga	bta-miR-149-5p	TCTGGCTCCGTGTCTTCACTCCC	5'	Yes	gp3	.(((((((((..((...((((((((..((((.(((((..(((....)))...)))))))))..)).))))))..))..))))).))))..	87	74.4	-51.6	1.05766	2.68907	4.78181	126.163	5.49015	0	9.16491	4.71658	3.11336	middle
100	129	bta-miR-150_R-1_1ss12TC	TCTCCCAACCCCTGTACCAGTG	22					cctctctcctcacggccctgTCTCCCAACCCTTGTACCAGTGTgtgtctcagaccctggtacaggtacggggaggcagggacctgggggatcccagcagc	17	bta-mir-150,hsa-mir-150,mmu-mir-150,ptr-mir-150,mdo-mir-150,rno-mir-150,oan-mir-150,dre-mir-150,eca-mir-150,cfa-mir-150,ggo-mir-150,aca-mir-150,ipu-mir-150,ssc-mir-150-2,xtr-mir-150,oar-mir-150,	bta-mir-150	cctctctcctcacggccctgTCTCCCAACCCTTGTACCAGTGTgtgtctcagaccctggtacaggtacggggaggcagggacctgggggatcccagcagc	bta-miR-150	TCTCCCAACCCTTGTACCAGTGT	5'	Diff	gp3	....((.(((((.(((((((((((((....((((((((((.((.((...)).)).))))))))))....))))))))))).)))))))))..........	86	64	-53.6	7324.31	5886.38	7591.6	7060.99	6137.07	7774.08	6318.06	7311.64	6692.17	middle
101	130	eca-miR-151-5p	TCGAGGAGCTCACAGTCTAGT	21					cctgcccTCGAGGAGCTCACAGTCTAGTatgtctcatcccctactagactgaagctccttgaggacagg	12	eca-mir-151,hsa-mir-151a,hsa-mir-151b,mmu-mir-151,bta-mir-151,ppy-mir-151a,ppy-mir-151b,rno-mir-151,cfa-mir-151,ggo-mir-151a,ssc-mir-151,cgr-mir-151,	eca-mir-151	cctgcccTCGAGGAGCTCACAGTCTAGTatgtctcatcccctactagactgaagctccttgaggacagg	eca-miR-151-5p	TCGAGGAGCTCACAGTCTAGT	5'	Yes	gp3	((((.((((((((((((..((((((((((............)))))))))).)))))))))))).))))	69	55.1	-41.5	373.355	285.042	280.533	2514.41	364.18	119.776	1352.97	266.958	526.504	middle
101	131	hsa-miR-151a-3p_R+1	CTAGACTGAAGCTCCTTGAGGA	22					cctgcccTCGAGGAGCTCACAGTCTAGTatgtctcatcccctactagactgaagctccttgaggacagg	12	eca-mir-151,hsa-mir-151a,hsa-mir-151b,mmu-mir-151,bta-mir-151,ppy-mir-151a,ppy-mir-151b,rno-mir-151,cfa-mir-151,ggo-mir-151a,ssc-mir-151,cgr-mir-151,	hsa-mir-151a	tttcctgcccTCGAGGAGCTCACAGTCTagtatgtctcatcccctaCTAGACTGAAGCTCCTTGAGGacagggatggtcatactcacctc	hsa-miR-151a-3p	CTAGACTGAAGCTCCTTGAGG	3'	Diff	gp3	((((.((((((((((((..((((((((((............)))))))))).)))))))))))).))))	69	55.1	-41.5	118.458	99.4957	109.025	991.876	134.509	47.4974	514.381	106.595	198.217	middle
102	133	mdo-miR-152-3p_R-1_1ss10GC	TCAGTGCATCACAGAACTTGG	21					cccggcccAGGTTCTGTGATACACTCCGACTtagactctggagcagTCAGTGCATGACAGAACTTGGGcttgg	5	mdo-mir-152,hsa-mir-152,mmu-mir-152,rno-mir-152,cgr-mir-152,	mdo-mir-152	cccggcccAGGTTCTGTGATACACTCCGACTtagactctggagcagTCAGTGCATGACAGAACTTGGGcttgg	mdo-miR-152-3p	TCAGTGCATGACAGAACTTGGG	3'	Diff	gp3	((..(((((((((((((.((.((((..((((....((....)).)))))))).)).)))))))))))))..))	73	56.2	-34.3	314.302	302.969	267.144	294.104	281.98	308.733	251.08	324.972	263.944	middle
103	133	mdo-miR-152-3p_R-1_1ss10GC	TCAGTGCATCACAGAACTTGG	21					cccggcccAGGTTCTGTGATACACTCCGACTtagactctggagcagTCAGTGCATGACAGAACTTGGGcttgg	3	mdo-mir-152,bta-mir-152,pma-mir-152a,	mdo-mir-152	cccggcccAGGTTCTGTGATACACTCCGACTtagactctggagcagTCAGTGCATGACAGAACTTGGGcttgg	mdo-miR-152-3p	TCAGTGCATGACAGAACTTGGG	3'	Diff	gp3	((..(((((((((((((.((.((((..((((....((....)).)))))))).)).)))))))))))))..))	73	56.2	-34.3	314.302	302.969	267.144	294.104	281.98	308.733	251.08	324.972	263.944	middle
104	134	tgu-miR-153-2-5p_L-1	TCATTTTTGTGATTTGCAGCT	21					gcGTCATTTTTGTGATTTGCAGCTagtaatctggctccagTTGCATAGTCACAAAAGTGATCgttggcagcc	27	tgu-mir-153-2,hsa-mir-153-1,bta-mir-153-1,mdo-mir-153-1,oan-mir-153-1,cin-mir-153,dre-mir-153c,dre-mir-153b,eca-mir-153-2,aca-mir-153-2,ipu-mir-153b,pma-mir-153-2,pma-mir-153-3,pma-mir-153-1,xtr-mir-153-1,ccr-mir-153c,ccr-mir-153b,tni-mir-153b,bbe-mir-153,	tgu-mir-153-2	gcGTCATTTTTGTGATTTGCAGCTagtaatctggctccagTTGCATAGTCACAAAAGTGATCgttggcagcc	tgu-miR-153-2-5p	GTCATTTTTGTGATTTGCAGCT	5'	Diff	gp3	(((((((((((((((((((((((((((......)))..))))))).)))))))))))))).)))........	64	45.8	-28.8	19.0379	17.479	38.2545	25.7307	28.3658	9.29296	26.3491	32.0727	21.7935	middle
104	135	tgu-miR-153-3p_R+2_1ss3GT	TTTCATAGTCACAAAAGTGATCGT	24					gcGTCATTTTTGTGATTTGCAGCTagtaatctggctccagTTGCATAGTCACAAAAGTGATCgttggcagcc	27	tgu-mir-153-2,hsa-mir-153-1,bta-mir-153-1,mdo-mir-153-1,oan-mir-153-1,cin-mir-153,dre-mir-153c,dre-mir-153b,eca-mir-153-2,aca-mir-153-2,ipu-mir-153b,pma-mir-153-2,pma-mir-153-3,pma-mir-153-1,xtr-mir-153-1,ccr-mir-153c,ccr-mir-153b,tni-mir-153b,bbe-mir-153,	tgu-mir-153-2	gcGTCATTTTTGTGATTTGCAGCTagtaatctggctccagTTGCATAGTCACAAAAGTGATCgttggcagcc	tgu-miR-153-3p	TTGCATAGTCACAAAAGTGATC	3'	Diff	gp3	(((((((((((((((((((((((((((......)))..))))))).)))))))))))))).)))........	64	45.8	-28.8	58.1714	87.3949	120.502	69.7218	70.4569	37.1719	81.3386	99.9915	53.9649	middle
107	139	dre-miR-155_R+4	TTAATGCTAATCGTGATAGGGGTTAA	26					tggtgcaggtTTAATGCTAATCGTGATAGGGGtttagtgctgatgaacacctatgctgttagcattaatcttgcgcta	5	dre-mir-155,mmu-mir-155,ggo-mir-155,ipu-mir-155,ssc-mir-155,	dre-mir-155	tggtgcaggtTTAATGCTAATCGTGATAGGGGtttagtgctgatgaacacctatgctgttagcattaatcttgcgcta	dre-miR-155	TTAATGCTAATCGTGATAGGGG	5'	Diff	gp3	(((((((((.((((((((((..((.(((((.(((((.......))))).)))))))..)))))))))).)))))))))	78	42.3	-34.7	2.11532	13.4454	6.69454	6.64017	23.7906	6.19531	0	2.82995	2.07557	middle
108	140	pma-miR-181a-5p_R+3	AACATTCAACGCTGTCGGTGAGTTGT	26					tctcgatgAACATTCAACGCTGTCGGTGAGTtttgttcttcccgaccttaaACCATCGACCGTTGACTGTACCtcgcca	57	pma-mir-181a,hsa-mir-181a-2,hsa-mir-181c,mmu-mir-181c,mmu-mir-181a-2,bta-mir-181a-2,bta-mir-181c,ppy-mir-181c,mml-mir-181a-2,mml-mir-181c,mdo-mir-181a-2,mdo-mir-181a-3,rno-mir-181a-2,rno-mir-181c,dre-mir-181a-2,eca-mir-181a,cfa-mir-181c,cfa-mir-181a-2,ggo-mir-181a-2,aca-mir-181a-3,ipu-mir-181a-3,ipu-mir-181a-2,ipu-mir-181a-5,ssc-mir-181c,ssc-mir-181a-2,cgr-mir-181c,xtr-mir-181a-2,ola-mir-181a-2,o…	pma-mir-181a	tctcgatgAACATTCAACGCTGTCGGTGAGTtttgttcttcccgaccttaaACCATCGACCGTTGACTGTACCtcgcca	pma-miR-181a-5p	AACATTCAACGCTGTCGGTGAGT	5'	Diff	gp3	...(((...(((.((((((..(((((((.((((.(((......)))...))))))))))))))))).)))...)))...	73	49.4	-22	222.109	363.025	270.651	322.048	343.134	130.101	290.986	255.639	245.955	middle
109	142	xtr-miR-181b_R+4	AACATTCATTGCTGTCGGTGGGTAGT	26					aatggctgcaataAACATTCATTGCTGTCGGTGGGttgtagtttagaaaagctcattgatcaatgaatgcaaactgcagacca	36	xtr-mir-181b-2,tgu-mir-181b-1,hsa-mir-181d,mmu-mir-181d,bta-mir-181d,bta-mir-181b-1,ppy-mir-181d,ptr-mir-181d,mml-mir-181d,mdo-mir-181b-3,rno-mir-181d,oan-mir-181b-1,oan-mir-181c,dre-mir-181b-2,dre-mir-181c,cfa-mir-181d,ggo-mir-181d,ipu-mir-181b-2,ipu-mir-181c,ssc-mir-181d,cgr-mir-181d,ola-mir-181b-2,ccr-mir-181b,ccr-mir-181c,tni-mir-181b-2,hhi-mir-181b,	xtr-mir-181b-2	aatggctgcaataAACATTCATTGCTGTCGGTGGGttgtagtttagaaaagctcattgatcaatgaatgcaaactgcagacca	xtr-miR-181b	AACATTCATTGCTGTCGGTGGG	5'	Diff	gp3	..((((((((.....(((((((((..(((..((((((............))))))..)))))))))))).....))))).)))	81	39.8	-29.6	10.5766	24.2017	8.60726	20.7505	10.0653	3.09765	16.0386	4.71658	5.18893	middle
112	145	rno-miR-184_R+2	TGGACGGAGAACTGATAAGGGTAA	24					cactttcccttatcagttttccagccagctttgtgactgtaaatgtTGGACGGAGAACTGATAAGGGTaagtgactg	23	rno-mir-184,tgu-mir-184,hsa-mir-184,mmu-mir-184,bta-mir-184,mml-mir-184,mdo-mir-184,oan-mir-184,cin-mir-184,dre-mir-184-1,dre-mir-184-2,eca-mir-184,cfa-mir-184,aca-mir-184,ipu-mir-184,ssc-mir-184,cgr-mir-184,xtr-mir-184,ola-mir-184-2,ola-mir-184-1,bfl-mir-184,ccr-mir-184,bbe-mir-184,	rno-mir-184	cactttcccttatcagttttccagccagctttgtgactgtaaatgtTGGACGGAGAACTGATAAGGGTaagtgactg	rno-miR-184	TGGACGGAGAACTGATAAGGGT	3'	Diff	gp3	(((((.((((((((((((((((..(((((((((......)))).)))))..)))))))))))))))).)))))....	73	44.2	-40.7	66.6327	135.798	115.72	78.852	59.4766	376.881	112.27	51.8824	58.1161	middle
113	146	bta-miR-185	TGGAGAGAAAGGCAGTTCCTGA	22					gggggtgagggacTGGAGAGAAAGGCAGTTCCTGAtggtcccctccccaggggctggctttcctccggcccctccttcc	10	bta-mir-185,hsa-mir-185,mmu-mir-185,ptr-mir-185,mml-mir-185,rno-mir-185,cfa-mir-185,ggo-mir-185,ssc-mir-185,cgr-mir-185,	bta-mir-185	gggggtgagggacTGGAGAGAAAGGCAGTTCCTGAtggtcccctccccaggggctggctttcctccggcccctccttcc	bta-miR-185	TGGAGAGAAAGGCAGTTCCTGA	5'	Yes	gp3	((..(.(((((.((((((.(((((.(((..((((..((......)).))))..))).))))))))))).))))))..))	79	67.1	-50.2	23.2686	14.7899	16.2582	476.432	27.4507	14.4557	79.0473	12.2631	48.776	middle
113	147	hsa-miR-185-3p_R-1_1ss18TC	AGGGGCTGGCTTTCCTCCGGT	21					gggggtgagggacTGGAGAGAAAGGCAGTTCCTGAtggtcccctccccaggggctggctttcctccggcccctccttcc	10	bta-mir-185,hsa-mir-185,mmu-mir-185,ptr-mir-185,mml-mir-185,rno-mir-185,cfa-mir-185,ggo-mir-185,ssc-mir-185,cgr-mir-185,	hsa-mir-185	agggggcgagggatTGGAGAGAAAGGCAGTTCCTGAtggtcccctccccAGGGGCTGGCTTTCCTCTGGTCcttccctccca	hsa-miR-185-3p	AGGGGCTGGCTTTCCTCTGGTC	3'	Diff	gp3	((..(.(((((.((((((.(((((.(((..((((..((......)).))))..))).))))))))))).))))))..))	79	67.1	-50.2	0	0	0	0	0	0	2.29123	0	0	low
114	148	mdo-miR-186-5p	CAAAGAATTCTCCTTTTGGGCTT	23					accttcCAAAGAATTCTCCTTTTGGGCTTttgattcttaatttcagCCCAAAGGTGAATTTTTTGGGa	11	mdo-mir-186,hsa-mir-186,mmu-mir-186,bta-mir-186,mml-mir-186,rno-mir-186,oan-mir-186,eca-mir-186,cfa-mir-186,ssc-mir-186,cgr-mir-186,	mdo-mir-186	accttcCAAAGAATTCTCCTTTTGGGCTTttgattcttaatttcagCCCAAAGGTGAATTTTTTGGGa	mdo-miR-186-5p	CAAAGAATTCTCCTTTTGGGCTT	5'	Yes	gp3	...(((((((((((((.(((((.(((((...((((...))))..)))))))))).)))))))))))))	65	36.8	-28.8	655.75	634.621	626.417	6855.98	848.228	128.036	2791.86	609.382	1047.13	middle
118	153	aca-miR-191-5p	CAACGGAATCCCAAAAGCAGCTG	23					gtttgatagtgggCAACGGAATCCCAAAAGCAGCTGttttcctcttaaagttccaGCTGCACTTGGATTTCGTTCCTtgctttcctaccc	14	aca-mir-191,hsa-mir-191,mmu-mir-191,bta-mir-191,ptr-mir-191,mdo-mir-191,rno-mir-191a,oan-mir-191,eca-mir-191,cfa-mir-191,ggo-mir-191,ssc-mir-191,cgr-mir-191,xtr-mir-191,	aca-mir-191	gtttgatagtgggCAACGGAATCCCAAAAGCAGCTGttttcctcttaaagttccaGCTGCACTTGGATTTCGTTCCTtgctttcctaccc	aca-miR-191-5p	CAACGGAATCCCAAAAGCAGCTG	5'	Yes	gp3	((..((.((..((.((((((((((.((..(((((((.................)))))))..)))))))))))).))..)).))..))..	88	46.7	-32.1	97404.3	128492	116429	106611	154560	141757	132040	82821.2	119686	high
118	154	aca-miR-191-3p_L-1_2ss6AG22TC	CTGCGCTTGGATTTCGTTCCC	21					gtttgatagtgggCAACGGAATCCCAAAAGCAGCTGttttcctcttaaagttccaGCTGCACTTGGATTTCGTTCCTtgctttcctaccc	14	aca-mir-191,hsa-mir-191,mmu-mir-191,bta-mir-191,ptr-mir-191,mdo-mir-191,rno-mir-191a,oan-mir-191,eca-mir-191,cfa-mir-191,ggo-mir-191,ssc-mir-191,cgr-mir-191,xtr-mir-191,	aca-mir-191	gtttgatagtgggCAACGGAATCCCAAAAGCAGCTGttttcctcttaaagttccaGCTGCACTTGGATTTCGTTCCTtgctttcctaccc	aca-miR-191-3p	GCTGCACTTGGATTTCGTTCCT	3'	Diff	gp3	((..((.((..((.((((((((((.((..(((((((.................)))))))..)))))))))))).))..)).))..))..	88	46.7	-32.1	2.11532	0	1.91272	21.5806	2.74507	0	4.58245	8.48984	6.22672	middle
120	156	oan-miR-192-5p	CTGACCTATGAATTGACAGCC	21					agagcgcacagggctCTGACCTATGAATTGACAGCCagttctctctgacccctctggCTGCCAATTCCATAGGTCACAGgtatgttcgcct	32	oan-mir-192,hsa-mir-192,hsa-mir-215,mmu-mir-192,bta-mir-192,bta-mir-215,ppy-mir-215,ptr-mir-192,ptr-mir-215,mml-mir-192,mml-mir-215,mdo-mir-215,rno-mir-192,oan-mir-215,dre-mir-192,eca-mir-192,eca-mir-215,cfa-mir-192,ggo-mir-192,ggo-mir-215,ipu-mir-192,ssc-mir-192,ssc-mir-215,pma-mir-192,cgr-mir-192,cgr-mir-215,xtr-mir-192,xtr-mir-215,ola-mir-192,ccr-mir-192,tni-mir-192,fru-mir-192,	oan-mir-192	agagcgcacagggctCTGACCTATGAATTGACAGCCagttctctctgacccctctggCTGCCAATTCCATAGGTCACAGgtatgttcgcct	oan-miR-192-5p	CTGACCTATGAATTGACAGCC	5'	Yes	gp3	((.(((.(((..(((.((((((((((((((.(((((((...............))))))).))))).)))))))))..))).))).)))))	91	53.8	-38.6	41.2488	56.4706	65.0326	550.304	66.7968	60.9205	221.676	112.726	111.043	middle
121	158	gga-miR-193a-5p	TGGGTCTTTGCGGGCGAGATGA	22					agctgagggcTGGGTCTTTGCGGGCGAGATGAgaggttcgtgtcttcAACTGGCCTACAAAGTCCCAGTtctcggct	20	gga-mir-193a,tgu-mir-193b,hsa-mir-193a,mmu-mir-193a,bta-mir-193a,ppy-mir-193a,ptr-mir-193a,mml-mir-193a,mdo-mir-193a,rno-mir-193,dre-mir-193a-1,dre-mir-193a-2,eca-mir-193a,ggo-mir-193a,aca-mir-193,ssc-mir-193a,ola-mir-193a,ccr-mir-193a,tni-mir-193,fru-mir-193,	gga-mir-193a	agctgagggcTGGGTCTTTGCGGGCGAGATGAgaggttcgtgtcttcAACTGGCCTACAAAGTCCCAGTtctcggct	gga-miR-193a-5p	TGGGTCTTTGCGGGCGAGATGA	5'	Yes	gp3	(((((((..(((((.(((((..(((.((.(((.(((......)))))).)).)))..))))).)))))..)))))))	77	57.1	-45.5	38.0758	24.2017	22.9527	36.5209	9.60776	17.0371	12.0289	76.8802	7.26451	middle
121	159	gga-miR-193a-3p	AACTGGCCTACAAAGTCCCAGT	22					agctgagggcTGGGTCTTTGCGGGCGAGATGAgaggttcgtgtcttcAACTGGCCTACAAAGTCCCAGTtctcggct	20	gga-mir-193a,tgu-mir-193b,hsa-mir-193a,mmu-mir-193a,bta-mir-193a,ppy-mir-193a,ptr-mir-193a,mml-mir-193a,mdo-mir-193a,rno-mir-193,dre-mir-193a-1,dre-mir-193a-2,eca-mir-193a,ggo-mir-193a,aca-mir-193,ssc-mir-193a,ola-mir-193a,ccr-mir-193a,tni-mir-193,fru-mir-193,	gga-mir-193a	agctgagggcTGGGTCTTTGCGGGCGAGATGAgaggttcgtgtcttcAACTGGCCTACAAAGTCCCAGTtctcggct	gga-miR-193a-3p	AACTGGCCTACAAAGTCCCAGT	3'	Yes	gp3	(((((((..(((((.(((((..(((.((.(((.(((......)))))).)).)))..))))).)))))..)))))))	77	57.1	-45.5	87.2571	40.3361	47.8181	37.351	26.0782	25.2975	29.786	133.951	28.5391	middle
122	158	gga-miR-193a-5p	TGGGTCTTTGCGGGCGAGATGA	22					agctgagggcTGGGTCTTTGCGGGCGAGATGAgaggttcgtgtcttcAACTGGCCTACAAAGTCCCAGTtctcggct	13	gga-mir-193a,tgu-mir-193b,hsa-mir-193a,mmu-mir-193a,bta-mir-193a,ppy-mir-193a,mml-mir-193a,mdo-mir-193a,rno-mir-193,eca-mir-193a,cfa-mir-193a,aca-mir-193,ssc-mir-193a,	gga-mir-193a	agctgagggcTGGGTCTTTGCGGGCGAGATGAgaggttcgtgtcttcAACTGGCCTACAAAGTCCCAGTtctcggct	gga-miR-193a-5p	TGGGTCTTTGCGGGCGAGATGA	5'	Yes	gp3	(((((((..(((((.(((((..(((.((.(((.(((......)))))).)).)))..))))).)))))..)))))))	77	57.1	-45.5	38.0758	24.2017	22.9527	36.5209	9.60776	17.0371	12.0289	76.8802	7.26451	middle
122	159	gga-miR-193a-3p	AACTGGCCTACAAAGTCCCAGT	22					agctgagggcTGGGTCTTTGCGGGCGAGATGAgaggttcgtgtcttcAACTGGCCTACAAAGTCCCAGTtctcggct	13	gga-mir-193a,tgu-mir-193b,hsa-mir-193a,mmu-mir-193a,bta-mir-193a,ppy-mir-193a,mml-mir-193a,mdo-mir-193a,rno-mir-193,eca-mir-193a,cfa-mir-193a,aca-mir-193,ssc-mir-193a,	gga-mir-193a	agctgagggcTGGGTCTTTGCGGGCGAGATGAgaggttcgtgtcttcAACTGGCCTACAAAGTCCCAGTtctcggct	gga-miR-193a-3p	AACTGGCCTACAAAGTCCCAGT	3'	Yes	gp3	(((((((..(((((.(((((..(((.((.(((.(((......)))))).)).)))..))))).)))))..)))))))	77	57.1	-45.5	87.2571	40.3361	47.8181	37.351	26.0782	25.2975	29.786	133.951	28.5391	middle
125	163	mmu-miR-195a-5p_R+2	TAGCAGCACAGAAATATTGGCAT	23					acacccaactctcctggctcTAGCAGCACAGAAATATTGGCatggggaagtgagtctgCCAATATTGGCTGTGCTGCTCCaggcagggtggtga	11	mmu-mir-195a,hsa-mir-195,bta-mir-195,ptr-mir-195,mml-mir-195,rno-mir-195,eca-mir-195,cfa-mir-195,ggo-mir-195,ssc-mir-195,cgr-mir-195,	mmu-mir-195a	acacccaactctcctggctcTAGCAGCACAGAAATATTGGCatggggaagtgagtctgCCAATATTGGCTGTGCTGCTCCaggcagggtggtga	mmu-miR-195a-5p	TAGCAGCACAGAAATATTGGC	5'	Diff	gp3	.((((..((((((((((....((((((((((.((((((((((..((........))))))))))))..))))))))))))))).))))))))).	92	54.3	-50.3	6.34597	6.72269	7.6509	85.4922	14.6404	6.19531	34.3684	8.48984	28.0202	middle
128	167	tni-miR-199_R+3	CCCAGTGTTCAGACTACCTGTTCTTT	26					ccccaccctgcctgCCCAGTGTTCAGACTACCTGTTCatcagactcaagctgaacagtagtctgcacattggttatgcagagttgggacacacac	50	tni-mir-199-3,hsa-mir-199a-1,hsa-mir-199a-2,hsa-mir-199b,mmu-mir-199b,mmu-mir-199a-1,mmu-mir-199a-2,bta-mir-199a-2,bta-mir-199a-1,bta-mir-199b,ppy-mir-199b,ptr-mir-199a-1,mml-mir-199a-2,mdo-mir-199b-3,mdo-mir-199b-1,rno-mir-199a,dre-mir-199-2,dre-mir-199-1,dre-mir-199-3,eca-mir-199a,eca-mir-199b,aca-mir-199a-1,ipu-mir-199a-1,ipu-mir-199a-2,ipu-mir-199a-3,ssc-mir-199a-2,ssc-mir-199a-1,ssc-mir-199b…	tni-mir-199-1	ccggctccgtccaCCCAGTGTTCAGACTACCTGTTCattgtcatactggtgtacagtagtctgcacattggttagactgggcacgg	tni-miR-199	CCCAGTGTTCAGACTACCTGTTC	5'	Diff	gp3	(((.((.((((.(..(((((((.((((((((.((((((............)))))))))))))).)))))))..).)))).)).)))........	87	52.6	-41.2	24.3262	34.958	36.3418	21.5806	43.9212	17.5534	28.6403	33.9594	26.9825	middle
[truncated: 180 more rows]

## Sheet: Supplementary Table S3
Susceptible birds vs. Control
miR_name	miR_seq	up/down	fold_change(S(mean)/C(mean))	log2(fold_change)	pvalue(t_test)	C(mean)	S(mean)	C/C1p(norm)	C/C2p(norm)	C/C3p(norm)	S/S1p(norm)	S/S2p(norm)	S/S3p(norm)
gga-miR-130b-3p	CAGTGCAATAATGAAAGGGCGT	down	0.903933	-0.145713	0.00487502	20846.3	18843.7	20879.3	21192.6	20467.1	19025.3	18282.2	19223.5
gga-miR-100-3p_L+1	CAAGCTTGTATCTATAGGTATG	up	1.54147	0.624308	0.036902	117.326	180.855	109.997	142.521	99.4617	205.845	151.894	184.827
gga-miR-103-2-5p_R+1	AGCTTCTTTACAGTGCTGCCTTGT	up	2.93262	1.55219	0.0439624	2.52313	7.3994	2.11532	0.672269	4.78181	7.8852	9.15025	5.16276
[truncated: 43 more rows]

## Sheet: Supplementary Table S4
Transcript ID	Species ID	Symbol	miRNA ID	TargetScan	miRanda	Total	GO Term	KEGG pathways
[truncated: 649 more rows]

[truncated: 5 more sheets: Supplementary Table S5, Supplementary Table S6, Supplementary Table S7, Supplementary Table S8, Supplementary Table S9]
